# Supplementary material for: Comparative analyses of parasites with a comprehensive database of genome-scale metabolic models
Source: PLoS Comput Biol. 2022 Feb 23;18(2):e1009870. doi: 10.1371/journal.pcbi.1009870 (PMC8901074; doi:10.1371/journal.pcbi.1009870)
Supplement: S1 Table — All reconstructions were gapfilled to ensure the network could consume or produce all relevant metabolites outlined below. Data from multiple strains of one species were aggregated. The first two columns describe each metabolite with a subsytem and name. The first two columns represent the genus and species for which literature evidence was compiled. Each {i,j} position in the matrix represents whether there is experimental evidence for a species’ consumption or production of the metabolite. Blank cells indicate no literature evidence was found for that metabolite in that species. (XLSX) [file pcbi.1009870.s001.xlsx]

## Sheet: Sheet1
blank	blank	Plasmodium	Plasmodium	Plasmodium	Plasmodium	Plasmodium	Plasmodium	Plasmodium	Plasmodium	Plasmodium	Plasmodium	Plasmodium	Plasmodium	Plasmodium	Plasmodium	Plasmodium	Plasmodium	Plasmodium	Plasmodium	Plasmodium	Plasmodium	Plasmodium	Cryptosporidium	Cryptosporidium	Cryptosporidium	Cryptosporidium	Cryptosporidium	Cryptosporidium	Cryptosporidium	Cryptosporidium	Toxoplasma	Giardia	Leishmania	Leishmania	Leishmania	Leishmania	Trypanosoma	Entamoeba
amino acid	Metabolite	alderi	berghei	billcollinsi	blacklocki	chabaudi	coatneyi	cynomolgi	falciparum	fragile	gaboni	gallinaceum	inui	knowlesi	malariae	ovale	praefalciparum	reichenowi	relictum	vinckei	vivax	yoelii	parvum	hominis	tyzzeri	andersoni	baileyi	meleagridis	muris	ubiquitum	gondii	lambia	braziliensis	donovani	major	mexicana	brucei	histolytica
amino acid	Alanine	all unknown	ANKA_biochem_uptake: PMC5481400	all unknown	all unknown			all unknown	both - 3D7_biochem_uptake: 10.1111/cmi.12552\, NF54_biochem_uptake: 10.1111/cmi.12552\, biochem_production_from_Hb	all unknown	all unknown						all unknown	all unknown													biochem_prod: 10.1016/j.chom.2012.09.013	biochem_prod: 10.1128/CMR.14.3.447-475.2001				both: 10.1074/jbc.M110.213553	biochem_prod: 10.1021/ac3018795	biochem_prod: 10.1016/0378-1097(95)00214-P
amino acid	Arginine		essential: 10.1038/s41598-017-04424-y						both - 3D7_NF54_biochem_uptake: 10.1111/cmi.12552, biochem_production_from_Hb																						both: (in) 10.1016/j.ijpara.2003.12.001, (synth) 10.1016/j.chom.2012.09.013							biochem_uptake: 10.1016/0378-1097(95)00214-P
amino acid	Asparagine								biochem_production_from_Hb																												biochem_prod: 10.1021/ac3018795	biochem_uptake: 10.1016/0378-1097(95)00214-P
amino acid	Aspartic acid		biochem_prod: 10.1371/journal.ppat.1006094						D10_biochem_prod: 10.1016/j.celrep.2015.03.011, biochem_production_from_Hb																						biochem_prod: 10.1016/j.chom.2012.09.013					both: 10.1074/jbc.M110.213553	biochem_prod: 10.1021/ac3018795	biochem_uptake: 10.1016/0378-1097(95)00214-P
amino acid	Cysteine								both - essential: PMID: 3886898, biochem_production_from_Hb																							essential: 10.1128/CMR.14.3.447-475.2001
amino acid	Glutamine		biochem_prod: 10.1371/journal.ppat.1006094						both - D10_biochem_uptake: 10.1016/j.celrep.2015.03.011, essential: PMID: 3886898, biochem_production_from_Hb																						both: (in) 10.1073/pnas.0903831106, (synth) 10.1016/j.chom.2012.09.013					both: 10.1074/jbc.M110.213553
amino acid	Glutamic acid		biochem_prod: 10.1371/journal.ppat.1006094						both - essential: PMID: 3886898, biochem_production_from_Hb																						biochem_prod: 10.1016/j.chom.2012.09.013					both: 10.1074/jbc.M110.213553		biochem_uptake: 10.1016/0378-1097(95)00214-P
amino acid	Glycine								both - FCR3_biochem_uptake: 10.1172/JCI115506, biochem_production_from_Hb
amino acid	Histidine								biochem_production_from_Hb
amino acid	Isoleucine								both - FAF6_biochem_uptake: 10.1182/blood-2005-11-026963, essential: 10.1073/pnas.0601876103, biochem_production_from_Hb																						biochem_uptake: 10.1111/mmi.12139							both: 10.1016/0378-1097(95)00214-P
amino acid	Leucine								FAF6_biochem_production: 10.1182/blood-2005-11-026963, biochem_production_from_Hb																						biochem_uptake: 10.1074/jbc.M501523200							biochem_uptake: 10.1016/0378-1097(95)00214-P
amino acid	Lysine								biochem_production_from_Hb
amino acid	Methionine								both - essential: PMID: 3886898, biochem_production_from_Hb
amino acid	Phenylalanine								biochem_production_from_Hb																													biochem_uptake: 10.1016/0378-1097(95)00214-P
amino acid	Proline								both - essential: PMID: 3886898, biochem_production_from_Hb																											biochem_uptake: 10.1074/jbc.M110.213553
amino acid	Serine								biochem_production_from_Hb																						biochem_uptake: 10.1074/jbc.M501523200							biochem_uptake: 10.1016/0378-1097(95)00214-P
amino acid	Threonine								biochem_production_from_Hb																												biochem_prod: 10.1021/ac3018795	biochem_uptake: 10.1016/0378-1097(95)00214-P
amino acid	Tryptophan								biochem_production_from_Hb																						essential: PMCID: PMC344948							both: biochem_prod: 10.1371/journal.pntd.0001831, biochem_uptake: 10.1016/0378-1097(95)00214-P
amino acid	Tyrosine								both - essential: PMID: 3886898, biochem_production_from_Hb																													both: 10.1016/0378-1097(95)00214-P
amino acid	Valine		biochem_uptake: 10.1111/mmi.12139						biochem_production_from_Hb																						biochem_uptake: 10.1111/mmi.12139
nucleotide	hypoxanthine								biochem_uptake_ish: 10.1074/jbc.M105906200					biochem_uptake: 10.1111/j.1550-7408.1970.tb05163.x
nucleotide	Adenine													biochem_uptake: 10.1111/j.1550-7408.1970.tb05163.x
nucleotide	Deoxyadenosine													biochem_uptake: 10.1111/j.1550-7408.1970.tb05163.x
nucleotide	Adenosine								biochem_uptake_ish: 10.1074/jbc.M105906200					biochem_uptake: 10.1111/j.1550-7408.1970.tb05163.x									essential: 10.1016/S0378-1097(03)00555-X
nucleotide	Inosine		essential: Smalley and Butcher, 1974						biochem_uptake_ish: 10.1074/jbc.M105906200														essential: 10.1016/S0378-1097(03)00555-X
nucleotide	Thymine
nucleotide	Guanine													biochem_uptake: 10.1111/j.1550-7408.1970.tb05163.x
nucleotide	Guanosine													biochem_uptake: 10.1111/j.1550-7408.1970.tb05163.x
nucleotide	Cytosine																																					biochem_prod: 10.1371/journal.pntd.0001831
nucleotide	Uracil
nucleotide	orotic acid													biochem_uptake: 10.1111/j.1550-7408.1970.tb05163.x																							biochem_prod: 10.1021/ac3018795
vitamin	Vitamin A (Retinoids)
vitamin	Vitamin B1 (Thiamine)								3D7_essential: 10.1038/ncomms3060														unknown	unknown							unknown
cofactor (vitamin product)	Thiamine diphosphate																						unknown	unknown							unknown
vitamin	Vitamin B2 (Riboflavin)
cofactor (vitamin product)	Flavin mononucleotide
cofactor (vitamin product)	FAD
cofactor (vitamin product)	Coenzyme F420
vitamin	Vitamin B3 (Niacin)
cofactor (vitamin product)	NAD+/NADP+
vitamin	Vitamin B5 (Pantothenic acid)								3D7_biochem_uptake: 10.1074/jbc.M109.025312, essential: PMID: 3886898														no genes for synth	no genes for synth							rescue: 10.1128/AAC.02640-14, genes for synth
cofactor (vitamin product)	Coenzyme A								3D7_biochem_production: 10.1074/jbc.M109.025312														no genes for synth								genes for synth
vitamin	Vitamin B6 (Pyridoxine)								production: 10.1074/jbc.M412475200														unknown								unknown
cofactor (vitamin product)	Pyridoxal phosphate								production: 10.1074/jbc.M412475200														unknown								unknown
vitamin	Vitamin B9 (Folic acid)
cofactor (vitamin product)	5-Formyltetrahydrofolate/Folinic acid								biochem_uptake: 10.1016/j.molbiopara.2007.04.002
cofactor (vitamin product)	Methyltetrahydrofolate								biochem_uptake: 10.1016/j.molbiopara.2007.04.002
cofactor (vitamin product)	Tetrahydrofolic acid
vitamin	Vitamin B12 (Cobalamin)
vitamin	Vitamin H/B7 (Biotin)								likely unable to synth
vitamin/cofactor	Vitamin C (Ascorbic acid)																			thought to synth but no genes
vitamin	Vitamin D (Calciferol, ergocalciferol, cholecalciferol)
cofactor	geranylgeranyl pyrophosphate								3D7_biochem_uptake: 10.1186/s13071-017-2402-3
cofactor	tocopherolquinone (alpha)								3D7_biochem_production: 10.1186/s13071-017-2402-3
vitamin	Vitamin E (alph-tocopherol)								3D7_biochem_production: 10.1186/s13071-017-2402-3											thought to synth but no genes
vitamin	Vitamin K
cofactor (vitamin product)	Menaquinone (4)								3D7_biochem_production: 10.1016/j.febslet.2011.11.005
cofactor (for heme)	aminolevulinic acid		ANKA_biochem_uptake: 10.1371/journal.ppat.1003522
cofactor	Heme
cofactor	S-adenosyl methionine								biochem_uptake: PMCID: PMC1144246																												biochem_prod: 10.1021/ac3018795
cofactor	Coenzyme B
cofactor	Coenzyme M
cofactor	Coenzyme Q
cofactor	Coenzyme Q8
cofactor	Coenzyme Q9
cofactor	Coenzyme Q10
redox proteins	Glutathione (ox)
redox proteins	Glutathione (rd)
redox proteins	glutathione-like proteins
other lipids	Lipoamine
membrane precursor	Short chain fatty acids																														biochem_prod: 10.1073/pnas.0603391103
membrane precursor	Medium chain fatty acids																														biochem_prod: 10.1073/pnas.0603391103
membrane precursor	Long chain fatty acids								biochem_uptake: 10.1128/EC.2.5.1128-1131.2003																						biochem_prod: 10.1073/pnas.0603391103
lipids	DAGs								biochem_prod: 10.1128/EC.2.5.1128-1131.2003
lipids	TAGs								biochem_prod: 10.1128/EC.2.5.1128-1131.2003
other lipids	Cholesterol		biochem_uptake: 10.1111/j.1462-5822.2010.01555.x																			biochem_uptake: 10.1111/j.1462-5822.2010.01555.x	Iowa_biochem_uptake: 10.1111/cmi.12107								essential: PMCID: PMC2175092
other lipids	ceramide																														both
other lipids	Sphingomyelin																														both
other	ATP								FCR3_biochem_uptake: 10.1172/JCI115506
sugar	glucose		essential: Smalley and Butcher, 1974, biochem_uptake: 10.1371/journal.ppat.1006094						D10_biochem_uptake: 10.1016/j.celrep.2015.03.011																						biochem_uptake: 10.1073/pnas.0903831106	biochem_uptake: 10.1128/CMR.14.3.447-475.2001	biochem_uptake: PMID3054535	biochem_uptake: PMID3054535	biochem_uptake: PMID3054535	biochem_uptake: 10.1074/jbc.M110.213553	biochem_uptake: 10.1021/ac3018795	biochem_uptake: 10.1016/0378-1097(95)00214-P
sugar	mannose																												s		biochem_uptake: 10.1073/pnas.0903831106
sugar	fructose								essential_if_no_glucose: 10.1016/j.molbiopara.2007.04.002																						biochem_uptake: 10.1073/pnas.0903831106							essential_if_no_glucose: 10.1007/s00436-015-4383-5
sugar	galactose																														biochem_uptake: 10.1073/pnas.0903831106
other	citrulline								3D7_NF54_biochem_prod: 10.1111/cmi.12552																						both: (in) 10.1016/j.ijpara.2003.12.001, (synth) 0.1099/mic.0.2006/001768-0
polyamine	spermine																						biochem_uptake: 10.1074/jbc.M113.459735								biochem_uptake: 0.1099/mic.0.2006/001768-0
polyamine	spermidine																														biochem_prod: 0.1099/mic.0.2006/001768-0
polyamine	ornithine								3D7_NF54_biochem_prod: 10.1111/cmi.12552, PMCID: PMC1144246																						both - biochem_uptake: PMID: 15270085, biochem_prod: 0.1099/mic.0.2006/001768-0							biochem_prod: 10.1371/journal.pntd.0001831
polyamine	putrescine								rescue: PMCID: PMC1144246																						biochem_uptake: PMID: 15270085
sugar	D-lactate																																biochem_prod: PMID3054535	biochem_prod: PMID3054535	biochem_prod: PMID3054535
sugar	L-lactate																																				biochem_prod: PMID3054535
sugar	lactate																						biochem_prod: 10.1371/journal.ppat.1005250								biochem_prod: 10.1016/j.chom.2012.09.013
sugar	succinate		biochem_prod: 10.1371/journal.ppat.1006094						D10_biochem_prod: 10.1016/j.celrep.2015.03.011																						biochem_prod: 10.1016/j.chom.2012.09.013					biochem_prod: 10.1074/jbc.M110.213553
sugar	malate		biochem_prod: 10.1371/journal.ppat.1006094						D10_biochem_prod: 10.1016/j.celrep.2015.03.011																						biochem_prod: 10.1016/j.chom.2012.09.013					biochem_prod: 10.1074/jbc.M110.213553	biochem_prod: 10.1021/ac3018795	biochem_prod: 10.1371/journal.pntd.0001831
sugar	citrate		biochem_prod: 10.1371/journal.ppat.1006094						D10_biochem_prod: 10.1016/j.celrep.2015.03.011																						biochem_prod: 10.1016/j.chom.2012.09.013					biochem_prod: 10.1074/jbc.M110.213553
sugar	acetate																														biochem_uptake: 10.1073/pnas.0903831106	biochem_prod: 10.1128/CMR.14.3.447-475.2001				biochem_prod: 10.1074/jbc.M110.213553
sugar	fumarate								D10_biochem_prod: 10.1016/j.celrep.2015.03.011																						biochem_prod: 10.1016/j.chom.2012.09.013					biochem_prod: 10.1074/jbc.M110.213553		biochem_prod: 10.1371/journal.pntd.0001831
other	isopentenyl pyrophosphate								both/essential: 10.1371/journal.pbio.1001138
other lipids	lipoic acid								3D7_biochem_uptake: 10.1111/j.1365-2958.2007.05592.x																						essential: 10.1038/sj.emboj.7601189
other lipids	choline																														biochem_uptake: 10.1074/jbc.M112.347138, biochem_uptake: 10.1074/jbc.M501523200
other lipids	ethanolamine																														biochem_uptake: 10.1074/jbc.M501523200
other	ethanol																															biochem_prod: 10.1128/CMR.14.3.447-475.2001
other	GABA		biochem_prod: 10.1371/journal.ppat.1006094																												biochem_prod: 10.1016/j.chom.2012.09.013
sugar	pyruvate																														biochem_prod: 10.1016/j.chom.2012.09.013
	methionine sulfoxide																																					biochem_prod: 10.1371/journal.pntd.0001831
	acetyl-glucosamine 1-phosphate																																					biochem_prod: 10.1371/journal.pntd.0001831
	acetyl-glucosamine 6-phosphate																																					biochem_prod: 10.1371/journal.pntd.0001831
	phosphoserine																																					biochem_prod: 10.1371/journal.pntd.0001831
	phosphoglycerate																																					biochem_prod: 10.1371/journal.pntd.0001831
	sedoheptulose 7-phosphate																																					biochem_prod: 10.1371/journal.pntd.0001831
	amp																																					biochem_prod: 10.1371/journal.pntd.0001831
	fructose 6-phosphate																																					biochem_prod: 10.1371/journal.pntd.0001831
	glycerol 3-phosphate																																					biochem_prod: 10.1371/journal.pntd.0001831
	glucose 1-phosphate																																					biochem_prod: 10.1371/journal.pntd.0001831
	glucose 6-phosphate																																					biochem_prod: 10.1371/journal.pntd.0001831
	Dihydroxyacetone phosphate																																					biochem_prod: 10.1371/journal.pntd.0001831
	glycerol																																biochem_prod: PMID3054535	biochem_prod: PMID3054535	biochem_prod: PMID3054535		biochem_prod: PMID3054535
