# Supplementary material for: Comparative analyses of parasites with a comprehensive database of genome-scale metabolic models
Source: PLoS Comput Biol. 2022 Feb 23;18(2):e1009870. doi: 10.1371/journal.pcbi.1009870 (PMC8901074; doi:10.1371/journal.pcbi.1009870)
Supplement: S2 Table — Transporters in each reconstruction prior to gapfilling. These transporters are annotated into each genome. (CSV) [file pcbi.1009870.s002.csv]

	MdaphniaeUGP3	Heriocheircanceri	PfalciparumTG01	ChominisTU502_2012	LdonovaniCL.SL	TbruceiLister427	NdisplodereJUm2807	EmaximaWeybridge	CtyzzeriUGA55	EmoshkovskiiLaredo	TcruziTCC	PcynomolgiB	TevansiSTIB805	EhistolyticaHM1IMSS.A	PfragileNilgiri	Bdivergens1802A	TbruceiLister427_2018	CmeleagridisUKMEL1	VcorneaeATCC50505	PfalciparumGA01	CfelisWinnie	PfalciparumML01	GintestinalisAssemblageADH	SsalmonicidaATCC50377	LtropicaL590	PfalciparumCD01	PinuiSanAntonio1	TgrayiANR4	TcruziCLBrener	TparvaMuguga	Pvinckeivinckeivinckei	Pvivax.likePvl01	TcongolenseIL3000	LamazonensisMHOMBR71973M2269	LspMARLEM2494	CfasciculataCfCl	AcastellaniiNeff	PgaboniG01	TgondiiFOU	ChominisUdeA01	EpraecoxHoughton	NfowleriATCC30863	CveliaCCMP2878	TbruceigambienseDAL972	Pyoeliiyoelii17XNL	HeriocheirGB1	TcruziCLBrenerNon.Esmeraldo.like	EhistolyticaHM1IMSS.B	LinfantumJPCM5
1	ca2	ca2	ca2	ca2	ca2	ca2	ca2	ca2	ca2	ca2	ca2	ca2	ca2	ca2	ca2	ca2	ca2	ca2	ca2	ca2	ca2	ca2	ca2	ca2	ca2	ca2	ca2	ca2	ca2	ca2	ca2	ca2	ca2	ca2	ca2	ca2	ca2	ca2	ca2	ca2	ca2	ca2	ca2	ca2	ca2	ca2	ca2	ca2	ca2
2	lanost	lanost	lanost	lanost	lanost	lanost	lanost	lanost	lanost	lanost	lanost	NA	lanost	lanost	lanost	NA	lanost	lanost	lanost	lanost	NA	lanost	lanost	NA	lanost	lanost	lanost	lanost	NA	NA	lanost	lanost	lanost	lanost	lanost	lanost	lanost	lanost	lanost	lanost	lanost	lanost	lanost	lanost	lanost	lanost	lanost	lanost	lanost
3	NA	NA	NA	fecrm	fecrm	fecrm	NA	fecrm	NA	NA	fecrm	NA	fecrm	NA	NA	NA	fecrm	NA	fecrm	NA	NA	NA	NA	NA	fecrm	NA	NA	fecrm	NA	NA	NA	NA	NA	fecrm	fecrm	fecrm	fecrm	NA	NA	fecrm	NA	fecrm	fecrm	fecrm	NA	NA	fecrm	NA	fecrm
4	NA	NA	ac	ac	ac	ac	NA	ac	ac	ac	ac	ac	ac	ac	ac	ac	ac	ac	NA	ac	ac	ac	ac	ac	ac	ac	ac	ac	ac	ac	ac	ac	ac	ac	ac	ac	ac	ac	ac	ac	ac	ac	ac	ac	ac	NA	ac	ac	ac
5	NA	NA	NA	NA	NA	NA	NA	NA	NA	NA	NA	NA	NA	NA	NA	NA	NA	NA	NA	NA	NA	NA	NA	NA	NA	NA	NA	NA	NA	NA	NA	NA	NA	NA	NA	NA	duri	NA	NA	NA	NA	NA	duri	NA	NA	NA	NA	NA	NA
6	NA	NA	NA	NA	NA	NA	NA	NA	NA	NA	NA	NA	NA	NA	NA	NA	NA	NA	NA	NA	NA	NA	NA	NA	NA	NA	NA	NA	NA	NA	NA	NA	NA	NA	NA	NA	NA	NA	NA	NA	NA	xylb	NA	NA	NA	NA	NA	NA	NA
7	NA	NA	NA	glycogen1500	NA	NA	NA	NA	glycogen1500	NA	NA	NA	NA	NA	NA	NA	NA	glycogen1500	NA	NA	NA	NA	NA	NA	NA	NA	NA	NA	NA	NA	NA	NA	NA	NA	NA	NA	NA	NA	NA	glycogen1500	NA	NA	NA	NA	NA	NA	NA	NA	NA
8	NA	NA	NA	NA	NA	NA	NA	NA	NA	NA	NA	NA	NA	NA	NA	NA	NA	NA	NA	NA	NA	NA	NA	NA	NA	NA	NA	NA	NA	NA	NA	NA	NA	NA	NA	NA	NA	NA	NA	NA	NA	NA	NA	NA	NA	NA	NA	btoh	NA
9	NA	NA	NA	NA	NA	NA	NA	NA	NA	NA	NA	NA	NA	NA	NA	NA	NA	NA	NA	NA	NA	NA	ferxa	NA	NA	NA	NA	NA	NA	NA	NA	NA	NA	NA	NA	NA	NA	NA	NA	NA	NA	NA	ferxa	NA	NA	NA	NA	NA	NA
10	NA	NA	NA	NA	NA	NA	NA	NA	NA	NA	NA	NA	NA	NA	NA	NA	NA	NA	NA	NA	NA	NA	NA	NA	NA	NA	NA	NA	NA	NA	NA	NA	NA	NA	NA	NA	NA	NA	NA	NA	NA	NA	NA	NA	NA	NA	NA	NA	NA
11	NA	NA	NA	NA	NA	NA	NA	NA	NA	NA	NA	NA	NA	NA	NA	NA	NA	NA	NA	NA	NA	NA	NA	NA	NA	NA	NA	NA	NA	NA	NA	NA	NA	NA	NA	NA	NA	NA	NA	NA	NA	NA	gua	NA	NA	NA	NA	gua	NA
12	o16a4colipa	o16a4colipa	o16a4colipa	o16a4colipa	o16a4colipa	o16a4colipa	NA	o16a4colipa	o16a4colipa	o16a4colipa	o16a4colipa	NA	o16a4colipa	o16a4colipa	o16a4colipa	NA	o16a4colipa	o16a4colipa	o16a4colipa	o16a4colipa	o16a4colipa	o16a4colipa	o16a4colipa	o16a4colipa	o16a4colipa	o16a4colipa	o16a4colipa	o16a4colipa	NA	NA	NA	o16a4colipa	o16a4colipa	o16a4colipa	o16a4colipa	o16a4colipa	o16a4colipa	NA	o16a4colipa	o16a4colipa	o16a4colipa	o16a4colipa	o16a4colipa	o16a4colipa	o16a4colipa	o16a4colipa	NA	o16a4colipa	o16a4colipa
13	NA	NA	NA	NA	arab__D	NA	NA	NA	NA	NA	NA	NA	NA	NA	NA	NA	NA	NA	NA	NA	NA	NA	NA	NA	NA	NA	NA	NA	NA	NA	NA	NA	NA	arab__D	arab__D	NA	arab__D	NA	NA	NA	NA	NA	arab__D	NA	NA	NA	NA	NA	arab__D
14	NA	NA	NA	NA	NA	NA	NA	NA	NA	NA	NA	NA	NA	NA	NA	NA	NA	NA	NA	NA	NA	NA	NA	NA	NA	NA	NA	NA	NA	NA	NA	NA	NA	NA	NA	NA	NA	NA	NA	NA	NA	NA	nmn	NA	NA	NA	NA	NA	NA
15	NA	NA	NA	NA	NA	NA	NA	NA	NA	NA	NA	NA	NA	NA	NA	NA	NA	NA	NA	NA	NA	NA	NA	NA	NA	NA	NA	NA	NA	NA	NA	NA	NA	NA	NA	NA	NA	NA	NA	NA	NA	NA	glcman6	NA	NA	NA	NA	NA	NA
16	fum	NA	NA	NA	NA	NA	NA	NA	NA	fum	NA	NA	NA	fum	NA	fum	NA	NA	NA	NA	fum	NA	NA	NA	NA	NA	NA	NA	NA	fum	NA	NA	NA	NA	NA	NA	fum	NA	NA	NA	NA	fum	fum	NA	NA	NA	NA	fum	NA
17	NA	NA	NA	ile__L	ile__L	ile__L	ile__L	NA	ile__L	NA	ile__L	NA	ile__L	NA	NA	NA	ile__L	ile__L	NA	NA	ile__L	NA	ile__L	NA	ile__L	NA	NA	ile__L	NA	ile__L	ile__L	NA	ile__L	ile__L	ile__L	ile__L	ile__L	NA	ile__L	ile__L	ile__L	ile__L	ile__L	ile__L	NA	NA	ile__L	ile__L	ile__L
18	NA	NA	NA	NA	arbt	arbt	NA	NA	NA	arbt	arbt	NA	arbt	arbt	NA	NA	arbt	NA	NA	NA	NA	NA	arbt	NA	arbt	NA	NA	arbt	NA	NA	NA	NA	arbt	arbt	arbt	arbt	NA	NA	NA	NA	NA	arbt	arbt	arbt	NA	NA	arbt	arbt	arbt
19	glu__L	glu__L	NA	NA	glu__L	glu__L	glu__L	NA	NA	glu__L	glu__L	NA	glu__L	glu__L	NA	NA	glu__L	NA	glu__L	NA	NA	NA	NA	glu__L	glu__L	NA	NA	glu__L	NA	NA	glu__L	NA	glu__L	glu__L	glu__L	glu__L	glu__L	NA	NA	NA	NA	glu__L	glu__L	glu__L	glu__L	glu__L	glu__L	glu__L	glu__L
20	NA	NA	NA	NA	NA	NA	NA	NA	NA	NA	NA	NA	NA	NA	NA	NA	NA	NA	NA	NA	NA	NA	NA	NA	NA	NA	NA	NA	NA	NA	NA	NA	NA	NA	NA	NA	NA	NA	NA	NA	NA	NA	NA	NA	NA	NA	NA	NA	NA
21	NA	NA	NA	NA	NA	NA	NA	NA	NA	NA	NA	NA	NA	NA	NA	NA	NA	NA	NA	NA	NA	NA	NA	NA	NA	NA	NA	NA	NA	NA	NA	NA	NA	NA	NA	NA	NA	NA	NA	NA	NA	NA	NA	NA	NA	NA	NA	NA	NA
22	NA	NA	NA	NA	NA	NA	NA	NA	NA	NA	NA	NA	NA	NA	NA	mal__L	NA	NA	NA	NA	mal__L	NA	NA	NA	NA	NA	NA	NA	NA	mal__L	NA	NA	NA	NA	NA	NA	mal__L	NA	NA	NA	NA	mal__L	mal__L	NA	NA	NA	NA	NA	NA
23	NA	NA	NA	NA	thr__L	thr__L	NA	NA	NA	NA	thr__L	NA	thr__L	NA	NA	NA	thr__L	NA	NA	NA	thr__L	NA	thr__L	NA	thr__L	NA	NA	thr__L	NA	thr__L	NA	NA	NA	thr__L	thr__L	thr__L	thr__L	NA	NA	NA	thr__L	thr__L	thr__L	thr__L	NA	NA	thr__L	NA	thr__L
24	NA	NA	NA	NA	glyb	NA	glyb	glyb	NA	glyb	glyb	glyb	NA	glyb	glyb	NA	NA	NA	glyb	NA	NA	NA	glyb	glyb	glyb	NA	glyb	glyb	NA	glyb	glyb	glyb	NA	glyb	glyb	glyb	glyb	glyb	glyb	NA	glyb	glyb	NA	glyb	glyb	NA	glyb	glyb	glyb
25	istnt	NA	NA	NA	NA	NA	NA	NA	NA	NA	NA	NA	NA	NA	NA	NA	NA	NA	NA	NA	NA	NA	NA	NA	NA	NA	NA	NA	NA	NA	NA	NA	NA	NA	NA	NA	istnt	NA	NA	NA	NA	NA	NA	istnt	NA	NA	NA	NA	NA
26	NA	NA	NA	NA	NA	NA	NA	NA	NA	NA	NA	NA	NA	NA	NA	NA	NA	NA	NA	NA	NA	NA	NA	NA	NA	NA	NA	NA	NA	NA	NA	NA	NA	NA	NA	NA	NA	NA	NA	NA	NA	NA	galman6	NA	NA	NA	NA	NA	NA
27	NA	NA	NA	NA	NA	NA	NA	NA	NA	NA	NA	NA	NA	NA	NA	NA	NA	NA	NA	NA	NA	NA	NA	NA	NA	NA	NA	NA	NA	NA	NA	NA	NA	NA	NA	NA	NA	NA	NA	NA	NA	NA	NA	NA	NA	NA	NA	NA	NA
28	NA	NA	NA	NA	NA	xylan4	NA	NA	NA	NA	NA	NA	xylan4	NA	NA	NA	xylan4	NA	NA	NA	NA	NA	NA	NA	NA	NA	NA	NA	NA	NA	NA	NA	NA	NA	NA	NA	NA	NA	NA	NA	NA	xylan4	NA	NA	NA	NA	NA	NA	NA
29	epist	epist	epist	epist	epist	epist	epist	epist	epist	epist	epist	NA	epist	epist	epist	NA	epist	epist	epist	epist	NA	epist	epist	NA	epist	epist	epist	epist	NA	NA	epist	epist	epist	epist	epist	epist	epist	epist	epist	epist	epist	epist	epist	epist	epist	epist	epist	epist	epist
30	ttdca	ttdca	ttdca	ttdca	ttdca	ttdca	ttdca	ttdca	ttdca	ttdca	ttdca	ttdca	ttdca	ttdca	ttdca	ttdca	ttdca	ttdca	ttdca	ttdca	ttdca	ttdca	ttdca	ttdca	ttdca	ttdca	ttdca	ttdca	ttdca	ttdca	ttdca	ttdca	ttdca	ttdca	ttdca	ttdca	ttdca	ttdca	ttdca	ttdca	ttdca	ttdca	ttdca	ttdca	ttdca	ttdca	ttdca	ttdca	ttdca
31	fe2	fe2	fe2	fe2	fe2	fe2	fe2	fe2	fe2	fe2	fe2	fe2	fe2	fe2	fe2	fe2	fe2	fe2	fe2	fe2	fe2	fe2	fe2	fe2	fe2	fe2	fe2	fe2	fe2	fe2	fe2	fe2	fe2	fe2	fe2	fe2	fe2	fe2	fe2	fe2	fe2	fe2	fe2	fe2	fe2	fe2	fe2	fe2	fe2
32	NA	NA	NA	arbtn_fe3	arbtn_fe3	arbtn_fe3	NA	arbtn_fe3	NA	NA	arbtn_fe3	NA	arbtn_fe3	NA	NA	NA	arbtn_fe3	NA	arbtn_fe3	NA	NA	NA	NA	NA	arbtn_fe3	NA	NA	arbtn_fe3	NA	NA	NA	NA	NA	arbtn_fe3	arbtn_fe3	arbtn_fe3	arbtn_fe3	NA	NA	arbtn_fe3	NA	arbtn_fe3	arbtn_fe3	arbtn_fe3	NA	NA	arbtn_fe3	NA	arbtn_fe3
33	NA	NA	NA	NA	mnl	mnl	NA	NA	NA	mnl	mnl	NA	mnl	mnl	NA	NA	mnl	NA	NA	NA	NA	NA	mnl	NA	mnl	NA	NA	mnl	NA	NA	NA	NA	mnl	mnl	mnl	mnl	NA	NA	NA	NA	NA	mnl	mnl	mnl	NA	NA	mnl	mnl	mnl
34	NA	NA	NA	NA	pq	pq	NA	NA	NA	NA	pq	NA	pq	NA	NA	NA	pq	NA	NA	NA	NA	NA	NA	NA	pq	NA	NA	pq	NA	NA	NA	NA	pq	pq	pq	pq	NA	NA	NA	NA	NA	pq	pq	pq	NA	NA	pq	NA	pq
35	asp__L	asp__L	NA	NA	asp__L	asp__L	asp__L	NA	NA	asp__L	asp__L	NA	asp__L	NA	NA	NA	asp__L	NA	asp__L	NA	NA	NA	NA	NA	asp__L	NA	NA	asp__L	NA	NA	NA	NA	asp__L	asp__L	asp__L	asp__L	asp__L	NA	NA	NA	NA	asp__L	asp__L	asp__L	NA	asp__L	asp__L	NA	asp__L
36	tchola	NA	tchola	tchola	tchola	tchola	NA	tchola	tchola	tchola	tchola	tchola	tchola	tchola	tchola	tchola	tchola	tchola	tchola	tchola	tchola	tchola	tchola	tchola	tchola	tchola	tchola	tchola	tchola	tchola	tchola	tchola	tchola	tchola	tchola	tchola	tchola	tchola	tchola	tchola	NA	tchola	tchola	tchola	tchola	tchola	tchola	tchola	tchola
37	NA	NA	NA	NA	NA	NA	NA	NA	NA	NA	NA	NA	NA	NA	NA	NA	NA	NA	NA	NA	NA	NA	NA	NA	NA	NA	epistest_SC	NA	NA	NA	NA	NA	NA	NA	NA	NA	epistest_SC	NA	NA	NA	NA	NA	NA	NA	NA	NA	NA	NA	NA
38	NA	NA	arab__L	NA	arab__L	arab__L	NA	NA	NA	arab__L	arab__L	arab__L	arab__L	arab__L	arab__L	NA	arab__L	NA	NA	arab__L	NA	arab__L	NA	arab__L	NA	arab__L	arab__L	arab__L	NA	arab__L	arab__L	arab__L	arab__L	arab__L	arab__L	arab__L	arab__L	arab__L	arab__L	NA	NA	NA	arab__L	NA	arab__L	NA	arab__L	arab__L	arab__L
39	NA	NA	NA	salchs4fe	NA	NA	NA	NA	salchs4fe	NA	NA	NA	NA	NA	NA	NA	NA	salchs4fe	salchs4fe	NA	NA	NA	NA	NA	NA	NA	NA	NA	NA	NA	NA	NA	NA	NA	NA	NA	NA	NA	salchs4fe	salchs4fe	NA	salchs4fe	NA	NA	NA	NA	NA	salchs4fe	NA
40	NA	NA	thm	NA	thm	NA	NA	NA	NA	NA	thm	NA	NA	NA	NA	NA	NA	NA	NA	thm	NA	thm	NA	NA	thm	thm	NA	thm	NA	NA	NA	NA	thm	thm	thm	thm	thm	NA	NA	NA	NA	thm	thm	thm	thm	NA	thm	NA	thm
41	LptA	LptA	LptA	LptA	LptA	LptA	NA	LptA	LptA	LptA	LptA	NA	LptA	LptA	LptA	NA	LptA	LptA	LptA	LptA	LptA	LptA	LptA	LptA	LptA	LptA	LptA	LptA	NA	NA	NA	LptA	LptA	LptA	LptA	LptA	LptA	NA	LptA	LptA	LptA	LptA	LptA	LptA	LptA	LptA	NA	LptA	LptA
42	NA	his__L	NA	NA	his__L	his__L	NA	his__L	NA	NA	his__L	NA	his__L	his__L	NA	NA	his__L	NA	NA	NA	NA	NA	his__L	his__L	NA	NA	NA	his__L	NA	NA	NA	NA	his__L	NA	his__L	his__L	his__L	NA	NA	NA	his__L	his__L	his__L	his__L	NA	NA	his__L	his__L	his__L
43	NA	NA	NA	NA	NA	g3ps	g3ps	NA	NA	NA	NA	NA	g3ps	NA	NA	NA	g3ps	NA	NA	NA	NA	NA	NA	NA	NA	NA	NA	NA	NA	NA	NA	NA	NA	NA	g3ps	NA	g3ps	NA	g3ps	NA	NA	NA	g3ps	g3ps	g3ps	g3ps	NA	NA	NA
44	NA	NA	NA	NA	NA	NA	NA	NA	NA	NA	NA	NA	NA	NA	NA	glucan6	NA	NA	NA	NA	NA	NA	NA	NA	NA	NA	NA	NA	NA	NA	NA	NA	NA	NA	NA	NA	glucan6	NA	NA	NA	NA	glucan6	NA	NA	NA	NA	NA	NA	NA
45	NA	NA	NA	NA	NA	NA	NA	NA	NA	NA	NA	NA	NA	NA	NA	NA	NA	NA	NA	NA	NA	NA	NA	NA	NA	NA	NA	NA	NA	NA	NA	NA	NA	NA	NA	NA	lac__L	NA	NA	NA	NA	lac__L	lac__L	NA	NA	NA	NA	NA	NA
46	NA	NA	NA	NA	NA	NA	NA	NA	NA	NA	NA	NA	NA	NA	NA	NA	NA	NA	NA	NA	NA	NA	NA	NA	NA	NA	NA	NA	NA	NA	NA	NA	NA	NA	NA	NA	NA	NA	NA	NA	NA	NA	NA	NA	NA	NA	NA	NA	NA
47	NA	NA	NA	NA	NA	NA	NA	NA	NA	NA	NA	NA	NA	NA	NA	NA	NA	NA	NA	NA	NA	NA	NA	NA	NA	NA	NA	NA	NA	NA	NA	NA	NA	NA	NA	NA	NA	NA	NA	NA	NA	NA	NA	NA	NA	NA	NA	NA	NA
48	glc__D	glc__D	glc__D	glc__D	glc__D	glc__D	glc__D	glc__D	glc__D	glc__D	glc__D	glc__D	glc__D	glc__D	glc__D	glc__D	glc__D	glc__D	glc__D	glc__D	glc__D	glc__D	glc__D	glc__D	glc__D	glc__D	glc__D	glc__D	NA	glc__D	glc__D	glc__D	glc__D	glc__D	glc__D	glc__D	glc__D	glc__D	glc__D	glc__D	NA	glc__D	glc__D	glc__D	glc__D	NA	glc__D	glc__D	glc__D
49	NA	NA	NA	NA	NA	NA	NA	NA	NA	NA	NA	NA	NA	NA	NA	NA	NA	NA	NA	NA	NA	NA	NA	NA	NA	NA	NA	NA	NA	NA	NA	NA	NA	NA	NA	NA	NA	NA	NA	NA	NA	NA	NA	NA	NA	NA	NA	etoh	NA
50	gdp	NA	NA	NA	gdp	gdp	gdp	NA	NA	NA	gdp	gdp	gdp	NA	gdp	NA	gdp	NA	NA	NA	NA	NA	NA	NA	gdp	NA	gdp	gdp	NA	NA	gdp	gdp	gdp	gdp	gdp	gdp	NA	NA	NA	NA	NA	NA	gdp	gdp	gdp	NA	gdp	NA	gdp
51	NA	NA	NA	NA	NA	NA	NA	manttr	NA	manttr	NA	NA	NA	manttr	NA	manttr	NA	NA	NA	NA	NA	NA	NA	NA	NA	NA	NA	NA	NA	NA	NA	NA	NA	NA	NA	NA	NA	NA	NA	NA	NA	NA	NA	NA	NA	NA	NA	manttr	NA
52	NA	NA	NA	NA	NA	NA	NA	NA	NA	NA	NA	NA	NA	NA	NA	NA	NA	NA	NA	NA	NA	NA	NA	NA	NA	NA	NA	NA	NA	NA	NA	NA	NA	NA	NA	NA	NA	NA	NA	NA	NA	NA	ade	NA	NA	NA	NA	NA	NA
53	cys__L	NA	NA	cys__L	cys__L	cys__L	NA	cys__L	cys__L	cys__L	cys__L	cys__L	cys__L	cys__L	cys__L	cys__L	cys__L	cys__L	cys__L	NA	cys__L	NA	cys__L	NA	cys__L	NA	NA	cys__L	cys__L	cys__L	NA	cys__L	cys__L	cys__L	cys__L	cys__L	cys__L	NA	cys__L	cys__L	NA	cys__L	cys__L	cys__L	cys__L	NA	cys__L	cys__L	cys__L
54	NA	NA	NA	NA	NA	NA	NA	NA	NA	NA	NA	NA	NA	NA	NA	NA	NA	NA	NA	NA	NA	NA	NA	NA	NA	NA	NA	NA	NA	NA	NA	NA	NA	NA	NA	NA	NA	NA	NA	NA	NA	NA	NA	NA	NA	NA	NA	NA	NA
55	NA	met__D	met__D	NA	met__D	NA	NA	NA	NA	met__D	met__D	met__D	NA	met__D	met__D	NA	NA	met__D	met__D	met__D	met__D	met__D	met__D	met__D	met__D	met__D	met__D	met__D	NA	NA	met__D	met__D	met__D	met__D	met__D	met__D	met__D	met__D	met__D	NA	met__D	met__D	met__D	met__D	NA	met__D	met__D	met__D	met__D
56	NA	NA	NA	NA	gm2lipa	NA	NA	NA	NA	NA	gm2lipa	NA	NA	NA	NA	NA	NA	NA	NA	NA	NA	NA	NA	gm2lipa	gm2lipa	NA	NA	gm2lipa	NA	NA	NA	NA	NA	NA	gm2lipa	gm2lipa	NA	NA	NA	NA	NA	gm2lipa	gm2lipa	NA	NA	NA	gm2lipa	NA	gm2lipa
57	NA	NA	NA	NA	NA	NA	NA	NA	NA	NA	NA	NA	NA	NA	NA	NA	NA	NA	NA	NA	NA	NA	NA	NA	NA	NA	NA	NA	NA	NA	NA	NA	NA	NA	NA	NA	NA	NA	NA	NA	NA	NA	gly_asp__L	NA	NA	NA	NA	NA	NA
58	NA	NA	NA	salchs2fe	NA	NA	NA	NA	salchs2fe	NA	NA	NA	NA	NA	NA	NA	NA	salchs2fe	salchs2fe	NA	NA	NA	NA	NA	NA	NA	NA	NA	NA	NA	NA	NA	NA	NA	NA	NA	NA	NA	salchs2fe	salchs2fe	NA	salchs2fe	NA	NA	NA	NA	NA	salchs2fe	NA
59	zymst	zymst	zymst	zymst	zymst	zymst	zymst	zymst	zymst	zymst	zymst	NA	zymst	zymst	zymst	NA	zymst	zymst	zymst	zymst	NA	zymst	zymst	NA	zymst	zymst	zymst	zymst	NA	NA	zymst	zymst	zymst	zymst	zymst	zymst	zymst	zymst	zymst	zymst	zymst	zymst	zymst	zymst	zymst	zymst	zymst	zymst	zymst
60	NA	NA	NA	NA	NA	NA	NA	cellb	NA	cellb	NA	NA	NA	cellb	NA	cellb	NA	NA	NA	NA	NA	NA	NA	NA	NA	NA	NA	NA	NA	NA	NA	NA	NA	NA	NA	NA	NA	NA	NA	NA	NA	NA	NA	NA	NA	NA	NA	cellb	NA
61	NA	NA	NA	NA	NA	NA	NA	NA	NA	NA	NA	NA	NA	NA	NA	NA	NA	NA	NA	NA	NA	NA	NA	NA	NA	NA	NA	NA	NA	NA	NA	NA	NA	NA	NA	NA	glcman600	NA	NA	NA	NA	NA	NA	NA	NA	NA	NA	NA	NA
62	NA	NA	NA	3hcinnm	NA	NA	NA	NA	3hcinnm	NA	NA	NA	NA	NA	NA	NA	NA	3hcinnm	NA	NA	NA	NA	NA	NA	NA	NA	NA	NA	NA	NA	NA	NA	NA	NA	NA	NA	NA	NA	NA	3hcinnm	NA	NA	3hcinnm	NA	NA	NA	NA	NA	NA
63	NA	NA	NA	NA	ascb__L	ascb__L	NA	NA	NA	ascb__L	ascb__L	NA	ascb__L	ascb__L	NA	NA	ascb__L	NA	NA	NA	NA	NA	ascb__L	NA	ascb__L	NA	NA	ascb__L	NA	NA	NA	NA	ascb__L	ascb__L	ascb__L	ascb__L	NA	NA	NA	NA	NA	ascb__L	ascb__L	ascb__L	NA	NA	ascb__L	ascb__L	ascb__L
64	ppt	NA	NA	NA	NA	NA	NA	NA	NA	NA	NA	NA	NA	NA	NA	NA	NA	NA	NA	NA	NA	NA	NA	NA	NA	NA	NA	NA	NA	NA	NA	NA	NA	NA	NA	NA	NA	NA	NA	NA	NA	NA	NA	NA	NA	NA	NA	NA	NA
65	NA	NA	NA	NA	NA	NA	NA	NA	NA	NA	NA	NA	NA	NA	NA	NA	NA	NA	NA	NA	NA	NA	NA	NA	NA	NA	NA	NA	NA	NA	NA	NA	NA	NA	NA	NA	NA	NA	NA	NA	NA	NA	NA	NA	NA	NA	NA	NA	NA
66	NA	met__L	met__L	NA	met__L	NA	NA	NA	NA	met__L	met__L	met__L	NA	met__L	met__L	NA	NA	met__L	met__L	met__L	met__L	met__L	met__L	met__L	met__L	met__L	met__L	met__L	NA	NA	met__L	met__L	met__L	met__L	met__L	met__L	met__L	met__L	met__L	NA	met__L	met__L	met__L	met__L	NA	met__L	met__L	met__L	met__L
67	NA	NA	NA	NA	NA	NA	NA	NA	NA	NA	NA	NA	NA	NA	NA	NA	NA	NA	NA	NA	NA	NA	NA	NA	NA	NA	NA	NA	NA	NA	NA	NA	NA	NA	NA	NA	NA	NA	NA	NA	NA	NA	NA	NA	NA	NA	NA	n2	NA
68	NA	gly	NA	NA	gly	gly	NA	gly	NA	NA	gly	NA	gly	NA	NA	NA	gly	NA	NA	NA	NA	NA	gly	gly	NA	NA	NA	gly	NA	NA	NA	NA	NA	NA	gly	gly	gly	NA	NA	NA	gly	gly	gly	gly	NA	NA	gly	NA	gly
69	murein5px3p	murein5px3p	NA	NA	NA	NA	murein5px3p	NA	NA	NA	NA	NA	NA	NA	NA	NA	NA	NA	murein5px3p	NA	NA	NA	NA	NA	NA	NA	NA	NA	NA	NA	NA	NA	NA	NA	NA	NA	murein5px3p	NA	murein5px3p	NA	NA	murein5px3p	murein5px3p	murein5px3p	NA	murein5px3p	NA	NA	NA
70	NA	NA	NA	NA	acmum	acmum	NA	NA	NA	acmum	acmum	NA	acmum	acmum	NA	NA	acmum	NA	NA	NA	NA	NA	acmum	NA	acmum	NA	NA	acmum	NA	NA	NA	NA	acmum	acmum	acmum	acmum	NA	NA	NA	NA	NA	acmum	acmum	acmum	NA	NA	acmum	acmum	acmum
71	maltpt	maltpt	NA	NA	NA	NA	NA	NA	NA	maltpt	NA	maltpt	NA	NA	NA	NA	NA	NA	NA	NA	NA	NA	NA	NA	NA	NA	NA	NA	NA	NA	NA	NA	maltpt	NA	NA	NA	maltpt	NA	maltpt	NA	NA	NA	maltpt	NA	NA	maltpt	NA	NA	NA
72	NA	NA	NA	NA	manglyc	manglyc	NA	NA	NA	manglyc	manglyc	NA	manglyc	manglyc	NA	NA	manglyc	NA	NA	NA	NA	NA	manglyc	NA	manglyc	NA	NA	manglyc	NA	NA	NA	NA	manglyc	manglyc	manglyc	manglyc	NA	NA	NA	NA	NA	manglyc	manglyc	manglyc	NA	NA	manglyc	manglyc	manglyc
73	cu2	NA	cu2	cu2	cu2	cu2	cu2	cu2	cu2	NA	cu2	cu2	cu2	NA	cu2	cu2	cu2	cu2	cu2	cu2	NA	cu2	cu2	cu2	cu2	cu2	cu2	cu2	NA	NA	cu2	NA	cu2	cu2	cu2	cu2	cu2	cu2	cu2	cu2	NA	cu2	cu2	NA	NA	NA	cu2	NA	cu2
74	NA	NA	NA	NA	NA	NA	NA	NA	NA	NA	NA	NA	NA	NA	NA	NA	NA	NA	NA	NA	NA	NA	NA	NA	NA	NA	NA	NA	NA	NA	NA	NA	NA	NA	NA	NA	NA	NA	NA	NA	NA	NA	gly_met__L	NA	NA	NA	NA	NA	NA
75	NA	NA	NA	NA	NA	but	NA	NA	NA	but	NA	NA	NA	but	NA	NA	NA	NA	NA	NA	NA	NA	NA	NA	NA	NA	NA	NA	NA	NA	NA	but	but	NA	but	but	but	NA	NA	NA	NA	NA	but	NA	NA	NA	NA	but	NA
76	NA	NA	NA	NA	NA	NA	NA	NA	NA	NA	NA	NA	NA	NA	NA	NA	NA	NA	NA	NA	NA	NA	NA	NA	NA	NA	NA	NA	NA	NA	NA	NA	NA	NA	NA	NA	NA	NA	NA	NA	NA	23cump	NA	NA	NA	NA	NA	NA	NA
77	NA	NA	NA	NA	NA	NA	NA	NA	NA	NA	NA	NA	NA	NA	NA	NA	NA	NA	NA	NA	NA	NA	NA	NA	NA	NA	NA	NA	NA	NA	NA	NA	NA	NA	NA	NA	NA	NA	NA	NA	NA	NA	NA	NA	NA	NA	NA	meoh	NA
78	NA	NA	NA	NA	NA	NA	NA	NA	NA	NA	NA	NA	NA	NA	NA	NA	NA	NA	NA	NA	NA	NA	NA	NA	NA	NA	NA	NA	NA	NA	NA	NA	NA	NA	NA	NA	NA	NA	NA	NA	NA	murein4px4px4p	NA	NA	NA	NA	NA	NA	NA
79	ergst	ergst	ergst	ergst	ergst	ergst	ergst	ergst	ergst	ergst	ergst	NA	ergst	ergst	ergst	NA	ergst	ergst	ergst	ergst	NA	ergst	ergst	NA	ergst	ergst	ergst	ergst	NA	NA	ergst	ergst	ergst	ergst	ergst	ergst	ergst	ergst	ergst	ergst	ergst	ergst	ergst	ergst	ergst	ergst	ergst	ergst	ergst
80	NA	NA	NA	NA	NA	NA	NA	NA	NA	NA	NA	NA	NA	NA	NA	NA	NA	NA	NA	NA	NA	NA	NA	NA	NA	NA	NA	NA	NA	NA	NA	NA	bz	NA	NA	NA	NA	NA	NA	NA	NA	NA	NA	NA	NA	NA	NA	bz	NA
81	fe3dcit	fe3dcit	NA	NA	fe3dcit	NA	NA	fe3dcit	NA	NA	NA	NA	NA	NA	NA	NA	NA	NA	fe3dcit	NA	NA	NA	fe3dcit	fe3dcit	fe3dcit	NA	NA	NA	NA	NA	NA	NA	NA	fe3dcit	fe3dcit	fe3dcit	fe3dcit	NA	fe3dcit	NA	NA	fe3dcit	fe3dcit	NA	NA	NA	NA	NA	fe3dcit
82	galct__D	NA	NA	NA	NA	NA	NA	NA	NA	NA	NA	NA	NA	NA	NA	NA	NA	NA	NA	NA	NA	NA	NA	NA	NA	NA	NA	NA	NA	NA	NA	NA	NA	NA	NA	NA	NA	NA	NA	NA	NA	NA	galct__D	NA	NA	NA	NA	NA	NA
83	eths	NA	NA	NA	NA	NA	NA	NA	NA	NA	NA	NA	NA	NA	NA	NA	NA	NA	NA	NA	NA	NA	NA	NA	NA	NA	NA	NA	NA	NA	NA	NA	NA	NA	NA	NA	eths	NA	NA	NA	NA	NA	NA	eths	NA	NA	NA	NA	NA
84	NA	NA	NA	NA	NA	NA	NA	NA	NA	NA	NA	NA	NA	NA	NA	NA	NA	NA	NA	NA	NA	NA	NA	NA	NA	NA	NA	NA	NA	NA	NA	NA	NA	NA	NA	NA	NA	NA	NA	NA	NA	NA	trp__L	NA	NA	NA	NA	NA	NA
85	maltttr	maltttr	NA	NA	NA	NA	NA	NA	NA	maltttr	NA	maltttr	NA	NA	NA	NA	NA	NA	NA	NA	NA	NA	NA	NA	NA	NA	NA	NA	NA	NA	NA	NA	maltttr	NA	NA	NA	maltttr	NA	maltttr	NA	NA	NA	maltttr	NA	NA	maltttr	NA	maltttr	NA
86	NA	ser__L	NA	NA	ser__L	ser__L	NA	ser__L	NA	NA	ser__L	NA	ser__L	NA	NA	NA	ser__L	NA	NA	NA	NA	NA	ser__L	ser__L	NA	NA	NA	ser__L	NA	NA	NA	NA	NA	NA	ser__L	ser__L	ser__L	NA	NA	NA	ser__L	ser__L	ser__L	ser__L	NA	NA	ser__L	NA	ser__L
87	sula	NA	NA	NA	NA	NA	NA	NA	NA	NA	NA	NA	NA	NA	NA	NA	NA	NA	NA	NA	NA	NA	NA	NA	NA	NA	NA	NA	NA	NA	NA	NA	NA	NA	NA	NA	sula	NA	NA	NA	NA	NA	NA	sula	NA	NA	NA	NA	NA
88	NA	NA	NA	NA	NA	NA	NA	NA	NA	NA	NA	NA	NA	NA	NA	NA	NA	NA	NA	NA	NA	NA	NA	NA	NA	NA	NA	NA	NA	NA	NA	NA	NA	NA	NA	NA	NA	NA	NA	NA	NA	NA	NA	NA	NA	NA	NA	NA	NA
89	idp	idp	idp	idp	idp	idp	idp	NA	NA	NA	idp	idp	idp	idp	idp	idp	NA	idp	idp	idp	NA	idp	idp	idp	NA	idp	idp	idp	NA	idp	idp	idp	NA	NA	NA	NA	idp	idp	idp	idp	idp	NA	idp	NA	idp	idp	NA	idp	NA
90	NA	NA	for	NA	NA	NA	NA	NA	NA	for	NA	for	NA	for	for	for	NA	NA	NA	for	for	for	NA	NA	NA	for	for	NA	NA	for	for	for	NA	NA	NA	NA	NA	for	for	NA	NA	for	for	NA	for	NA	NA	for	NA
91	NA	NA	NA	NA	NA	NA	chols	NA	NA	NA	NA	NA	NA	NA	NA	NA	NA	NA	NA	NA	NA	NA	chols	chols	NA	NA	chols	NA	NA	NA	NA	NA	NA	NA	NA	NA	chols	NA	NA	NA	chols	chols	NA	chols	NA	NA	NA	NA	NA
92	NA	NA	NA	NA	NA	NA	NA	NA	NA	NA	NA	NA	NA	NA	NA	NA	NA	NA	NA	NA	NA	NA	NA	NA	NA	NA	NA	NA	NA	NA	NA	NA	NA	NA	NA	NA	NA	NA	NA	NA	NA	NA	L_alagly	NA	NA	NA	NA	NA	NA
93	co2	NA	co2	co2	co2	co2	NA	co2	NA	NA	co2	co2	co2	co2	co2	co2	co2	co2	NA	co2	NA	co2	co2	NA	co2	co2	co2	co2	NA	co2	co2	co2	co2	co2	co2	co2	co2	co2	co2	co2	co2	co2	co2	NA	co2	NA	co2	co2	co2
94	NA	NA	NA	NA	NA	NA	NA	NA	NA	NA	NA	NA	NA	NA	NA	NA	NA	NA	NA	NA	NA	NA	NA	NA	NA	NA	NA	NA	NA	NA	NA	NA	NA	NA	NA	NA	NA	NA	NA	NA	NA	NA	gly_asn__L	NA	NA	NA	NA	NA	NA
95	NA	NA	NA	NA	NA	NA	NA	NA	NA	NA	NA	NA	NA	NA	NA	NA	NA	NA	NA	NA	NA	NA	NA	NA	NA	NA	NA	NA	NA	NA	NA	NA	NA	NA	NA	NA	NA	NA	NA	NA	NA	NA	ala_L_asp__L	NA	NA	NA	NA	NA	NA
96	NA	NA	NA	NA	NA	NA	NA	NA	NA	NA	NA	NA	NA	NA	NA	NA	NA	NA	NA	NA	NA	NA	NA	NA	NA	NA	NA	NA	NA	NA	NA	NA	NA	NA	NA	NA	NA	NA	NA	NA	NA	NA	NA	NA	NA	NA	NA	NA	NA
97	NA	NA	NA	NA	NA	NA	NA	NA	NA	NA	NA	NA	NA	NA	NA	NA	NA	NA	NA	NA	NA	NA	NA	NA	NA	NA	NA	NA	NA	NA	NA	NA	NA	NA	NA	NA	NA	NA	NA	NA	NA	NA	succ	NA	NA	NA	NA	NA	NA
98	butso3	butso3	NA	butso3	butso3	butso3	NA	NA	butso3	butso3	butso3	NA	butso3	butso3	NA	butso3	butso3	butso3	butso3	NA	NA	NA	butso3	butso3	butso3	NA	NA	butso3	NA	NA	butso3	NA	butso3	butso3	butso3	NA	butso3	NA	butso3	butso3	butso3	butso3	butso3	butso3	butso3	butso3	butso3	NA	NA
99	NA	NA	NA	NA	gm1lipa	NA	NA	NA	NA	NA	gm1lipa	NA	NA	NA	NA	NA	NA	NA	NA	NA	NA	NA	NA	gm1lipa	gm1lipa	NA	NA	gm1lipa	NA	NA	NA	NA	NA	NA	gm1lipa	gm1lipa	NA	NA	NA	NA	NA	gm1lipa	gm1lipa	NA	NA	NA	gm1lipa	NA	gm1lipa
100	NA	NA	NA	NA	NA	NA	NA	NA	NA	NA	NA	NA	NA	NA	NA	NA	NA	NA	NA	NA	NA	NA	NA	NA	NA	NA	NA	NA	NA	NA	NA	NA	NA	NA	cgly	NA	NA	NA	NA	NA	NA	NA	cgly	NA	NA	NA	NA	cgly	NA
101	NA	rib__D	rib__D	NA	rib__D	rib__D	NA	rib__D	NA	rib__D	rib__D	rib__D	NA	rib__D	rib__D	rib__D	NA	NA	rib__D	rib__D	rib__D	rib__D	rib__D	rib__D	rib__D	rib__D	rib__D	rib__D	NA	rib__D	rib__D	rib__D	rib__D	rib__D	rib__D	NA	rib__D	rib__D	rib__D	NA	rib__D	rib__D	rib__D	rib__D	NA	NA	rib__D	rib__D	rib__D
102	NA	NA	NA	NA	NA	pta	NA	NA	NA	pta	NA	NA	NA	pta	NA	NA	NA	NA	NA	NA	NA	NA	NA	NA	NA	NA	NA	NA	NA	NA	NA	pta	pta	NA	pta	pta	pta	NA	NA	NA	NA	NA	pta	NA	NA	NA	NA	pta	NA
103	NA	metox	NA	NA	NA	NA	NA	NA	NA	metox	metox	metox	NA	metox	NA	NA	NA	NA	NA	NA	NA	NA	metox	metox	NA	NA	metox	metox	NA	NA	NA	NA	metox	NA	metox	NA	metox	NA	NA	NA	NA	metox	metox	NA	NA	metox	metox	metox	NA
104	NA	drib	NA	NA	NA	NA	NA	NA	NA	NA	drib	NA	NA	NA	drib	NA	NA	NA	NA	NA	NA	NA	NA	drib	NA	NA	drib	NA	NA	NA	drib	drib	drib	NA	NA	NA	drib	NA	drib	NA	NA	drib	drib	drib	NA	NA	NA	drib	NA
105	tsul	tsul	tsul	tsul	tsul	tsul	tsul	NA	tsul	tsul	tsul	NA	tsul	tsul	tsul	tsul	tsul	tsul	tsul	tsul	NA	tsul	tsul	tsul	tsul	tsul	tsul	tsul	NA	NA	tsul	tsul	tsul	tsul	tsul	tsul	tsul	tsul	tsul	tsul	tsul	tsul	tsul	tsul	tsul	tsul	tsul	tsul	tsul
106	NA	NA	NA	NA	NA	NA	NA	NA	NA	NA	NA	NA	NA	NA	NA	NA	NA	NA	NA	NA	NA	NA	NA	rmn	NA	NA	NA	NA	NA	NA	NA	NA	NA	NA	NA	NA	NA	NA	NA	NA	NA	NA	rmn	NA	NA	NA	NA	NA	NA
107	NA	NA	atp	atp	NA	NA	NA	NA	NA	NA	atp	atp	NA	NA	atp	NA	NA	NA	NA	atp	NA	atp	NA	NA	NA	atp	atp	NA	NA	NA	atp	atp	NA	NA	NA	NA	NA	atp	NA	NA	NA	NA	NA	NA	NA	NA	NA	NA	NA
108	NA	NA	NA	NA	NA	g3pe	g3pe	NA	NA	NA	NA	NA	g3pe	NA	NA	NA	g3pe	NA	NA	NA	NA	NA	NA	NA	NA	NA	NA	NA	NA	NA	NA	NA	NA	NA	g3pe	NA	g3pe	NA	g3pe	NA	NA	NA	g3pe	g3pe	g3pe	g3pe	NA	NA	NA
109	lipa	lipa	lipa	lipa	lipa	lipa	NA	lipa	lipa	lipa	lipa	NA	lipa	lipa	lipa	NA	lipa	lipa	lipa	lipa	lipa	lipa	lipa	lipa	lipa	lipa	lipa	lipa	NA	NA	NA	lipa	lipa	lipa	lipa	lipa	lipa	NA	lipa	lipa	lipa	lipa	lipa	lipa	lipa	lipa	lipa	lipa	lipa
110	malt	malt	NA	NA	malt	malt	NA	NA	NA	malt	malt	malt	malt	malt	NA	NA	malt	NA	malt	NA	malt	NA	malt	malt	malt	NA	NA	malt	NA	NA	NA	NA	malt	malt	malt	malt	malt	NA	malt	NA	NA	malt	malt	malt	NA	malt	malt	malt	malt
111	NA	NA	NA	NA	NA	NA	NA	NA	NA	NA	NA	NA	NA	NA	NA	NA	NA	NA	NA	NA	NA	NA	NA	NA	NA	NA	NA	NA	NA	NA	NA	NA	NA	NA	NA	NA	NA	NA	NA	NA	NA	ppco	NA	NA	NA	NA	NA	NA	NA
112	NA	NA	NA	NA	NA	NA	NA	NA	NA	NA	NA	NA	NA	NA	NA	NA	NA	NA	NA	NA	NA	NA	NA	NA	NA	NA	NA	NA	NA	NA	NA	NA	NA	NA	NA	NA	thymd	NA	NA	NA	NA	NA	thymd	NA	NA	NA	NA	NA	NA
113	NA	NA	NA	NA	NA	NA	NA	NA	NA	NA	NA	NA	NA	NA	NA	NA	NA	NA	NA	NA	NA	NA	NA	NA	NA	NA	NA	NA	NA	NA	NA	NA	NA	NA	NA	NA	NA	NA	NA	NA	NA	NA	met_L_ala__L	NA	NA	NA	NA	NA	NA
114	gal	NA	gal	gal	gal	gal	NA	gal	gal	gal	gal	gal	gal	gal	gal	gal	gal	gal	NA	gal	gal	gal	gal	gal	gal	gal	gal	gal	NA	gal	gal	gal	gal	gal	gal	gal	gal	gal	gal	gal	NA	gal	gal	gal	gal	NA	gal	gal	gal
115	NA	NA	NA	NA	NA	NA	NA	NA	NA	NA	NA	NA	NA	NA	NA	NA	NA	NA	NA	NA	NA	NA	NA	NA	NA	NA	NA	NA	NA	NA	NA	NA	NA	NA	NA	NA	NA	NA	NA	NA	NA	NA	galman4	NA	NA	NA	NA	NA	NA
116	NA	NA	NA	fe3dhbzs	NA	NA	NA	NA	fe3dhbzs	NA	NA	fe3dhbzs	NA	NA	NA	NA	NA	fe3dhbzs	fe3dhbzs	NA	NA	NA	NA	NA	NA	NA	NA	NA	NA	NA	NA	NA	NA	NA	fe3dhbzs	NA	NA	NA	fe3dhbzs	fe3dhbzs	NA	fe3dhbzs	NA	NA	NA	NA	NA	NA	NA
117	NA	NA	NA	NA	crn	NA	crn	crn	NA	crn	crn	crn	NA	crn	NA	NA	NA	NA	NA	NA	NA	NA	crn	crn	crn	NA	crn	crn	NA	NA	crn	NA	NA	crn	crn	crn	crn	NA	crn	NA	crn	crn	crn	crn	NA	NA	crn	crn	crn
118	ddca	ddca	ddca	ddca	ddca	ddca	ddca	ddca	ddca	ddca	ddca	ddca	ddca	ddca	ddca	ddca	ddca	ddca	NA	ddca	ddca	ddca	ddca	ddca	ddca	ddca	ddca	ddca	ddca	ddca	ddca	ddca	ddca	ddca	ddca	ddca	ddca	ddca	ddca	ddca	ddca	ddca	ddca	ddca	ddca	ddca	ddca	ddca	ddca
119	ocdca	ocdca	ocdca	ocdca	ocdca	ocdca	ocdca	ocdca	ocdca	ocdca	ocdca	ocdca	ocdca	ocdca	ocdca	ocdca	ocdca	ocdca	NA	ocdca	ocdca	ocdca	ocdca	ocdca	ocdca	ocdca	ocdca	ocdca	ocdca	ocdca	ocdca	ocdca	ocdca	ocdca	ocdca	ocdca	ocdca	ocdca	ocdca	ocdca	ocdca	ocdca	ocdca	ocdca	ocdca	ocdca	ocdca	ocdca	ocdca
120	NA	NA	NA	NA	hexc	NA	NA	NA	NA	NA	hexc	NA	NA	NA	NA	NA	NA	NA	NA	NA	NA	NA	NA	NA	hexc	NA	NA	hexc	NA	NA	NA	NA	NA	hexc	hexc	NA	hexc	NA	NA	NA	NA	hexc	hexc	NA	NA	NA	hexc	NA	hexc
121	NA	NA	NA	NA	NA	NA	NA	NA	NA	NA	NA	NA	NA	NA	NA	NA	NA	NA	NA	NA	NA	NA	NA	NA	NA	NA	NA	NA	NA	NA	NA	NA	NA	NA	NA	NA	NA	NA	NA	NA	NA	NA	xan	NA	NA	NA	NA	NA	NA
122	NA	NA	NA	NA	NA	NA	NA	NA	NA	NA	NA	NA	NA	NA	NA	NA	NA	NA	NA	NA	NA	NA	NA	NA	NA	NA	NA	NA	NA	NA	NA	NA	NA	NA	NA	NA	NA	NA	NA	NA	NA	NA	NA	NA	NA	NA	NA	NA	NA
123	man	NA	NA	man	man	man	NA	man	man	man	man	man	man	man	man	man	man	man	NA	NA	man	NA	man	man	man	NA	man	man	NA	man	man	NA	man	man	man	man	man	man	NA	man	NA	man	man	man	man	NA	man	man	man
124	NA	NA	NA	starch1200	NA	NA	NA	NA	starch1200	NA	NA	NA	NA	NA	NA	NA	NA	starch1200	NA	NA	NA	NA	starch1200	NA	NA	NA	NA	NA	NA	NA	NA	NA	NA	NA	NA	NA	NA	NA	NA	starch1200	NA	NA	NA	NA	NA	NA	NA	NA	NA
125	NA	NA	NA	NA	sbt__D	sbt__D	NA	NA	NA	sbt__D	sbt__D	NA	sbt__D	sbt__D	NA	NA	sbt__D	NA	NA	NA	NA	NA	sbt__D	NA	sbt__D	NA	NA	sbt__D	NA	NA	NA	NA	sbt__D	sbt__D	sbt__D	sbt__D	sbt__D	NA	NA	NA	NA	sbt__D	sbt__D	sbt__D	NA	NA	sbt__D	sbt__D	sbt__D
126	NA	NA	NA	NA	NA	NA	NA	NA	NA	NA	NA	NA	NA	NA	NA	NA	NA	NA	NA	NA	NA	NA	NA	NA	NA	NA	ergstest_SC	NA	NA	NA	NA	NA	NA	NA	NA	NA	ergstest_SC	NA	NA	NA	NA	NA	NA	NA	NA	NA	NA	NA	NA
127	NA	NA	NA	NA	NA	NA	NA	NA	NA	NA	NA	NA	NA	NA	NA	NA	NA	NA	NA	NA	NA	NA	NA	NA	NA	NA	NA	NA	NA	NA	NA	NA	NA	NA	NA	NA	NA	NA	NA	NA	NA	4hba	NA	NA	NA	NA	NA	NA	NA
128	NA	NA	NA	NA	LalaDgluMdap	NA	NA	NA	NA	NA	LalaDgluMdap	NA	NA	NA	NA	NA	NA	NA	NA	NA	NA	NA	NA	NA	NA	NA	NA	LalaDgluMdap	NA	NA	NA	NA	NA	NA	LalaDgluMdap	LalaDgluMdap	NA	NA	NA	NA	NA	NA	LalaDgluMdap	NA	NA	NA	LalaDgluMdap	NA	LalaDgluMdap
129	cobalt2	cobalt2	cobalt2	cobalt2	cobalt2	cobalt2	cobalt2	cobalt2	cobalt2	cobalt2	cobalt2	cobalt2	cobalt2	cobalt2	cobalt2	cobalt2	cobalt2	cobalt2	cobalt2	cobalt2	NA	cobalt2	cobalt2	cobalt2	cobalt2	cobalt2	cobalt2	cobalt2	NA	cobalt2	cobalt2	cobalt2	NA	cobalt2	cobalt2	cobalt2	cobalt2	cobalt2	cobalt2	cobalt2	cobalt2	cobalt2	cobalt2	cobalt2	cobalt2	cobalt2	cobalt2	cobalt2	cobalt2
130	NA	NA	NA	NA	NA	NA	NA	manb	NA	manb	NA	NA	NA	manb	NA	manb	NA	NA	NA	NA	NA	NA	NA	NA	NA	NA	NA	NA	NA	NA	NA	NA	NA	NA	NA	NA	NA	NA	NA	NA	NA	NA	NA	NA	NA	NA	NA	manb	NA
131	NA	NA	NA	NA	NA	NA	NA	NA	NA	NA	NA	NA	NA	NA	NA	NA	NA	NA	NA	NA	NA	NA	NA	NA	NA	NA	NA	NA	NA	dsbgox	NA	NA	NA	NA	NA	NA	NA	NA	NA	NA	NA	NA	NA	NA	NA	NA	NA	NA	NA
132	ptrc	ptrc	ptrc	ptrc	ptrc	ptrc	ptrc	NA	ptrc	ptrc	ptrc	NA	ptrc	ptrc	ptrc	NA	ptrc	NA	ptrc	ptrc	NA	ptrc	ptrc	ptrc	ptrc	ptrc	ptrc	ptrc	NA	ptrc	NA	ptrc	NA	ptrc	NA	ptrc	ptrc	ptrc	ptrc	ptrc	ptrc	ptrc	ptrc	ptrc	NA	ptrc	ptrc	ptrc	ptrc
133	NA	NA	NA	NA	NA	NA	NA	NA	NA	NA	NA	NA	NA	NA	NA	NA	NA	NA	NA	NA	NA	NA	NA	NA	NA	NA	NA	NA	NA	NA	NA	NA	NA	NA	NA	NA	NA	NA	NA	NA	NA	NA	NA	NA	NA	NA	NA	NA	NA
134	NA	NA	NA	NA	NA	NA	NA	NA	NA	NA	NA	NA	NA	NA	NA	NA	NA	NA	NA	NA	NA	NA	NA	NA	NA	NA	NA	NA	NA	NA	NA	NA	NA	NA	NA	NA	NA	NA	NA	NA	NA	NA	NA	NA	NA	NA	NA	NA	NA
135	NA	NA	NA	NA	no3	NA	NA	NA	NA	NA	no3	NA	NA	NA	NA	NA	NA	NA	NA	NA	NA	NA	no3	no3	no3	NA	NA	no3	NA	NA	NA	NA	NA	NA	no3	NA	no3	NA	NA	NA	NA	no3	no3	NA	NA	NA	NA	no3	no3
136	mn2	mn2	mn2	mn2	mn2	mn2	mn2	mn2	mn2	mn2	mn2	mn2	mn2	mn2	mn2	mn2	mn2	mn2	mn2	mn2	mn2	mn2	mn2	mn2	mn2	mn2	mn2	mn2	NA	mn2	mn2	mn2	mn2	mn2	mn2	mn2	mn2	mn2	mn2	mn2	mn2	mn2	mn2	mn2	mn2	mn2	mn2	mn2	mn2
137	fru	NA	NA	fru	fru	fru	NA	fru	fru	fru	fru	fru	fru	fru	fru	fru	fru	fru	NA	NA	fru	NA	fru	fru	fru	NA	fru	fru	NA	fru	fru	NA	fru	fru	fru	fru	fru	fru	fru	fru	NA	fru	fru	fru	fru	NA	fru	fru	fru
138	NA	NA	NA	NA	NA	NA	NA	NA	NA	NA	NA	NA	NA	NA	NA	NA	NA	NA	NA	NA	NA	NA	NA	NA	NA	NA	NA	NA	NA	NA	NA	NA	NA	NA	NA	NA	NA	NA	NA	NA	NA	NA	NA	NA	NA	NA	NA	NA	NA
139	pheme	NA	pheme	pheme	pheme	pheme	NA	NA	pheme	pheme	pheme	pheme	pheme	pheme	pheme	NA	pheme	pheme	pheme	pheme	pheme	pheme	pheme	pheme	pheme	pheme	pheme	pheme	NA	pheme	pheme	pheme	pheme	pheme	pheme	pheme	pheme	pheme	pheme	pheme	NA	pheme	pheme	pheme	pheme	NA	pheme	pheme	pheme
140	NA	NA	NA	NA	NA	NA	NA	NA	NA	NA	NA	NA	NA	NA	NA	NA	NA	NA	NA	NA	NA	NA	NA	NA	NA	NA	NA	NA	NA	NA	NA	NA	NA	NA	NA	NA	uri	NA	NA	NA	NA	NA	uri	NA	NA	NA	NA	NA	NA
141	NA	NA	NA	NA	NA	NA	NA	NA	NA	NA	NA	NA	NA	NA	NA	NA	NA	NA	NA	NA	NA	NA	NA	NA	NA	NA	NA	NA	NA	NA	NA	NA	NA	NA	NA	NA	NA	NA	NA	NA	NA	NA	NA	NA	NA	NA	NA	NA	NA
142	mops	NA	NA	NA	NA	NA	NA	NA	NA	NA	NA	NA	NA	NA	NA	NA	NA	NA	NA	NA	NA	NA	NA	NA	NA	NA	NA	NA	NA	NA	NA	NA	NA	NA	NA	NA	mops	NA	NA	NA	NA	NA	NA	mops	NA	NA	NA	NA	NA
143	NA	NA	NA	NA	NA	NA	NA	NA	NA	NA	NA	NA	NA	NA	NA	NA	NA	NA	NA	NA	NA	NA	NA	NA	NA	NA	NA	NA	NA	NA	NA	NA	NA	NA	NA	NA	NA	NA	NA	NA	NA	xyl3	NA	NA	NA	NA	NA	NA	NA
144	NA	NA	NA	NA	NA	cl	NA	NA	NA	NA	cl	NA	cl	NA	NA	NA	cl	NA	NA	NA	NA	NA	NA	NA	NA	NA	NA	cl	NA	NA	NA	NA	cl	NA	NA	NA	cl	NA	cl	NA	NA	NA	cl	cl	NA	NA	cl	cl	NA
145	xyl__D	xyl__D	xyl__D	xyl__D	xyl__D	xyl__D	NA	xyl__D	xyl__D	xyl__D	xyl__D	xyl__D	xyl__D	xyl__D	xyl__D	NA	xyl__D	xyl__D	xyl__D	xyl__D	xyl__D	xyl__D	NA	xyl__D	xyl__D	xyl__D	xyl__D	xyl__D	NA	NA	xyl__D	xyl__D	NA	NA	xyl__D	NA	xyl__D	xyl__D	xyl__D	xyl__D	xyl__D	xyl__D	xyl__D	xyl__D	xyl__D	NA	xyl__D	xyl__D	xyl__D
146	NA	NA	NA	NA	NA	NA	NA	NA	NA	NA	NA	NA	NA	NA	NA	NA	NA	NA	NA	NA	NA	NA	NA	NA	NA	NA	NA	NA	NA	NA	NA	NA	NA	NA	NA	NA	NA	NA	NA	NA	NA	NA	bilea	NA	NA	NA	NA	NA	NA
147	NA	NA	NA	NA	NA	NA	NA	NA	NA	NA	NA	NA	NA	NA	NA	NA	NA	NA	NA	NA	NA	NA	NA	NA	NA	NA	NA	NA	NA	NA	NA	NA	NA	NA	NA	NA	cytd	NA	NA	NA	NA	NA	cytd	NA	NA	NA	NA	NA	NA
148	NA	NA	NA	NA	NA	NA	NA	NA	NA	NA	NA	NA	NA	NA	NA	NA	NA	NA	NA	NA	NA	NA	NA	NA	NA	NA	NA	NA	NA	NA	NA	NA	NA	NA	NA	NA	NA	NA	NA	NA	NA	murein4px4p	NA	NA	NA	NA	NA	NA	NA
149	lipa_cold	lipa_cold	lipa_cold	lipa_cold	lipa_cold	lipa_cold	NA	lipa_cold	lipa_cold	lipa_cold	lipa_cold	NA	lipa_cold	lipa_cold	lipa_cold	NA	lipa_cold	lipa_cold	lipa_cold	lipa_cold	lipa_cold	lipa_cold	lipa_cold	lipa_cold	lipa_cold	lipa_cold	lipa_cold	lipa_cold	NA	NA	NA	lipa_cold	lipa_cold	lipa_cold	lipa_cold	lipa_cold	lipa_cold	NA	lipa_cold	lipa_cold	lipa_cold	lipa_cold	lipa_cold	lipa_cold	lipa_cold	lipa_cold	NA	lipa_cold	lipa_cold
150	NA	NA	NA	NA	NA	NA	NA	NA	NA	NA	NA	NA	NA	NA	NA	NA	NA	NA	NA	NA	NA	NA	NA	NA	NA	NA	NA	NA	NA	NA	NA	NA	NA	NA	NA	NA	NA	NA	NA	NA	NA	4crsol	NA	NA	NA	NA	NA	NA	NA
151	NA	NA	NA	NA	NA	NA	NA	NA	NA	NA	NA	NA	NA	NA	NA	NA	NA	NA	NA	NA	NA	NA	NA	NA	NA	NA	NA	NA	NA	NA	NA	NA	NA	NA	NA	NA	NA	NA	NA	NA	NA	NA	NA	NA	NA	NA	NA	NA	NA
152	NA	NA	NA	cpgn	cpgn	cpgn	NA	cpgn	NA	NA	cpgn	NA	cpgn	NA	NA	NA	cpgn	NA	cpgn	NA	NA	NA	NA	NA	cpgn	NA	NA	cpgn	NA	NA	NA	NA	NA	cpgn	cpgn	cpgn	cpgn	NA	NA	cpgn	NA	cpgn	cpgn	cpgn	NA	NA	cpgn	NA	cpgn
153	NA	NA	NA	NA	NA	NA	NA	NA	NA	NA	NA	NA	NA	NA	NA	NA	NA	NA	NA	NA	NA	NA	NA	NA	NA	NA	NA	NA	NA	NA	NA	NA	NA	NA	NA	NA	NA	NA	NA	NA	NA	NA	NA	NA	NA	NA	NA	NA	NA
154	NA	NA	NA	glyc3p	NA	glyc3p	glyc3p	NA	glyc3p	NA	NA	NA	glyc3p	NA	NA	NA	glyc3p	glyc3p	NA	NA	NA	NA	glyc3p	NA	NA	NA	NA	NA	NA	NA	NA	NA	NA	NA	glyc3p	glyc3p	glyc3p	NA	glyc3p	glyc3p	NA	glyc3p	glyc3p	glyc3p	glyc3p	glyc3p	NA	NA	NA
155	eca4colipa	eca4colipa	eca4colipa	eca4colipa	eca4colipa	eca4colipa	NA	eca4colipa	eca4colipa	eca4colipa	eca4colipa	NA	eca4colipa	eca4colipa	eca4colipa	NA	eca4colipa	eca4colipa	eca4colipa	eca4colipa	eca4colipa	eca4colipa	eca4colipa	eca4colipa	eca4colipa	eca4colipa	eca4colipa	eca4colipa	NA	NA	NA	eca4colipa	eca4colipa	eca4colipa	eca4colipa	eca4colipa	eca4colipa	NA	eca4colipa	eca4colipa	eca4colipa	eca4colipa	eca4colipa	eca4colipa	eca4colipa	eca4colipa	NA	eca4colipa	eca4colipa
156	ethso3	NA	NA	ethso3	NA	ethso3	NA	ethso3	ethso3	NA	NA	NA	ethso3	NA	NA	ethso3	ethso3	ethso3	ethso3	NA	NA	NA	NA	ethso3	ethso3	NA	NA	NA	NA	NA	ethso3	NA	ethso3	ethso3	ethso3	NA	ethso3	NA	NA	ethso3	ethso3	NA	ethso3	ethso3	ethso3	NA	NA	NA	NA
157	NA	NA	NA	starch	NA	NA	NA	NA	NA	starch	NA	NA	NA	NA	NA	NA	NA	starch	NA	NA	NA	NA	NA	NA	NA	NA	NA	NA	NA	NA	NA	NA	NA	NA	NA	NA	NA	NA	NA	starch	NA	NA	NA	NA	NA	NA	NA	NA	NA
158	NA	NA	NA	3hpppn	NA	NA	NA	NA	3hpppn	NA	NA	NA	NA	NA	NA	NA	NA	3hpppn	NA	NA	NA	NA	NA	NA	NA	NA	NA	NA	NA	NA	NA	NA	NA	NA	NA	NA	NA	NA	NA	3hpppn	NA	NA	3hpppn	NA	NA	NA	NA	NA	NA
159	colipap	colipap	colipap	colipap	colipap	colipap	NA	colipap	colipap	colipap	colipap	NA	colipap	colipap	colipap	NA	colipap	colipap	colipap	colipap	colipap	colipap	colipap	colipap	colipap	colipap	colipap	colipap	NA	NA	NA	colipap	colipap	colipap	colipap	colipap	colipap	NA	colipap	colipap	colipap	colipap	colipap	colipap	colipap	colipap	NA	colipap	colipap
160	NA	NA	pan4p	pan4p	NA	NA	NA	NA	NA	NA	pan4p	pan4p	NA	NA	pan4p	NA	NA	NA	NA	pan4p	NA	pan4p	NA	NA	NA	pan4p	pan4p	NA	NA	NA	pan4p	pan4p	NA	NA	NA	NA	NA	pan4p	NA	NA	NA	NA	NA	NA	NA	NA	NA	NA	NA
161	fecost	fecost	fecost	fecost	fecost	fecost	fecost	fecost	fecost	fecost	fecost	NA	fecost	fecost	fecost	NA	fecost	fecost	fecost	fecost	NA	fecost	fecost	NA	fecost	fecost	fecost	fecost	NA	NA	fecost	fecost	fecost	fecost	fecost	fecost	fecost	fecost	fecost	fecost	fecost	fecost	fecost	fecost	fecost	fecost	fecost	fecost	fecost
162	NA	NA	NA	NA	g1p	NA	NA	NA	NA	NA	g1p	NA	NA	NA	NA	NA	NA	NA	NA	NA	NA	NA	NA	NA	g1p	NA	NA	g1p	NA	NA	NA	NA	NA	g1p	g1p	g1p	g1p	NA	g1p	NA	NA	g1p	g1p	NA	NA	NA	g1p	NA	g1p
163	meglyxyl	NA	NA	meglyxyl	NA	NA	NA	meglyxyl	meglyxyl	NA	NA	NA	NA	NA	NA	NA	NA	meglyxyl	NA	NA	NA	NA	NA	NA	NA	NA	NA	NA	NA	NA	NA	NA	NA	NA	NA	NA	meglyxyl	NA	meglyxyl	meglyxyl	meglyxyl	meglyxyl	meglyxyl	meglyxyl	NA	NA	NA	NA	NA
164	isetac	isetac	NA	isetac	isetac	isetac	NA	isetac	isetac	isetac	isetac	NA	isetac	isetac	NA	isetac	isetac	isetac	isetac	NA	NA	NA	isetac	isetac	isetac	NA	NA	isetac	NA	NA	isetac	NA	isetac	isetac	isetac	NA	isetac	NA	isetac	isetac	isetac	isetac	isetac	isetac	isetac	isetac	isetac	NA	NA
165	NA	NA	NA	NA	NA	NA	NA	NA	NA	NA	NA	NA	NA	NA	NA	NA	NA	NA	NA	NA	NA	NA	NA	NA	NA	NA	NA	NA	NA	NA	NA	NA	NA	NA	NA	NA	NA	NA	NA	NA	NA	murein5p4p	NA	NA	NA	NA	NA	NA	NA
166	NA	NA	dad_2	NA	NA	NA	NA	NA	NA	NA	NA	NA	NA	dad_2	NA	NA	NA	NA	NA	dad_2	NA	dad_2	NA	NA	NA	dad_2	NA	NA	NA	NA	NA	dad_2	NA	NA	NA	NA	dad_2	NA	dad_2	NA	NA	NA	dad_2	NA	NA	NA	NA	dad_2	NA
167	NA	NA	focytc6	NA	NA	NA	NA	NA	NA	NA	NA	NA	NA	NA	NA	NA	NA	NA	NA	focytc6	NA	focytc6	NA	NA	NA	NA	NA	NA	NA	focytc6	NA	NA	NA	NA	NA	NA	NA	NA	NA	NA	NA	focytc6	NA	NA	focytc6	NA	NA	NA	NA
168	cro4	NA	cro4	NA	NA	NA	cro4	NA	NA	NA	NA	NA	NA	NA	cro4	NA	NA	NA	cro4	cro4	NA	cro4	cro4	cro4	cro4	cro4	cro4	NA	NA	NA	NA	cro4	NA	cro4	cro4	cro4	cro4	NA	cro4	NA	cro4	cro4	cro4	NA	NA	NA	NA	NA	cro4
169	NA	NA	NA	NA	NA	NA	NA	NA	NA	NA	NA	NA	NA	NA	NA	NA	NA	NA	NA	NA	NA	NA	NA	NA	NA	NA	NA	NA	NA	NA	NA	NA	NA	NA	NA	NA	NA	NA	NA	NA	NA	NA	uaagmda	NA	NA	NA	NA	NA	NA
170	mso3	NA	NA	mso3	NA	mso3	NA	mso3	mso3	NA	NA	NA	mso3	NA	NA	mso3	mso3	mso3	mso3	NA	NA	NA	NA	mso3	mso3	NA	NA	NA	NA	NA	mso3	NA	mso3	mso3	mso3	NA	mso3	NA	NA	mso3	mso3	NA	mso3	mso3	mso3	NA	NA	NA	NA
171	NA	NA	NA	NA	NA	NA	NA	NA	NA	NA	NA	NA	NA	NA	NA	glucan4	NA	NA	NA	NA	NA	NA	NA	NA	NA	NA	NA	NA	NA	NA	NA	NA	NA	NA	NA	NA	glucan4	NA	NA	NA	NA	glucan4	NA	NA	NA	NA	NA	NA	NA
172	NA	NA	NA	NA	NA	NA	NA	NA	NA	NA	NA	NA	NA	NA	NA	NA	NA	NA	NA	NA	NA	NA	NA	NA	NA	NA	NA	NA	NA	NA	NA	NA	NA	NA	NA	NA	NA	NA	NA	NA	NA	NA	NA	NA	NA	NA	NA	NA	NA
173	galur	NA	NA	NA	NA	NA	NA	galur	NA	NA	galur	NA	NA	NA	NA	NA	NA	NA	NA	NA	NA	NA	NA	NA	NA	NA	NA	galur	NA	NA	NA	NA	NA	NA	galur	NA	galur	NA	NA	NA	galur	galur	NA	NA	NA	NA	galur	NA	NA
174	h	h	h	h	h	h	h	h	h	h	h	h	h	h	h	h	h	h	h	h	h	h	h	h	h	h	h	h	h	h	h	h	h	h	h	h	h	h	h	h	h	h	h	h	h	h	h	h	h
175	NA	NA	dttp	dttp	dttp	NA	NA	dttp	NA	NA	NA	dttp	NA	dttp	dttp	NA	NA	dttp	dttp	dttp	NA	dttp	NA	NA	NA	dttp	dttp	NA	NA	NA	NA	NA	NA	NA	NA	NA	NA	dttp	dttp	dttp	dttp	NA	dttp	NA	dttp	NA	NA	dttp	NA
176	NA	NA	NA	NA	NA	NA	NA	NA	NA	NA	NA	NA	NA	NA	NA	NA	NA	NA	NA	NA	NA	NA	NA	NA	NA	NA	NA	NA	NA	NA	NA	NA	NA	NA	NA	NA	peng	NA	NA	NA	NA	NA	NA	NA	NA	NA	NA	NA	NA
177	NA	NA	NA	NA	NA	NA	NA	NA	NA	NA	NA	NA	NA	NA	NA	NA	NA	NA	NA	NA	NA	NA	3ntym	3ntym	NA	NA	NA	NA	NA	NA	NA	NA	NA	NA	NA	NA	3ntym	NA	NA	NA	NA	NA	NA	NA	NA	NA	NA	NA	NA
178	actn__R	actn__R	NA	actn__R	actn__R	actn__R	actn__R	NA	actn__R	actn__R	actn__R	NA	actn__R	actn__R	NA	NA	actn__R	actn__R	actn__R	NA	actn__R	NA	actn__R	actn__R	actn__R	NA	actn__R	actn__R	NA	actn__R	NA	NA	actn__R	actn__R	actn__R	actn__R	actn__R	actn__R	NA	actn__R	actn__R	actn__R	actn__R	NA	NA	actn__R	actn__R	actn__R	actn__R
179	NA	NA	NA	NA	NA	NA	NA	cell6	NA	cell6	NA	NA	NA	cell6	NA	cell6	NA	NA	NA	NA	NA	NA	NA	NA	NA	NA	NA	NA	NA	NA	NA	NA	NA	NA	NA	NA	NA	NA	NA	NA	NA	NA	NA	NA	NA	NA	NA	cell6	NA
180	NA	NA	NA	NA	NA	NA	NA	NA	NA	NA	NA	NA	NA	NA	NA	NA	NA	NA	NA	NA	NA	NA	NA	NA	NA	NA	NA	NA	NA	NA	NA	NA	NA	NA	NA	NA	pepd	NA	NA	NA	NA	NA	NA	NA	NA	NA	NA	NA	NA
181	orn	NA	orn	orn	orn	orn	orn	NA	orn	orn	orn	orn	orn	orn	orn	NA	orn	NA	NA	orn	orn	orn	orn	orn	orn	orn	orn	orn	NA	NA	orn	orn	orn	orn	orn	orn	orn	orn	NA	orn	NA	orn	orn	orn	orn	NA	orn	orn	orn
182	NA	NA	NA	NA	NA	NA	NA	NA	NA	NA	NA	NA	NA	NA	NA	NA	NA	NA	NA	NA	NA	NA	NA	NA	NA	NA	fecostest_SC	NA	NA	NA	NA	NA	NA	NA	NA	NA	fecostest_SC	NA	NA	NA	NA	NA	NA	NA	NA	NA	NA	NA	NA
183	NA	NA	NA	feoxam	feoxam	feoxam	NA	feoxam	NA	NA	feoxam	NA	feoxam	NA	NA	NA	feoxam	NA	feoxam	NA	NA	NA	NA	NA	feoxam	NA	NA	feoxam	NA	NA	NA	NA	NA	feoxam	feoxam	feoxam	feoxam	NA	NA	feoxam	NA	feoxam	feoxam	feoxam	NA	NA	feoxam	NA	feoxam
184	NA	NA	NA	NA	NA	NA	NA	NA	NA	NA	NA	NA	NA	NA	NA	NA	NA	NA	NA	NA	NA	NA	NA	NA	NA	NA	NA	NA	NA	NA	NA	NA	NA	NA	NA	NA	NA	NA	NA	NA	NA	NA	NA	NA	NA	NA	NA	NA	NA
185	NA	NA	NA	NA	NA	NA	NA	NA	NA	NA	NA	NA	NA	NA	NA	h2o2	NA	NA	NA	NA	h2o2	NA	h2o2	NA	NA	NA	NA	NA	NA	h2o2	NA	NA	NA	NA	NA	NA	h2o2	NA	NA	NA	NA	h2o2	NA	NA	NA	NA	NA	NA	NA
186	NA	NA	NA	NA	NA	NA	NA	NA	NA	NA	NA	NA	NA	NA	NA	NA	NA	NA	NA	NA	NA	NA	NA	NA	NA	NA	NA	NA	NA	NA	NA	NA	NA	NA	progly	NA	NA	NA	NA	NA	NA	NA	progly	NA	NA	NA	NA	progly	NA
187	NA	NA	NA	NA	NA	NA	NA	NA	NA	akg	NA	NA	NA	NA	NA	NA	NA	NA	NA	NA	NA	NA	NA	NA	NA	NA	NA	NA	NA	NA	NA	NA	NA	NA	NA	NA	NA	NA	NA	NA	NA	NA	akg	NA	NA	NA	NA	NA	NA
188	NA	NA	NA	NA	NA	NA	NA	NA	NA	NA	NA	NA	NA	NA	NA	NA	NA	NA	NA	NA	NA	NA	NA	NA	NA	NA	NA	NA	NA	NA	NA	NA	NA	NA	NA	NA	NA	NA	NA	NA	NA	NA	NA	NA	NA	NA	NA	NA	NA
189	mobd	mobd	mobd	mobd	mobd	mobd	mobd	NA	mobd	mobd	mobd	mobd	mobd	mobd	mobd	mobd	mobd	mobd	mobd	mobd	NA	mobd	mobd	mobd	mobd	mobd	mobd	mobd	NA	NA	mobd	mobd	mobd	mobd	mobd	mobd	mobd	mobd	mobd	mobd	mobd	mobd	mobd	mobd	mobd	NA	mobd	mobd	mobd
190	NA	NA	NA	NA	NA	NA	NA	NA	NA	NA	NA	NA	NA	NA	NA	NA	NA	NA	NA	NA	NA	NA	NA	NA	NA	NA	NA	NA	NA	NA	NA	NA	NA	NA	NA	NA	adn	NA	NA	NA	NA	NA	adn	NA	NA	NA	NA	NA	NA
191	NA	NA	NA	NA	NA	NA	NA	NA	NA	NA	NA	NA	NA	NA	NA	NA	NA	NA	NA	NA	NA	NA	NA	NA	NA	NA	NA	NA	NA	NA	NA	NA	NA	NA	NA	NA	galman600	NA	NA	NA	NA	NA	NA	NA	NA	NA	NA	NA	NA
192	hdcea	hdcea	hdcea	hdcea	hdcea	hdcea	hdcea	hdcea	hdcea	hdcea	hdcea	hdcea	hdcea	hdcea	hdcea	hdcea	hdcea	hdcea	NA	hdcea	hdcea	hdcea	hdcea	hdcea	hdcea	hdcea	hdcea	hdcea	hdcea	hdcea	hdcea	hdcea	hdcea	hdcea	hdcea	hdcea	hdcea	hdcea	hdcea	hdcea	hdcea	hdcea	hdcea	hdcea	hdcea	hdcea	hdcea	hdcea	hdcea
193	NA	NA	NA	NA	acgam	acgam	NA	NA	NA	acgam	acgam	NA	acgam	acgam	NA	NA	acgam	NA	NA	NA	NA	NA	acgam	NA	acgam	NA	NA	acgam	NA	NA	NA	NA	acgam	acgam	acgam	acgam	NA	NA	NA	NA	NA	acgam	acgam	acgam	NA	NA	acgam	acgam	acgam
194	hexs	NA	NA	NA	NA	NA	NA	NA	NA	NA	NA	NA	NA	NA	NA	NA	NA	NA	NA	NA	NA	NA	NA	NA	NA	NA	NA	NA	NA	NA	NA	NA	NA	NA	NA	NA	hexs	NA	NA	NA	NA	NA	NA	hexs	NA	NA	NA	NA	NA
195	taur	taur	taur	taur	taur	taur	NA	taur	taur	taur	taur	NA	taur	taur	taur	taur	taur	taur	NA	taur	NA	taur	taur	taur	taur	taur	taur	taur	NA	NA	NA	taur	taur	taur	taur	NA	taur	taur	taur	taur	taur	taur	taur	taur	taur	taur	taur	NA	NA
196	NA	NA	NA	NA	NA	NA	NA	NA	NA	NA	NA	NA	NA	xolest2_cho	NA	NA	NA	NA	NA	NA	NA	NA	NA	NA	NA	NA	NA	NA	NA	NA	NA	NA	NA	NA	NA	NA	xolest2_cho	NA	NA	NA	NA	NA	NA	NA	NA	NA	NA	xolest2_cho	NA
197	NA	gln__L	NA	gln__L	gln__L	gln__L	gln__L	gln__L	gln__L	gln__L	gln__L	gln__L	gln__L	NA	gln__L	NA	gln__L	gln__L	gln__L	NA	NA	NA	gln__L	gln__L	gln__L	NA	gln__L	gln__L	NA	NA	gln__L	NA	gln__L	gln__L	gln__L	gln__L	gln__L	NA	gln__L	gln__L	gln__L	gln__L	gln__L	gln__L	gln__L	gln__L	gln__L	gln__L	gln__L
198	na1	NA	na1	NA	na1	na1	NA	na1	NA	na1	na1	na1	na1	na1	na1	na1	na1	NA	NA	na1	na1	na1	NA	NA	na1	na1	na1	na1	NA	na1	na1	na1	na1	na1	na1	na1	na1	na1	na1	NA	NA	na1	na1	na1	na1	NA	na1	na1	na1
199	NA	NA	NA	NA	12ppd__S	12ppd__S	NA	NA	NA	NA	NA	NA	12ppd__S	NA	NA	NA	12ppd__S	NA	NA	NA	NA	NA	NA	NA	12ppd__S	NA	NA	NA	NA	NA	NA	NA	NA	12ppd__S	12ppd__S	12ppd__S	NA	NA	NA	NA	NA	NA	NA	12ppd__S	NA	NA	NA	NA	12ppd__S
200	NA	pro__L	pro__L	NA	pro__L	NA	NA	pro__L	NA	pro__L	pro__L	pro__L	NA	pro__L	pro__L	NA	NA	NA	pro__L	pro__L	NA	pro__L	pro__L	pro__L	pro__L	pro__L	pro__L	pro__L	NA	pro__L	pro__L	pro__L	pro__L	pro__L	pro__L	pro__L	pro__L	pro__L	pro__L	NA	pro__L	pro__L	pro__L	NA	pro__L	NA	pro__L	pro__L	pro__L
201	NA	NA	NA	NA	NA	NA	NA	NA	NA	NA	NA	NA	NA	salcn	NA	NA	NA	NA	NA	NA	NA	NA	NA	NA	NA	NA	NA	NA	NA	NA	NA	NA	NA	NA	NA	NA	NA	NA	NA	NA	NA	NA	NA	NA	NA	NA	NA	salcn	NA
202	galctn__D	NA	NA	galctn__D	NA	NA	NA	NA	galctn__D	NA	NA	NA	NA	NA	NA	NA	NA	galctn__D	NA	NA	NA	NA	NA	NA	NA	NA	NA	NA	NA	NA	NA	NA	NA	NA	NA	NA	NA	NA	NA	galctn__D	NA	NA	galctn__D	NA	NA	NA	NA	NA	NA
203	NA	leu__L	NA	leu__L	leu__L	leu__L	leu__L	leu__L	leu__L	NA	leu__L	NA	leu__L	NA	NA	NA	leu__L	leu__L	NA	NA	leu__L	NA	leu__L	leu__L	leu__L	NA	NA	leu__L	NA	leu__L	leu__L	NA	leu__L	leu__L	leu__L	leu__L	leu__L	NA	leu__L	leu__L	leu__L	leu__L	leu__L	leu__L	NA	NA	leu__L	leu__L	leu__L
204	glyc	NA	NA	NA	glyc	glyc	NA	NA	NA	NA	glyc	NA	glyc	NA	NA	NA	glyc	NA	NA	NA	NA	NA	NA	NA	glyc	NA	NA	glyc	NA	NA	NA	NA	glyc	glyc	glyc	glyc	NA	NA	glyc	NA	NA	glyc	NA	glyc	NA	NA	glyc	NA	glyc
205	glcr	NA	NA	NA	NA	NA	NA	NA	NA	NA	NA	NA	NA	NA	NA	NA	NA	NA	NA	NA	NA	NA	NA	NA	NA	NA	NA	NA	NA	NA	NA	NA	NA	NA	NA	NA	NA	NA	NA	NA	NA	NA	glcr	NA	NA	NA	NA	NA	NA
206	NA	NA	NA	NA	NA	NA	NA	NA	NA	NA	NA	NA	NA	NA	NA	NA	NA	NA	NA	NA	NA	NA	NA	NA	NA	NA	NA	NA	NA	NA	NA	NA	NA	NA	NA	NA	NA	NA	NA	NA	NA	NA	NA	NA	NA	NA	NA	NA	NA
207	NA	NA	NA	NA	val__L	val__L	val__L	NA	NA	NA	val__L	NA	val__L	NA	NA	NA	val__L	NA	NA	NA	val__L	NA	val__L	NA	val__L	NA	NA	val__L	NA	val__L	val__L	NA	NA	val__L	val__L	val__L	val__L	NA	NA	NA	val__L	val__L	val__L	val__L	NA	NA	val__L	val__L	val__L
208	o2	NA	o2	o2	o2	o2	o2	o2	NA	NA	o2	NA	o2	o2	NA	NA	NA	o2	o2	o2	NA	o2	o2	o2	NA	NA	NA	o2	NA	o2	NA	NA	NA	NA	o2	NA	o2	NA	o2	o2	NA	o2	o2	NA	o2	NA	NA	o2	NA
209	NA	NA	NA	NA	crn__D	NA	NA	crn__D	NA	crn__D	crn__D	NA	NA	crn__D	NA	NA	NA	NA	NA	NA	NA	NA	crn__D	crn__D	crn__D	NA	NA	crn__D	NA	NA	NA	NA	NA	NA	crn__D	crn__D	crn__D	NA	NA	NA	crn__D	crn__D	crn__D	NA	NA	NA	crn__D	crn__D	crn__D
210	NA	NA	NA	NA	NA	g3pc	g3pc	NA	NA	g3pc	NA	NA	g3pc	g3pc	NA	NA	g3pc	NA	NA	NA	NA	NA	NA	NA	NA	NA	NA	NA	NA	NA	NA	NA	NA	NA	g3pc	NA	g3pc	NA	g3pc	NA	NA	NA	g3pc	g3pc	g3pc	g3pc	NA	g3pc	NA
211	so4	so4	so4	so4	so4	so4	so4	so4	so4	so4	so4	so4	so4	so4	so4	so4	so4	so4	so4	so4	NA	so4	so4	so4	so4	so4	so4	so4	NA	NA	so4	so4	so4	so4	so4	so4	so4	so4	so4	so4	so4	so4	so4	so4	so4	so4	so4	so4	so4
212	so3	NA	so3	NA	NA	NA	so3	NA	NA	NA	NA	NA	NA	NA	so3	NA	NA	NA	so3	so3	NA	so3	so3	so3	so3	so3	so3	NA	NA	NA	NA	so3	NA	so3	so3	so3	so3	NA	so3	NA	so3	so3	so3	NA	NA	NA	NA	NA	so3
213	cit	cit	cit	cit	NA	NA	cit	cit	cit	cit	cit	cit	NA	cit	cit	cit	NA	cit	cit	cit	cit	cit	cit	cit	NA	cit	cit	NA	NA	cit	cit	NA	cit	cit	cit	cit	NA	cit	NA	cit	NA	cit	NA	cit	cit	cit	cit	cit	NA
214	hdca	hdca	hdca	hdca	hdca	hdca	hdca	hdca	hdca	hdca	hdca	hdca	hdca	hdca	hdca	hdca	hdca	hdca	hdca	hdca	hdca	hdca	hdca	hdca	hdca	hdca	hdca	hdca	hdca	hdca	hdca	hdca	hdca	hdca	hdca	hdca	hdca	hdca	hdca	hdca	hdca	hdca	hdca	hdca	hdca	hdca	hdca	hdca	hdca
215	NA	NA	NA	NA	NA	ibt	NA	NA	NA	ibt	NA	NA	NA	ibt	NA	NA	NA	NA	NA	NA	NA	NA	NA	NA	NA	NA	NA	NA	NA	NA	NA	ibt	ibt	NA	ibt	ibt	ibt	NA	NA	NA	NA	NA	ibt	NA	NA	NA	NA	ibt	NA
216	NA	NA	NA	NA	NA	NA	NA	NA	NA	NA	nh4	NA	NA	NA	NA	NA	NA	NA	NA	NA	NA	NA	NA	NA	NA	NA	NA	NA	NA	NA	NA	NA	NA	NA	NA	NA	nh4	NA	NA	NA	NA	nh4	nh4	NA	NA	NA	NA	nh4	NA
217	NA	NA	NA	NA	NA	NA	NA	NA	NA	NA	NA	NA	NA	NA	NA	NA	NA	NA	NA	NA	NA	NA	NA	NA	NA	NA	NA	NA	NA	NA	NA	NA	NA	NA	NA	NA	NA	NA	NA	NA	NA	murein3px4p	NA	NA	NA	NA	NA	NA	NA
218	NA	NA	NA	NA	NA	NA	NA	NA	NA	NA	NA	NA	NA	NA	NA	NA	NA	NA	NA	NA	NA	NA	NA	NA	NA	NA	NA	NA	NA	NA	NA	NA	NA	NA	NA	NA	NA	NA	NA	NA	NA	NA	NA	NA	NA	NA	NA	NA	NA
219	NA	NA	NA	NA	NA	NA	NA	NA	NA	NA	NA	NA	NA	NA	NA	NA	NA	NA	NA	NA	NA	NA	NA	NA	NA	NA	NA	NA	NA	NA	NA	NA	NA	NA	NA	NA	NA	NA	NA	NA	NA	NA	NA	NA	NA	NA	NA	NA	NA
220	NA	NA	NA	NA	NA	lys__L	NA	NA	NA	NA	lys__L	NA	NA	lys__L	NA	NA	NA	NA	NA	NA	NA	NA	lys__L	NA	lys__L	NA	NA	lys__L	NA	NA	NA	NA	lys__L	lys__L	lys__L	lys__L	lys__L	NA	NA	NA	NA	NA	lys__L	lys__L	NA	NA	lys__L	lys__L	NA
221	ni2	ni2	ni2	ni2	ni2	ni2	ni2	ni2	ni2	ni2	ni2	ni2	ni2	ni2	ni2	ni2	ni2	ni2	ni2	ni2	ni2	ni2	ni2	ni2	ni2	ni2	ni2	ni2	ni2	ni2	ni2	ni2	ni2	ni2	ni2	ni2	ni2	ni2	ni2	ni2	ni2	ni2	ni2	ni2	ni2	ni2	ni2	ni2	ni2
222	NA	NA	NA	feenter	NA	NA	NA	NA	feenter	NA	NA	feenter	NA	NA	NA	NA	NA	feenter	feenter	NA	NA	NA	NA	NA	NA	NA	NA	NA	NA	NA	NA	NA	NA	NA	feenter	NA	NA	NA	feenter	feenter	NA	feenter	NA	NA	NA	NA	NA	NA	NA
223	NA	NA	NA	NA	NA	NA	NA	NA	NA	NA	NA	NA	NA	NA	NA	NA	NA	NA	NA	NA	NA	NA	NA	NA	NA	NA	NA	NA	NA	NA	NA	NA	NA	NA	NA	NA	NA	NA	NA	NA	NA	murein5p3p	NA	NA	NA	NA	NA	NA	NA
224	14glucan	14glucan	NA	NA	NA	NA	NA	NA	NA	14glucan	NA	14glucan	NA	NA	NA	NA	NA	NA	NA	NA	NA	NA	NA	NA	NA	NA	NA	NA	NA	NA	NA	NA	14glucan	NA	NA	NA	14glucan	NA	14glucan	NA	NA	NA	14glucan	NA	NA	14glucan	NA	NA	NA
225	enlipa	enlipa	enlipa	enlipa	enlipa	enlipa	NA	enlipa	enlipa	enlipa	enlipa	NA	enlipa	enlipa	enlipa	NA	enlipa	enlipa	enlipa	enlipa	enlipa	enlipa	enlipa	enlipa	enlipa	enlipa	enlipa	enlipa	NA	NA	NA	enlipa	enlipa	enlipa	enlipa	enlipa	enlipa	NA	enlipa	enlipa	enlipa	enlipa	enlipa	enlipa	enlipa	enlipa	NA	enlipa	enlipa
226	colipa	colipa	colipa	colipa	colipa	colipa	NA	colipa	colipa	colipa	colipa	NA	colipa	colipa	colipa	NA	colipa	colipa	colipa	colipa	colipa	colipa	colipa	colipa	colipa	colipa	colipa	colipa	NA	NA	NA	colipa	colipa	colipa	colipa	colipa	colipa	NA	colipa	colipa	colipa	colipa	colipa	colipa	colipa	colipa	NA	colipa	colipa
227	NA	NA	NA	NA	NA	NA	NA	NA	NA	NA	NA	NA	NA	NA	NA	NA	NA	NA	NA	NA	NA	NA	NA	NA	NA	NA	NA	NA	NA	dsbcox	NA	NA	NA	NA	NA	NA	NA	NA	NA	NA	NA	NA	NA	NA	NA	NA	NA	NA	NA
228	NA	NA	NA	NA	NA	NA	NA	NA	NA	NA	NA	NA	NA	NA	NA	NA	NA	NA	NA	NA	NA	NA	NA	NA	NA	NA	NA	NA	NA	NA	NA	NA	murein5p5p5p	NA	NA	NA	NA	NA	NA	NA	NA	NA	murein5p5p5p	NA	NA	NA	NA	NA	NA
229	NA	NA	NA	NA	hco3	NA	NA	NA	NA	NA	hco3	NA	NA	NA	NA	NA	NA	NA	NA	NA	NA	NA	hco3	hco3	hco3	NA	NA	hco3	NA	NA	NA	NA	NA	NA	hco3	NA	hco3	NA	NA	NA	NA	hco3	NA	NA	NA	NA	NA	NA	hco3
230	NA	NA	NA	NA	NA	NA	NA	NA	NA	NA	NA	NA	NA	NA	NA	NA	NA	NA	NA	NA	NA	NA	NA	NA	NA	NA	NA	NA	NA	NA	NA	NA	NA	NA	NA	NA	NA	NA	NA	NA	NA	NA	NA	NA	NA	NA	NA	NA	NA
231	NA	NA	NA	NA	NA	NA	NA	NA	NA	NA	NA	NA	NA	NA	NA	NA	NA	NA	NA	NA	NA	NA	NA	NA	NA	NA	NA	NA	NA	NA	NA	NA	NA	NA	NA	NA	NA	NA	NA	NA	NA	NA	NA	NA	NA	NA	NA	NA	NA
232	asn__L	NA	NA	asn__L	asn__L	asn__L	asn__L	asn__L	asn__L	NA	asn__L	NA	asn__L	asn__L	NA	NA	asn__L	asn__L	NA	NA	NA	NA	asn__L	asn__L	NA	NA	NA	asn__L	NA	NA	NA	NA	asn__L	NA	NA	asn__L	asn__L	NA	asn__L	asn__L	asn__L	asn__L	asn__L	asn__L	NA	NA	asn__L	asn__L	NA
233	NA	NA	NA	NA	galt	galt	NA	NA	NA	galt	galt	NA	galt	galt	NA	NA	galt	NA	NA	NA	NA	NA	galt	NA	galt	NA	NA	galt	NA	NA	NA	NA	galt	galt	galt	galt	NA	NA	NA	NA	NA	galt	galt	galt	NA	NA	galt	galt	galt
234	mg2	mg2	mg2	mg2	mg2	mg2	mg2	mg2	mg2	mg2	mg2	mg2	mg2	mg2	mg2	mg2	mg2	mg2	mg2	mg2	mg2	mg2	mg2	mg2	mg2	mg2	mg2	mg2	mg2	mg2	mg2	mg2	mg2	mg2	mg2	mg2	mg2	mg2	mg2	mg2	mg2	mg2	mg2	mg2	mg2	mg2	mg2	mg2	mg2
235	gthrd	gthrd	NA	NA	NA	NA	gthrd	NA	NA	NA	NA	NA	NA	NA	NA	gthrd	NA	NA	gthrd	NA	gthrd	NA	gthrd	NA	NA	NA	NA	NA	NA	gthrd	NA	NA	NA	NA	NA	NA	gthrd	NA	NA	NA	NA	gthrd	gthrd	NA	NA	gthrd	NA	NA	NA
236	NA	NA	NA	NA	LalaDgluMdapDala	NA	NA	NA	NA	NA	LalaDgluMdapDala	NA	NA	NA	NA	NA	NA	NA	NA	NA	NA	NA	NA	NA	NA	NA	NA	LalaDgluMdapDala	NA	NA	NA	NA	NA	NA	LalaDgluMdapDala	LalaDgluMdapDala	NA	NA	NA	NA	NA	NA	LalaDgluMdapDala	NA	NA	NA	LalaDgluMdapDala	NA	LalaDgluMdapDala
237	NA	NA	NA	NA	NA	NA	NA	NA	NA	NA	NA	NA	NA	NA	NA	NA	NA	NA	NA	NA	NA	NA	pullulan1200	NA	NA	NA	NA	NA	NA	NA	NA	NA	NA	NA	NA	NA	NA	NA	NA	NA	NA	NA	NA	NA	NA	NA	NA	NA	NA
238	NA	NA	NA	NA	NA	3mb	NA	NA	NA	3mb	NA	NA	NA	3mb	NA	NA	NA	NA	NA	NA	NA	NA	NA	NA	NA	NA	NA	NA	NA	NA	NA	3mb	3mb	NA	3mb	3mb	3mb	NA	NA	NA	NA	NA	3mb	NA	NA	NA	NA	3mb	NA
239	pi	NA	pi	NA	pi	pi	pi	pi	NA	pi	pi	pi	pi	pi	pi	pi	pi	NA	pi	pi	pi	pi	pi	pi	pi	pi	pi	pi	NA	pi	pi	pi	pi	pi	pi	pi	pi	pi	pi	NA	NA	pi	pi	pi	pi	NA	pi	pi	pi
240	NA	NA	NA	NA	NA	NA	NA	NA	NA	NA	NA	NA	NA	NA	NA	NA	NA	NA	NA	NA	NA	NA	NA	NA	NA	NA	NA	NA	NA	NA	NA	NA	NA	NA	NA	NA	NA	NA	NA	NA	NA	NA	ala_B	NA	NA	NA	NA	NA	NA
241	NA	NA	NA	NA	NA	NA	NA	NA	NA	NA	NA	NA	NA	NA	NA	NA	NA	NA	NA	NA	NA	NA	NA	NA	NA	NA	NA	NA	NA	NA	NA	NA	NA	NA	NA	NA	NA	NA	NA	NA	NA	3ump	NA	NA	NA	NA	NA	NA	NA
242	pentso3	NA	NA	NA	NA	NA	NA	pentso3	NA	NA	NA	NA	NA	NA	NA	pentso3	NA	NA	NA	NA	NA	NA	NA	NA	NA	NA	NA	NA	NA	NA	NA	NA	NA	NA	pentso3	NA	NA	NA	NA	NA	NA	NA	NA	NA	NA	NA	NA	NA	NA
243	buts	NA	NA	NA	NA	NA	NA	NA	NA	NA	NA	NA	NA	NA	NA	NA	NA	NA	NA	NA	NA	NA	NA	NA	NA	NA	NA	NA	NA	NA	NA	NA	NA	NA	NA	NA	buts	NA	NA	NA	NA	NA	NA	buts	NA	NA	NA	NA	NA
244	NA	NA	NA	NA	NA	NA	NA	NA	NA	NA	NA	NA	NA	NA	NA	NA	NA	NA	NA	NA	NA	NA	NA	NA	NA	NA	NA	NA	NA	NA	NA	NA	NA	NA	NA	NA	NA	NA	NA	NA	NA	murein5px4px4p	NA	NA	NA	NA	NA	NA	NA
245	k	k	k	k	k	k	k	k	k	k	k	k	k	k	k	k	k	k	k	k	k	k	k	k	k	k	k	k	NA	k	k	k	k	k	k	k	k	k	k	k	k	k	k	k	k	k	k	k	k
246	NA	malthp	NA	NA	NA	NA	NA	NA	NA	NA	NA	NA	NA	NA	NA	NA	NA	NA	malthp	NA	malthp	NA	NA	malthp	NA	NA	NA	NA	NA	NA	NA	NA	NA	NA	NA	NA	NA	NA	NA	NA	NA	malthp	NA	NA	NA	NA	NA	NA	NA
247	NA	NA	NA	NA	NA	NA	NA	NA	NA	NA	NA	NA	NA	NA	NA	NA	NA	NA	NA	NA	NA	NA	NA	NA	NA	NA	NA	NA	NA	NA	NA	NA	NA	NA	NA	NA	NA	NA	NA	NA	NA	NA	5fthf	NA	NA	NA	NA	NA	NA
248	NA	NA	NA	NA	alaala	NA	NA	NA	NA	NA	alaala	NA	NA	NA	NA	NA	NA	NA	NA	NA	NA	NA	NA	alaala	alaala	NA	NA	alaala	NA	NA	NA	NA	NA	alaala	alaala	NA	NA	NA	NA	NA	NA	alaala	alaala	NA	NA	NA	NA	alaala	alaala
249	NA	NA	NA	NA	prolb	NA	prolb	prolb	NA	prolb	prolb	NA	NA	prolb	NA	NA	NA	NA	NA	NA	NA	NA	prolb	prolb	prolb	NA	NA	prolb	NA	NA	NA	NA	NA	prolb	prolb	prolb	NA	NA	NA	NA	prolb	NA	NA	prolb	NA	NA	prolb	prolb	prolb
250	h2o	h2o	h2o	h2o	h2o	h2o	h2o	h2o	h2o	h2o	h2o	h2o	h2o	h2o	h2o	h2o	h2o	h2o	h2o	h2o	NA	h2o	h2o	h2o	h2o	h2o	h2o	h2o	NA	h2o	h2o	h2o	h2o	h2o	h2o	h2o	h2o	h2o	h2o	h2o	h2o	h2o	h2o	h2o	h2o	h2o	h2o	h2o	h2o
251	fe3	fe3	fe3	fe3	fe3	fe3	fe3	fe3	fe3	fe3	fe3	fe3	fe3	fe3	fe3	fe3	fe3	fe3	fe3	fe3	fe3	fe3	fe3	fe3	fe3	fe3	fe3	fe3	fe3	fe3	fe3	fe3	fe3	fe3	fe3	fe3	fe3	fe3	fe3	fe3	fe3	fe3	fe3	fe3	fe3	fe3	fe3	fe3	fe3
252	NA	NA	NA	NA	ctbt	NA	ctbt	ctbt	NA	ctbt	ctbt	NA	NA	ctbt	NA	NA	NA	NA	NA	NA	NA	NA	ctbt	ctbt	ctbt	NA	NA	ctbt	NA	NA	NA	NA	NA	NA	ctbt	ctbt	ctbt	NA	NA	NA	ctbt	ctbt	ctbt	ctbt	NA	NA	ctbt	ctbt	ctbt
253	NA	NA	NA	NA	NA	NA	NA	NA	NA	NA	NA	NA	NA	NA	NA	NA	NA	NA	NA	NA	NA	NA	NA	NA	NA	NA	NA	NA	NA	NA	NA	NA	NA	NA	NA	NA	NA	NA	NA	NA	NA	NA	tartr__L	NA	NA	NA	NA	NA	NA
254	NA	NA	pcrd	NA	NA	NA	NA	NA	NA	NA	NA	NA	NA	NA	NA	NA	NA	NA	NA	pcrd	NA	pcrd	NA	NA	NA	NA	NA	NA	NA	pcrd	NA	NA	NA	NA	NA	NA	NA	NA	NA	NA	NA	pcrd	NA	NA	pcrd	NA	NA	NA	NA
255	NA	NA	NA	NA	NA	NA	NA	NA	NA	NA	NA	NA	NA	NA	NA	NA	NA	NA	NA	NA	NA	NA	NA	acnam	NA	NA	NA	NA	NA	NA	NA	NA	NA	NA	NA	NA	NA	NA	NA	NA	NA	NA	acnam	NA	NA	NA	NA	NA	NA
256	acolipa	acolipa	acolipa	acolipa	acolipa	acolipa	NA	acolipa	acolipa	acolipa	acolipa	NA	acolipa	acolipa	acolipa	NA	acolipa	acolipa	acolipa	acolipa	acolipa	acolipa	acolipa	acolipa	acolipa	acolipa	acolipa	acolipa	NA	NA	NA	acolipa	acolipa	acolipa	acolipa	acolipa	acolipa	NA	acolipa	acolipa	acolipa	acolipa	acolipa	acolipa	acolipa	acolipa	NA	acolipa	acolipa
257	NA	NA	NA	NA	NA	NA	NA	NA	NA	NA	NA	NA	NA	NA	NA	NA	NA	NA	NA	NA	NA	NA	NA	NA	NA	NA	NA	NA	NA	NA	NA	NA	murein5p5p	NA	NA	NA	NA	NA	NA	NA	NA	murein5p5p	murein5p5p	NA	NA	NA	NA	NA	NA
258	NA	NA	NA	NA	NA	NA	NA	NA	NA	NA	NA	NA	NA	NA	NA	NA	NA	NA	NA	NA	NA	NA	NA	NA	NA	NA	NA	NA	NA	NA	NA	NA	NA	NA	NA	NA	NA	NA	NA	NA	NA	NA	glcman4	NA	NA	NA	NA	NA	NA
259	NA	NA	NA	NA	NA	NA	NA	NA	NA	NA	NA	NA	NA	NA	NA	NA	NA	NA	NA	NA	NA	NA	NA	NA	NA	NA	NA	NA	NA	NA	NA	NA	NA	NA	NA	NA	NA	NA	NA	NA	NA	NA	NA	NA	NA	NA	NA	NA	NA
260	tungs	tungs	tungs	NA	tungs	NA	tungs	NA	NA	tungs	tungs	tungs	NA	NA	tungs	tungs	NA	NA	tungs	tungs	NA	tungs	tungs	tungs	tungs	tungs	tungs	tungs	NA	NA	tungs	tungs	NA	tungs	tungs	tungs	tungs	tungs	tungs	NA	tungs	tungs	tungs	tungs	tungs	NA	NA	NA	tungs
261	NA	NA	NA	NA	NA	g3pi	g3pi	NA	NA	g3pi	NA	NA	g3pi	g3pi	NA	NA	g3pi	NA	NA	NA	NA	NA	NA	NA	NA	NA	NA	NA	NA	NA	NA	NA	NA	NA	g3pi	NA	g3pi	NA	g3pi	NA	NA	NA	g3pi	g3pi	g3pi	g3pi	NA	g3pi	NA
262	cbl2	NA	NA	NA	NA	cbl2	cbl2	NA	NA	NA	NA	NA	cbl2	NA	NA	cbl2	cbl2	NA	cbl2	NA	NA	NA	NA	NA	NA	NA	NA	NA	NA	cbl2	NA	NA	NA	NA	NA	NA	cbl2	NA	NA	NA	cbl2	NA	NA	NA	NA	NA	NA	NA	NA
263	NA	NA	NA	NA	arsenb	NA	arsenb	arsenb	NA	arsenb	arsenb	NA	NA	arsenb	NA	NA	NA	NA	NA	NA	NA	NA	arsenb	arsenb	arsenb	NA	NA	arsenb	NA	NA	NA	NA	NA	arsenb	arsenb	arsenb	NA	NA	NA	NA	arsenb	NA	NA	arsenb	NA	NA	arsenb	arsenb	arsenb
264	NA	NA	NA	NA	NA	NA	gbbtn	NA	NA	NA	NA	NA	NA	NA	NA	NA	NA	NA	NA	NA	NA	NA	NA	gbbtn	NA	NA	NA	NA	NA	NA	NA	NA	NA	NA	NA	NA	NA	NA	NA	NA	NA	NA	NA	gbbtn	NA	NA	NA	NA	NA
265	NA	NA	NA	NA	NA	NA	NA	NA	NA	lcts	NA	NA	NA	lcts	NA	NA	NA	NA	NA	NA	NA	NA	NA	NA	NA	NA	NA	lcts	NA	NA	NA	NA	NA	NA	lcts	lcts	lcts	NA	NA	NA	NA	NA	lcts	NA	NA	NA	NA	lcts	NA
266	NA	NA	NA	NA	NA	NA	NA	NA	NA	NA	NA	NA	NA	NA	NA	NA	NA	NA	NA	NA	NA	NA	NA	NA	NA	NA	NA	NA	NA	NA	NA	NA	icit	NA	NA	NA	NA	NA	NA	NA	NA	NA	NA	NA	NA	NA	NA	icit	NA
267	NA	NA	NA	NA	NA	NA	NA	NA	NA	NA	NA	NA	NA	NA	NA	NA	NA	NA	NA	NA	NA	NA	NA	NA	NA	NA	NA	NA	NA	NA	NA	NA	NA	NA	NA	NA	dcyt	NA	NA	NA	NA	NA	dcyt	NA	NA	NA	NA	NA	NA
268	ocdcea	ocdcea	ocdcea	ocdcea	ocdcea	ocdcea	ocdcea	ocdcea	ocdcea	ocdcea	ocdcea	ocdcea	ocdcea	ocdcea	ocdcea	ocdcea	ocdcea	ocdcea	NA	ocdcea	ocdcea	ocdcea	ocdcea	ocdcea	ocdcea	ocdcea	ocdcea	ocdcea	ocdcea	ocdcea	ocdcea	ocdcea	ocdcea	ocdcea	ocdcea	ocdcea	ocdcea	ocdcea	ocdcea	ocdcea	ocdcea	ocdcea	ocdcea	ocdcea	ocdcea	ocdcea	ocdcea	ocdcea	ocdcea
269	cd2	NA	NA	NA	NA	NA	NA	cd2	cd2	NA	cd2	NA	NA	NA	NA	NA	NA	cd2	NA	NA	NA	NA	NA	NA	NA	NA	NA	NA	NA	NA	NA	NA	NA	NA	NA	cd2	NA	NA	NA	NA	NA	NA	cd2	NA	NA	cd2	cd2	NA	NA
270	NA	NA	NA	NA	NA	NA	NA	NA	NA	nad	NA	NA	NA	nad	NA	NA	NA	NA	NA	NA	NA	NA	NA	NA	NA	NA	NA	NA	NA	NA	NA	NA	NA	NA	NA	NA	nad	NA	NA	NA	NA	NA	NA	NA	NA	NA	NA	nad	NA
271	NA	NA	NA	NA	NA	NA	NA	NA	NA	NA	NA	NA	NA	NA	NA	NA	NA	NA	NA	NA	NA	NA	NA	NA	NA	NA	NA	NA	NA	NA	NA	NA	NA	NA	NA	NA	NA	NA	NA	NA	NA	NA	galam	NA	NA	NA	NA	NA	NA
272	ttdcea	ttdcea	ttdcea	ttdcea	ttdcea	ttdcea	ttdcea	ttdcea	ttdcea	ttdcea	ttdcea	ttdcea	ttdcea	ttdcea	ttdcea	ttdcea	ttdcea	ttdcea	NA	ttdcea	ttdcea	ttdcea	ttdcea	ttdcea	ttdcea	ttdcea	ttdcea	ttdcea	ttdcea	ttdcea	ttdcea	ttdcea	ttdcea	ttdcea	ttdcea	ttdcea	ttdcea	ttdcea	ttdcea	ttdcea	ttdcea	ttdcea	ttdcea	ttdcea	ttdcea	ttdcea	ttdcea	ttdcea	ttdcea
273	NA	ala__L	NA	NA	ala__L	ala__L	NA	ala__L	NA	NA	ala__L	NA	ala__L	NA	NA	NA	ala__L	NA	NA	NA	ala__L	NA	ala__L	ala__L	ala__L	NA	NA	ala__L	NA	ala__L	NA	NA	NA	ala__L	ala__L	ala__L	ala__L	NA	NA	NA	ala__L	ala__L	ala__L	ala__L	NA	NA	ala__L	NA	ala__L
274	murein3px3p	murein3px3p	NA	NA	NA	NA	murein3px3p	NA	NA	NA	NA	NA	NA	NA	NA	NA	NA	NA	murein3px3p	NA	NA	NA	NA	NA	NA	NA	NA	NA	NA	NA	NA	NA	NA	NA	NA	NA	murein3px3p	NA	murein3px3p	NA	NA	murein3px3p	murein3px3p	murein3px3p	NA	murein3px3p	NA	NA	NA
275	ahdt	NA	ahdt	ahdt	ahdt	ahdt	NA	ahdt	NA	NA	ahdt	ahdt	ahdt	NA	ahdt	ahdt	NA	ahdt	NA	ahdt	NA	ahdt	NA	NA	NA	ahdt	ahdt	ahdt	NA	ahdt	ahdt	ahdt	NA	NA	NA	NA	ahdt	ahdt	ahdt	ahdt	ahdt	NA	ahdt	NA	ahdt	NA	NA	NA	NA
276	inost	inost	NA	inost	inost	inost	inost	inost	inost	inost	inost	NA	inost	inost	NA	NA	inost	inost	NA	NA	inost	NA	inost	inost	inost	NA	NA	inost	NA	inost	NA	NA	inost	inost	inost	inost	inost	NA	inost	inost	NA	inost	inost	inost	inost	NA	inost	inost	inost
277	spmd	spmd	spmd	spmd	NA	spmd	spmd	NA	spmd	spmd	spmd	spmd	spmd	spmd	spmd	NA	spmd	NA	spmd	spmd	NA	spmd	spmd	spmd	spmd	spmd	spmd	spmd	NA	NA	NA	spmd	NA	spmd	NA	spmd	spmd	spmd	spmd	spmd	spmd	spmd	spmd	spmd	NA	spmd	spmd	spmd	NA
278	NA	NA	NA	NA	gam	gam	NA	NA	NA	gam	gam	NA	gam	gam	NA	NA	gam	NA	NA	NA	NA	NA	gam	NA	gam	NA	NA	gam	NA	NA	NA	NA	gam	gam	gam	gam	NA	NA	NA	NA	NA	gam	gam	gam	NA	NA	gam	gam	gam
279	NA	NA	NA	tyr__L	NA	tyr__L	NA	NA	tyr__L	NA	tyr__L	NA	tyr__L	NA	NA	NA	tyr__L	tyr__L	NA	NA	NA	NA	NA	NA	NA	NA	NA	tyr__L	NA	NA	NA	NA	tyr__L	NA	NA	tyr__L	tyr__L	NA	tyr__L	tyr__L	NA	tyr__L	tyr__L	tyr__L	NA	NA	tyr__L	tyr__L	NA
280	NA	ferrich	ferrich	NA	ferrich	ferrich	NA	NA	NA	NA	NA	NA	ferrich	NA	ferrich	ferrich	ferrich	NA	NA	ferrich	ferrich	ferrich	ferrich	ferrich	ferrich	ferrich	NA	NA	NA	ferrich	ferrich	NA	NA	ferrich	ferrich	NA	ferrich	ferrich	NA	NA	NA	ferrich	ferrich	NA	NA	ferrich	NA	NA	ferrich
281	NA	NA	NA	NA	NA	NA	ectoine	NA	NA	NA	NA	NA	NA	NA	NA	NA	NA	NA	NA	NA	NA	NA	NA	ectoine	NA	NA	NA	NA	NA	NA	NA	NA	NA	NA	NA	NA	NA	NA	NA	NA	NA	NA	NA	ectoine	NA	NA	NA	NA	NA
282	lido	NA	NA	lido	lido	lido	NA	lido	lido	NA	lido	NA	lido	NA	NA	lido	NA	lido	NA	NA	NA	NA	lido	lido	NA	NA	NA	lido	NA	NA	NA	NA	NA	NA	NA	NA	lido	NA	lido	lido	lido	lido	lido	lido	NA	NA	NA	NA	NA
283	NA	metox__R	NA	NA	NA	NA	NA	NA	NA	metox__R	metox__R	metox__R	NA	metox__R	NA	NA	NA	NA	NA	NA	NA	NA	metox__R	metox__R	NA	NA	metox__R	metox__R	NA	NA	NA	NA	metox__R	NA	metox__R	NA	metox__R	NA	NA	NA	NA	metox__R	metox__R	NA	NA	metox__R	metox__R	metox__R	NA
284	NA	NA	NA	NA	NA	NA	NA	NA	NA	NA	NA	NA	NA	NA	NA	NA	NA	NA	NA	NA	NA	NA	NA	NA	NA	NA	NA	cu	NA	NA	NA	NA	NA	NA	cu	NA	NA	NA	NA	NA	NA	NA	NA	NA	NA	NA	NA	NA	NA
285	NA	NA	NA	NA	NA	NA	NA	NA	NA	NA	NA	NA	NA	NA	NA	NA	NA	NA	NA	NA	NA	NA	NA	NA	NA	NA	NA	NA	NA	NA	NA	NA	NA	NA	NA	NA	ppa	NA	NA	NA	NA	ppa	ppa	NA	NA	NA	NA	ppa	NA
286	NA	NA	urea	NA	urea	urea	NA	NA	NA	NA	urea	urea	urea	NA	urea	NA	urea	NA	NA	urea	NA	urea	NA	NA	urea	urea	urea	urea	NA	urea	urea	urea	urea	urea	urea	urea	urea	urea	NA	NA	NA	urea	urea	urea	urea	NA	urea	NA	urea
287	NA	NA	chitob	chitob	chitob	chitob	NA	chitob	chitob	chitob	chitob	chitob	chitob	chitob	chitob	chitob	chitob	chitob	chitob	chitob	chitob	chitob	chitob	NA	chitob	chitob	chitob	chitob	NA	chitob	chitob	chitob	chitob	chitob	chitob	chitob	chitob	chitob	chitob	chitob	NA	chitob	chitob	chitob	NA	NA	chitob	chitob	chitob
288	NA	NA	NA	NA	chol	NA	chol	chol	NA	NA	chol	chol	NA	NA	chol	NA	NA	NA	NA	NA	NA	NA	chol	chol	chol	NA	chol	NA	NA	NA	chol	NA	NA	chol	NA	NA	chol	chol	chol	NA	chol	chol	NA	chol	chol	NA	chol	NA	chol
289	NA	NA	NA	NA	NA	NA	NA	NA	NA	NA	NA	NA	NA	NA	NA	NA	NA	NA	NA	NA	NA	NA	NA	NA	NA	NA	NA	NA	NA	NA	NA	NA	NA	NA	NA	NA	NA	NA	NA	NA	NA	NA	NA	NA	NA	NA	NA	NA	NA
290	glcur	NA	NA	NA	NA	NA	NA	glcur	NA	NA	glcur	NA	NA	NA	NA	NA	NA	NA	NA	NA	NA	NA	NA	NA	NA	NA	NA	glcur	NA	NA	NA	NA	NA	NA	glcur	NA	glcur	NA	NA	NA	glcur	glcur	NA	NA	NA	NA	glcur	glcur	NA
291	NA	NA	NA	NA	acmana	acmana	NA	NA	NA	acmana	acmana	NA	acmana	acmana	NA	NA	acmana	NA	NA	NA	NA	NA	acmana	NA	acmana	NA	NA	acmana	NA	NA	NA	NA	acmana	acmana	acmana	acmana	NA	NA	NA	NA	NA	acmana	acmana	acmana	NA	NA	acmana	acmana	acmana
292	NA	NA	NA	NA	NA	NA	NA	NA	NA	NA	NA	NA	NA	NA	NA	NA	NA	NA	NA	NA	NA	NA	NA	NA	NA	NA	NA	NA	NA	NA	NA	NA	NA	NA	NA	NA	13BDglcn	NA	NA	NA	NA	NA	NA	NA	NA	NA	NA	NA	NA
293	malttr	malttr	NA	NA	NA	NA	NA	NA	NA	malttr	NA	malttr	NA	NA	NA	NA	NA	NA	NA	NA	NA	NA	NA	NA	NA	NA	NA	NA	NA	NA	NA	NA	malttr	NA	NA	NA	malttr	NA	malttr	NA	NA	NA	malttr	NA	NA	malttr	NA	NA	NA
294	NA	NA	NA	NA	NA	g3pg	g3pg	NA	NA	NA	NA	NA	g3pg	NA	NA	NA	g3pg	NA	NA	NA	NA	NA	NA	NA	NA	NA	NA	NA	NA	NA	NA	NA	NA	NA	g3pg	NA	g3pg	NA	g3pg	NA	NA	NA	g3pg	g3pg	g3pg	g3pg	NA	NA	NA
295	NA	NA	NA	NA	NA	NA	NA	NA	NA	NA	NA	NA	NA	NA	NA	NA	NA	NA	NA	NA	NA	NA	NA	NA	NA	NA	NA	NA	NA	NA	NA	NA	NA	NA	NA	NA	NA	NA	NA	NA	NA	NA	NA	NA	NA	NA	NA	NA	NA
296	NA	NA	no2	NA	NA	NA	NA	NA	NA	NA	NA	no2	NA	no2	no2	NA	NA	NA	NA	no2	NA	no2	NA	NA	NA	no2	no2	NA	NA	no2	no2	no2	NA	NA	NA	NA	NA	no2	no2	NA	NA	NA	no2	NA	no2	NA	NA	no2	NA
297	NA	NA	NA	amylose300	NA	NA	NA	NA	amylose300	NA	NA	NA	NA	NA	NA	NA	NA	amylose300	NA	NA	NA	NA	NA	NA	NA	NA	NA	NA	NA	NA	NA	NA	NA	NA	NA	NA	NA	NA	NA	amylose300	NA	NA	NA	NA	NA	NA	NA	NA	NA
298	NA	NA	NA	NA	NA	NA	NA	NA	NA	NA	NA	NA	NA	NA	NA	NA	NA	NA	NA	NA	NA	NA	NA	NA	NA	NA	NA	NA	NA	NA	NA	NA	NA	NA	NA	NA	melib	NA	NA	NA	NA	NA	NA	NA	NA	NA	NA	NA	NA
299	NA	NA	NA	NA	NA	NA	NA	NA	NA	NA	NA	NA	NA	NA	NA	NA	NA	NA	NA	NA	NA	NA	NA	NA	NA	NA	NA	NA	NA	NA	NA	NA	NA	NA	NA	NA	NA	NA	NA	NA	NA	NA	ala_L_Thr__L	NA	NA	NA	NA	NA	NA
300	NA	NA	NA	NA	NA	glyc2p	glyc2p	NA	NA	NA	NA	NA	glyc2p	NA	NA	NA	glyc2p	NA	NA	NA	NA	NA	NA	NA	NA	NA	NA	NA	NA	NA	NA	NA	NA	NA	NA	NA	glyc2p	NA	glyc2p	NA	NA	NA	glyc2p	glyc2p	glyc2p	glyc2p	NA	NA	NA
301	octa	octa	octa	octa	octa	octa	octa	octa	octa	octa	octa	octa	octa	octa	octa	octa	octa	octa	NA	octa	octa	octa	octa	octa	octa	octa	octa	octa	octa	octa	octa	octa	octa	octa	octa	octa	octa	octa	octa	octa	octa	octa	octa	octa	octa	octa	octa	octa	octa
302	arg__L	arg__L	NA	NA	arg__L	arg__L	arg__L	NA	NA	arg__L	arg__L	arg__L	arg__L	arg__L	arg__L	NA	arg__L	NA	arg__L	NA	NA	NA	arg__L	NA	arg__L	NA	arg__L	arg__L	NA	NA	arg__L	NA	arg__L	arg__L	arg__L	arg__L	arg__L	NA	arg__L	NA	NA	arg__L	arg__L	arg__L	arg__L	arg__L	arg__L	arg__L	arg__L
303	NA	NA	NA	NA	NA	NA	NA	NA	NA	NA	NA	NA	NA	NA	NA	NA	NA	NA	NA	NA	NA	NA	NA	NA	NA	NA	lanostest_SC	NA	NA	NA	NA	NA	NA	NA	NA	NA	lanostest_SC	NA	NA	NA	NA	NA	NA	NA	NA	NA	NA	NA	NA
304	sulfac	NA	NA	sulfac	NA	sulfac	NA	NA	sulfac	NA	NA	NA	sulfac	NA	NA	sulfac	sulfac	sulfac	sulfac	NA	NA	NA	NA	sulfac	sulfac	NA	NA	NA	NA	NA	sulfac	NA	sulfac	sulfac	sulfac	NA	sulfac	NA	NA	sulfac	sulfac	NA	sulfac	sulfac	sulfac	NA	NA	NA	NA
305	NA	NA	NA	NA	NA	NA	NA	cell4	NA	cell4	NA	NA	NA	cell4	NA	cell4	NA	NA	NA	NA	NA	NA	NA	NA	NA	NA	NA	NA	NA	NA	NA	NA	NA	NA	NA	NA	NA	NA	NA	NA	NA	NA	NA	NA	NA	NA	NA	cell4	NA
306	NA	NA	NA	NA	NA	NA	NA	NA	NA	NA	NA	NA	NA	NA	NA	NA	NA	NA	NA	NA	NA	NA	NA	NA	NA	NA	NA	NA	NA	NA	NA	NA	NA	NA	NA	NA	NA	NA	NA	NA	NA	NA	hxan	NA	NA	NA	NA	hxan	NA
307	NA	NA	NA	NA	NA	NA	glcglyc	NA	NA	NA	NA	NA	NA	NA	NA	NA	NA	NA	NA	NA	NA	NA	NA	NA	NA	NA	NA	NA	NA	NA	NA	NA	NA	NA	NA	glcglyc	NA	NA	NA	NA	NA	glcglyc	NA	glcglyc	NA	NA	NA	NA	NA
308	NA	NA	glyald	NA	glyald	glyald	NA	NA	NA	NA	glyald	glyald	glyald	NA	glyald	NA	glyald	NA	NA	glyald	NA	glyald	NA	NA	glyald	glyald	glyald	glyald	NA	NA	glyald	glyald	glyald	glyald	glyald	glyald	glyald	glyald	NA	NA	NA	glyald	glyald	glyald	glyald	NA	glyald	NA	glyald
309	NA	NA	NA	NA	NA	NA	NA	NA	NA	NA	NA	NA	NA	NA	NA	NA	NA	NA	NA	NA	NA	NA	NA	NA	NA	NA	NA	NA	NA	NA	NA	NA	NA	NA	NA	NA	NA	NA	NA	NA	NA	NA	NA	NA	NA	NA	NA	NA	NA
310	NA	NA	NA	NA	NA	NA	NA	NA	NA	NA	NA	NA	NA	NA	NA	NA	NA	NA	NA	NA	NA	NA	NA	NA	NA	NA	NA	NA	NA	NA	NA	NA	NA	NA	NA	NA	NA	NA	NA	NA	NA	NA	4hphac	NA	NA	NA	NA	NA	NA
311	dca	dca	dca	dca	dca	dca	dca	dca	dca	dca	dca	dca	dca	dca	dca	dca	dca	dca	NA	dca	dca	dca	dca	dca	dca	dca	dca	dca	dca	dca	dca	dca	dca	dca	dca	dca	dca	dca	dca	dca	dca	dca	dca	dca	dca	dca	dca	dca	dca
312	NA	NA	NA	NA	NA	NA	NA	mantr	NA	mantr	NA	NA	NA	mantr	NA	mantr	NA	NA	NA	NA	NA	NA	NA	NA	NA	NA	NA	NA	NA	NA	NA	NA	NA	NA	NA	NA	NA	NA	NA	NA	NA	NA	NA	NA	NA	NA	NA	mantr	NA
313	NA	NA	NA	NA	NA	NA	NA	NA	NA	NA	NA	NA	NA	NA	NA	NA	NA	NA	NA	NA	NA	NA	NA	NA	NA	NA	NA	NA	NA	NA	NA	NA	NA	NA	NA	NA	NA	NA	NA	NA	NA	NA	NA	NA	NA	NA	NA	NA	NA
314	enlipidA	enlipidA	enlipidA	enlipidA	enlipidA	enlipidA	NA	enlipidA	enlipidA	enlipidA	enlipidA	NA	enlipidA	enlipidA	enlipidA	NA	enlipidA	enlipidA	enlipidA	enlipidA	enlipidA	enlipidA	enlipidA	enlipidA	enlipidA	enlipidA	enlipidA	enlipidA	NA	NA	NA	enlipidA	enlipidA	enlipidA	enlipidA	enlipidA	enlipidA	NA	enlipidA	enlipidA	enlipidA	enlipidA	enlipidA	enlipidA	enlipidA	enlipidA	NA	enlipidA	enlipidA
315	malthx	malthx	NA	NA	NA	NA	NA	NA	NA	malthx	NA	malthx	NA	NA	NA	NA	NA	NA	NA	NA	NA	NA	NA	NA	NA	NA	NA	NA	NA	NA	NA	NA	malthx	NA	NA	NA	malthx	NA	malthx	NA	NA	NA	malthx	NA	NA	malthx	NA	NA	NA
316	NA	NA	NA	NA	NA	NA	NA	NA	NA	NA	NA	NA	NA	NA	NA	NA	NA	NA	NA	NA	NA	NA	NA	NA	NA	NA	NA	NA	NA	NA	NA	NA	NA	NA	NA	NA	NA	NA	NA	NA	NA	murein5px4p	NA	NA	NA	NA	NA	NA	NA
317	NA	NA	NA	NA	all__D	NA	NA	NA	NA	NA	NA	NA	NA	NA	NA	all__D	NA	NA	NA	NA	NA	NA	NA	NA	all__D	NA	NA	all__D	NA	all__D	NA	NA	NA	NA	NA	NA	NA	NA	NA	NA	NA	NA	NA	NA	NA	NA	NA	NA	all__D
318	NA	NA	pg141	NA	pg141	pg141	NA	NA	NA	NA	pg141	NA	pg141	NA	pg141	pg141	pg141	NA	NA	pg141	pg141	pg141	NA	NA	pg141	pg141	pg141	pg141	NA	pg141	NA	NA	pg141	pg141	pg141	pg141	pg141	NA	NA	NA	NA	pg141	pg141	pg141	NA	NA	pg141	NA	pg141
319	NA	NA	NA	fe3hox	fe3hox	fe3hox	NA	fe3hox	NA	NA	fe3hox	NA	fe3hox	NA	NA	NA	fe3hox	NA	fe3hox	NA	NA	NA	NA	NA	fe3hox	NA	NA	fe3hox	NA	NA	NA	NA	NA	fe3hox	fe3hox	fe3hox	fe3hox	NA	NA	fe3hox	NA	fe3hox	fe3hox	fe3hox	NA	NA	fe3hox	NA	fe3hox
320	zn2	zn2	zn2	zn2	zn2	zn2	zn2	zn2	zn2	zn2	zn2	zn2	zn2	zn2	zn2	zn2	zn2	zn2	zn2	zn2	zn2	zn2	zn2	zn2	zn2	zn2	zn2	zn2	NA	zn2	zn2	zn2	zn2	zn2	zn2	zn2	zn2	zn2	zn2	zn2	zn2	zn2	zn2	zn2	zn2	zn2	zn2	zn2	zn2
321	NA	NA	NA	NA	chtbs	chtbs	NA	NA	NA	chtbs	chtbs	NA	chtbs	chtbs	NA	NA	chtbs	NA	NA	NA	NA	NA	chtbs	NA	chtbs	NA	NA	chtbs	NA	NA	NA	NA	chtbs	chtbs	chtbs	chtbs	NA	NA	NA	NA	NA	chtbs	chtbs	chtbs	NA	NA	chtbs	chtbs	chtbs
322	NA	NA	sucr	NA	sucr	sucr	sucr	NA	NA	sucr	sucr	sucr	sucr	sucr	sucr	NA	sucr	NA	NA	sucr	NA	sucr	sucr	NA	sucr	sucr	sucr	sucr	NA	NA	sucr	sucr	sucr	sucr	sucr	sucr	sucr	sucr	NA	NA	NA	sucr	sucr	sucr	NA	NA	sucr	sucr	sucr
323	coa	NA	NA	NA	NA	NA	NA	NA	NA	NA	NA	NA	NA	NA	NA	coa	NA	NA	NA	NA	NA	NA	NA	NA	NA	NA	NA	NA	NA	coa	NA	NA	NA	NA	NA	NA	coa	NA	NA	NA	NA	coa	NA	NA	NA	NA	NA	NA	NA
324	kdo2lipid4	kdo2lipid4	kdo2lipid4	kdo2lipid4	kdo2lipid4	kdo2lipid4	NA	kdo2lipid4	kdo2lipid4	kdo2lipid4	kdo2lipid4	NA	kdo2lipid4	kdo2lipid4	kdo2lipid4	NA	kdo2lipid4	kdo2lipid4	kdo2lipid4	kdo2lipid4	kdo2lipid4	kdo2lipid4	kdo2lipid4	kdo2lipid4	kdo2lipid4	kdo2lipid4	kdo2lipid4	kdo2lipid4	NA	NA	NA	kdo2lipid4	kdo2lipid4	kdo2lipid4	kdo2lipid4	kdo2lipid4	kdo2lipid4	NA	kdo2lipid4	kdo2lipid4	kdo2lipid4	kdo2lipid4	kdo2lipid4	kdo2lipid4	kdo2lipid4	kdo2lipid4	kdo2lipid4	kdo2lipid4	kdo2lipid4
325	Lcyst	NA	NA	Lcyst	NA	Lcyst	NA	NA	Lcyst	NA	NA	NA	Lcyst	NA	NA	NA	Lcyst	Lcyst	NA	NA	NA	NA	NA	NA	NA	NA	NA	NA	NA	NA	NA	NA	Lcyst	Lcyst	NA	NA	Lcyst	NA	NA	Lcyst	Lcyst	NA	Lcyst	Lcyst	NA	NA	NA	NA	NA
326	NA	NA	NA	NA	NA	NA	NA	NA	NA	NA	NA	NA	NA	NA	NA	NA	NA	NA	NA	NA	NA	NA	NA	NA	NA	NA	NA	NA	NA	NA	NA	NA	NA	NA	NA	NA	pyr	NA	NA	NA	NA	pyr	pyr	NA	NA	NA	NA	NA	NA
327	tre	tre	NA	NA	tre	tre	tre	NA	NA	tre	tre	NA	tre	tre	NA	NA	tre	NA	tre	NA	tre	NA	tre	tre	tre	NA	NA	tre	NA	NA	NA	NA	tre	tre	tre	tre	tre	NA	NA	NA	tre	tre	tre	tre	NA	NA	tre	tre	tre
328	hxa	hxa	hxa	hxa	hxa	hxa	hxa	hxa	hxa	hxa	hxa	hxa	hxa	hxa	hxa	hxa	hxa	hxa	NA	hxa	hxa	hxa	hxa	hxa	hxa	hxa	hxa	hxa	hxa	hxa	hxa	hxa	hxa	hxa	hxa	hxa	hxa	hxa	hxa	hxa	hxa	hxa	hxa	hxa	hxa	hxa	hxa	hxa	hxa
329	NA	NA	NA	NA	NA	NA	NA	NA	NA	NA	NA	NA	NA	NA	NA	NA	NA	NA	NA	NA	NA	NA	NA	NA	NA	NA	zymstest_SC	NA	NA	NA	NA	NA	NA	NA	NA	NA	zymstest_SC	NA	NA	NA	NA	NA	NA	NA	NA	NA	NA	NA	NA
330	NA	NA	NA	NA	NA	NA	NA	NA	NA	udcpdp	NA	NA	NA	NA	NA	NA	NA	NA	NA	NA	NA	NA	NA	NA	NA	NA	NA	NA	NA	NA	NA	NA	NA	NA	udcpdp	NA	NA	NA	NA	NA	NA	NA	NA	NA	NA	NA	NA	NA	NA
[truncated: 143 more columns]
