# Supplementary material for: Comparative analyses of parasites with a comprehensive database of genome-scale metabolic models
Source: PLoS Comput Biol. 2022 Feb 23;18(2):e1009870. doi: 10.1371/journal.pcbi.1009870 (PMC8901074; doi:10.1371/journal.pcbi.1009870)
Supplement: S3 Table — Transporters added to each reconstruction in the gapfiling process. These transporters are necessary to generate flux through the biomass reaction using parsimony-based gapfilling. (CSV) [file pcbi.1009870.s003.csv]

	EcuniculiEC3	TevansiSTIB805	PfalciparumTG01	TgondiiARI	TcruziCLBrenerNon.Esmeraldo.like	TgondiiRUB	LdonovaniBPK282A1	TgondiiGAB2.2007.GAL.DOM2	CmurisRN66	CmeleagridisUKMEL1	PgaboniG01	TbruceigambienseDAL972	Vculicisfloridensis	PfalciparumGB4	PcoatneyiHackeri	NdisplodereJUm2807	TrangeliSC58	LturanicaLEM423	LenriettiiLEM3045	Tgondiip89	TgondiiFOU	NausubeliERTm2	LgerbilliLEM452	TcongolenseIL3000	LaethiopicaL147	ChominisUdeA01	CsuisWienI	TcruziDm28c2018	PgaboniSY75	EcuniculiEC1	PmalariaeUG01	LmajorLV39c5	SsalmonicidaATCC50377	TcruziDm28c2014	EmonterogeiiLV88	ChominisTU502	TcruziTCC	LmajorFriedlin	TcruziCLBrener	NcaninumLIV	PbillcollinsiG01	GintestinalisAssemblageADH	EtenellaHoughton	NceranaePA08_1199	PfalciparumKH01	PyoeliiyoeliiYM	EbieneusiH348	PfalciparumIT	AalgeraePRA339
1	NA	NA	12dgr120	NA	NA	NA	NA	NA	NA	NA	12dgr120	NA	NA	12dgr120	12dgr120	NA	NA	NA	NA	NA	NA	NA	NA	NA	NA	NA	NA	NA	12dgr120	NA	12dgr120	NA	NA	NA	NA	NA	NA	NA	NA	NA	12dgr120	NA	NA	NA	12dgr120	12dgr120	NA	12dgr120	NA
2	NA	NA	12dgr140	NA	NA	NA	NA	NA	NA	NA	12dgr140	NA	NA	12dgr140	12dgr140	NA	NA	NA	NA	NA	NA	NA	NA	NA	NA	NA	NA	NA	12dgr140	NA	12dgr140	NA	NA	NA	NA	NA	NA	NA	NA	NA	12dgr140	NA	NA	NA	12dgr140	12dgr140	NA	12dgr140	NA
3	NA	NA	12dgr141	NA	NA	NA	NA	NA	NA	NA	12dgr141	NA	NA	12dgr141	12dgr141	NA	NA	NA	NA	NA	NA	NA	NA	NA	NA	NA	NA	NA	12dgr141	NA	12dgr141	NA	NA	NA	NA	NA	NA	NA	NA	NA	12dgr141	NA	NA	NA	12dgr141	12dgr141	NA	12dgr141	NA
4	NA	NA	12dgr160	NA	NA	NA	NA	NA	NA	NA	12dgr160	NA	NA	12dgr160	12dgr160	NA	NA	NA	NA	NA	NA	NA	NA	NA	NA	NA	NA	NA	12dgr160	NA	12dgr160	NA	NA	NA	NA	NA	NA	NA	NA	NA	12dgr160	NA	NA	NA	12dgr160	12dgr160	NA	12dgr160	NA
5	NA	NA	12dgr161	NA	NA	NA	NA	NA	NA	NA	12dgr161	NA	NA	12dgr161	12dgr161	NA	NA	NA	NA	NA	NA	NA	NA	NA	NA	NA	NA	NA	12dgr161	NA	12dgr161	NA	NA	NA	NA	NA	NA	NA	NA	NA	12dgr161	NA	NA	NA	12dgr161	12dgr161	NA	12dgr161	NA
6	NA	NA	12dgr180	NA	NA	NA	NA	NA	NA	NA	12dgr180	NA	NA	12dgr180	12dgr180	NA	NA	NA	NA	NA	NA	NA	NA	NA	NA	NA	NA	NA	12dgr180	NA	12dgr180	NA	NA	NA	NA	NA	NA	NA	NA	NA	12dgr180	NA	NA	NA	12dgr180	12dgr180	NA	12dgr180	NA
7	NA	NA	12dgr181	NA	NA	NA	NA	NA	NA	NA	12dgr181	NA	NA	12dgr181	12dgr181	NA	NA	NA	NA	NA	NA	NA	NA	NA	NA	NA	NA	NA	12dgr181	NA	12dgr181	NA	NA	NA	NA	NA	NA	NA	NA	NA	12dgr181	NA	NA	NA	12dgr181	12dgr181	NA	12dgr181	NA
8	NA	NA	NA	NA	NA	NA	NA	NA	NA	NA	NA	NA	NA	NA	NA	NA	NA	NA	NA	NA	NA	NA	NA	NA	NA	NA	NA	NA	NA	NA	NA	NA	NA	NA	NA	NA	NA	NA	NA	NA	NA	NA	NA	NA	NA	NA	NA	NA	NA
9	NA	NA	NA	NA	NA	NA	NA	NA	NA	NA	NA	NA	NA	NA	NA	NA	NA	NA	NA	NA	NA	NA	NA	NA	NA	NA	NA	NA	NA	NA	NA	NA	NA	NA	NA	NA	NA	NA	NA	NA	NA	NA	NA	NA	NA	NA	NA	NA	NA
10	NA	NA	NA	NA	NA	NA	NA	NA	NA	NA	NA	NA	NA	NA	NA	NA	NA	NA	NA	NA	NA	NA	NA	NA	NA	NA	NA	NA	NA	NA	NA	NA	NA	NA	NA	NA	NA	NA	NA	NA	NA	NA	NA	NA	NA	NA	NA	NA	NA
11	NA	NA	NA	NA	NA	NA	NA	NA	NA	NA	NA	NA	NA	NA	NA	NA	NA	NA	NA	NA	NA	NA	NA	NA	NA	NA	NA	NA	NA	NA	NA	NA	NA	NA	NA	NA	NA	NA	NA	NA	NA	NA	NA	NA	NA	NA	NA	NA	1mncam
12	NA	NA	NA	NA	NA	NA	NA	NA	NA	NA	NA	NA	NA	NA	NA	NA	NA	NA	NA	NA	NA	NA	NA	NA	NA	NA	NA	NA	NA	NA	NA	NA	NA	NA	NA	NA	NA	NA	NA	NA	NA	NA	NA	NA	NA	NA	NA	NA	NA
13	NA	NA	NA	NA	NA	NA	NA	NA	NA	NA	NA	NA	NA	NA	NA	NA	NA	NA	NA	NA	NA	NA	NA	NA	NA	NA	NA	NA	NA	NA	NA	NA	NA	NA	NA	NA	NA	NA	NA	NA	NA	NA	NA	NA	NA	NA	NA	NA	NA
14	NA	26dmani	NA	26dmani	NA	26dmani	NA	26dmani	26dmani	26dmani	NA	26dmani	26dmani	NA	NA	NA	26dmani	NA	NA	26dmani	26dmani	NA	NA	NA	NA	26dmani	26dmani	26dmani	NA	NA	NA	NA	26dmani	26dmani	NA	26dmani	26dmani	NA	NA	26dmani	NA	26dmani	26dmani	NA	NA	NA	NA	NA	NA
15	NA	NA	2agpe120	NA	NA	NA	NA	NA	NA	NA	2agpe120	NA	NA	2agpe120	2agpe120	NA	NA	NA	NA	NA	NA	NA	NA	NA	NA	NA	NA	NA	2agpe120	NA	2agpe120	NA	NA	NA	NA	NA	NA	NA	NA	NA	2agpe120	NA	NA	NA	2agpe120	2agpe120	NA	2agpe120	NA
16	NA	NA	2agpe140	NA	NA	NA	NA	NA	NA	NA	2agpe140	NA	NA	2agpe140	2agpe140	NA	NA	NA	NA	NA	NA	NA	NA	NA	NA	NA	NA	NA	2agpe140	NA	2agpe140	NA	NA	NA	NA	NA	NA	NA	NA	NA	2agpe140	NA	NA	NA	2agpe140	2agpe140	NA	2agpe140	NA
17	NA	NA	2agpe141	NA	NA	NA	NA	NA	NA	NA	2agpe141	NA	NA	2agpe141	2agpe141	NA	NA	NA	NA	NA	NA	NA	NA	NA	NA	NA	NA	NA	2agpe141	NA	2agpe141	NA	NA	NA	NA	NA	NA	NA	NA	NA	2agpe141	NA	NA	NA	2agpe141	2agpe141	NA	2agpe141	NA
18	NA	NA	2agpe160	NA	NA	NA	NA	NA	NA	NA	2agpe160	NA	NA	2agpe160	2agpe160	NA	NA	NA	NA	NA	NA	NA	NA	NA	NA	NA	NA	NA	2agpe160	NA	2agpe160	NA	NA	NA	NA	NA	NA	NA	NA	NA	2agpe160	NA	NA	NA	2agpe160	2agpe160	NA	2agpe160	NA
19	NA	NA	2agpe161	NA	NA	NA	NA	NA	NA	NA	2agpe161	NA	NA	2agpe161	2agpe161	NA	NA	NA	NA	NA	NA	NA	NA	NA	NA	NA	NA	NA	2agpe161	NA	2agpe161	NA	NA	NA	NA	NA	NA	NA	NA	NA	2agpe161	NA	NA	NA	2agpe161	2agpe161	NA	2agpe161	NA
20	NA	NA	2agpe180	NA	NA	NA	NA	NA	NA	NA	2agpe180	NA	NA	2agpe180	2agpe180	NA	NA	NA	NA	NA	NA	NA	NA	NA	NA	NA	NA	NA	2agpe180	NA	2agpe180	NA	NA	NA	NA	NA	NA	NA	NA	NA	2agpe180	NA	NA	NA	2agpe180	2agpe180	NA	2agpe180	NA
21	NA	NA	2agpe181	NA	NA	NA	NA	NA	NA	NA	2agpe181	NA	NA	2agpe181	2agpe181	NA	NA	NA	NA	NA	NA	NA	NA	NA	NA	NA	NA	NA	2agpe181	NA	2agpe181	NA	NA	NA	NA	NA	NA	NA	NA	NA	2agpe181	NA	NA	NA	2agpe181	2agpe181	NA	2agpe181	NA
22	NA	NA	2agpg120	NA	NA	NA	NA	NA	NA	NA	2agpg120	NA	NA	2agpg120	2agpg120	NA	NA	NA	NA	NA	NA	NA	NA	NA	NA	NA	NA	NA	2agpg120	NA	2agpg120	NA	NA	NA	NA	NA	NA	NA	NA	NA	2agpg120	NA	NA	NA	2agpg120	2agpg120	NA	2agpg120	NA
23	NA	NA	2agpg140	NA	NA	NA	NA	NA	NA	NA	2agpg140	NA	NA	2agpg140	2agpg140	NA	NA	NA	NA	NA	NA	NA	NA	NA	NA	NA	NA	NA	2agpg140	NA	2agpg140	NA	NA	NA	NA	NA	NA	NA	NA	NA	2agpg140	NA	NA	NA	2agpg140	2agpg140	NA	2agpg140	NA
24	NA	NA	2agpg141	NA	NA	NA	NA	NA	NA	NA	2agpg141	NA	NA	2agpg141	2agpg141	NA	NA	NA	NA	NA	NA	NA	NA	NA	NA	NA	NA	NA	2agpg141	NA	2agpg141	NA	NA	NA	NA	NA	NA	NA	NA	NA	2agpg141	NA	NA	NA	2agpg141	2agpg141	NA	2agpg141	NA
25	NA	NA	2agpg160	NA	NA	NA	NA	NA	NA	NA	2agpg160	NA	NA	2agpg160	2agpg160	NA	NA	NA	NA	NA	NA	NA	NA	NA	NA	NA	NA	NA	2agpg160	NA	2agpg160	NA	NA	NA	NA	NA	NA	NA	NA	NA	2agpg160	NA	NA	NA	2agpg160	2agpg160	NA	2agpg160	NA
26	NA	NA	2agpg161	NA	NA	NA	NA	NA	NA	NA	2agpg161	NA	NA	2agpg161	2agpg161	NA	NA	NA	NA	NA	NA	NA	NA	NA	NA	NA	NA	NA	2agpg161	NA	2agpg161	NA	NA	NA	NA	NA	NA	NA	NA	NA	2agpg161	NA	NA	NA	2agpg161	2agpg161	NA	2agpg161	NA
27	NA	NA	2agpg180	NA	NA	NA	NA	NA	NA	NA	2agpg180	NA	NA	2agpg180	2agpg180	NA	NA	NA	NA	NA	NA	NA	NA	NA	NA	NA	NA	NA	2agpg180	NA	2agpg180	NA	NA	NA	NA	NA	NA	NA	NA	NA	2agpg180	NA	NA	NA	2agpg180	2agpg180	NA	2agpg180	NA
28	NA	NA	2agpg181	NA	NA	NA	NA	NA	NA	NA	2agpg181	NA	NA	2agpg181	2agpg181	NA	NA	NA	NA	NA	NA	NA	NA	NA	NA	NA	NA	NA	2agpg181	NA	2agpg181	NA	NA	NA	NA	NA	NA	NA	NA	NA	2agpg181	NA	NA	NA	2agpg181	2agpg181	NA	2agpg181	NA
29	NA	NA	2ddecg3p	NA	NA	NA	NA	NA	NA	NA	2ddecg3p	NA	NA	2ddecg3p	2ddecg3p	NA	NA	NA	NA	NA	NA	NA	NA	NA	NA	NA	NA	NA	2ddecg3p	NA	2ddecg3p	NA	NA	NA	NA	NA	NA	NA	NA	NA	2ddecg3p	NA	NA	NA	2ddecg3p	2ddecg3p	NA	2ddecg3p	NA
30	NA	NA	NA	NA	NA	NA	NA	NA	NA	NA	NA	NA	NA	NA	NA	NA	NA	NA	NA	NA	NA	NA	NA	NA	NA	NA	NA	NA	NA	NA	NA	NA	NA	NA	NA	NA	NA	NA	NA	NA	NA	NA	NA	NA	NA	NA	NA	NA	NA
31	NA	NA	35cgmp	NA	NA	NA	NA	NA	NA	NA	35cgmp	NA	NA	35cgmp	35cgmp	NA	NA	NA	NA	NA	NA	NA	NA	NA	NA	NA	NA	NA	35cgmp	NA	35cgmp	NA	NA	NA	NA	NA	NA	NA	NA	NA	35cgmp	NA	NA	NA	35cgmp	35cgmp	NA	35cgmp	NA
32	NA	NA	NA	NA	NA	NA	NA	NA	NA	NA	NA	NA	NA	NA	NA	NA	NA	NA	NA	NA	NA	NA	NA	NA	NA	NA	NA	NA	NA	NA	NA	NA	NA	NA	NA	NA	NA	NA	NA	NA	NA	NA	NA	NA	NA	NA	NA	NA	NA
33	NA	NA	NA	NA	NA	NA	NA	NA	NA	NA	NA	NA	NA	NA	NA	NA	NA	NA	NA	NA	NA	NA	NA	NA	NA	NA	NA	NA	NA	NA	NA	NA	NA	NA	NA	NA	NA	NA	NA	NA	NA	NA	NA	NA	NA	NA	NA	NA	NA
34	NA	NA	NA	NA	NA	NA	NA	NA	NA	NA	NA	NA	NA	NA	NA	NA	NA	NA	NA	NA	NA	NA	NA	NA	NA	NA	NA	NA	NA	NA	NA	NA	NA	NA	NA	NA	NA	NA	NA	NA	NA	NA	NA	NA	NA	NA	NA	NA	NA
35	NA	NA	NA	NA	NA	NA	NA	NA	NA	NA	NA	NA	NA	NA	NA	NA	NA	NA	NA	NA	NA	NA	NA	NA	NA	NA	NA	NA	NA	NA	NA	NA	NA	NA	NA	NA	NA	NA	NA	NA	NA	NA	NA	NA	NA	NA	NA	NA	NA
36	NA	NA	NA	NA	NA	NA	NA	NA	NA	NA	NA	NA	NA	NA	NA	NA	NA	NA	NA	NA	NA	NA	NA	NA	NA	NA	NA	NA	NA	NA	NA	NA	NA	NA	NA	NA	NA	NA	NA	NA	NA	NA	NA	NA	NA	NA	NA	NA	NA
37	NA	NA	NA	4abut	NA	4abut	NA	4abut	NA	NA	NA	4abut	NA	NA	NA	NA	4abut	NA	NA	4abut	4abut	NA	NA	NA	NA	NA	NA	NA	NA	NA	NA	NA	NA	NA	NA	NA	NA	NA	NA	NA	NA	NA	NA	NA	NA	NA	NA	NA	NA
38	NA	NA	NA	NA	NA	NA	NA	NA	NA	NA	NA	NA	NA	NA	NA	NA	NA	NA	NA	NA	NA	NA	NA	NA	NA	NA	NA	NA	NA	NA	NA	NA	NA	NA	NA	NA	NA	NA	NA	NA	NA	NA	NA	NA	NA	NA	NA	NA	NA
39	NA	NA	NA	NA	NA	NA	NA	NA	NA	NA	NA	NA	NA	NA	NA	NA	NA	NA	NA	NA	NA	NA	NA	NA	NA	NA	NA	NA	NA	NA	NA	NA	NA	NA	NA	NA	NA	NA	NA	NA	NA	NA	NA	NA	NA	NA	NA	NA	NA
40	NA	NA	NA	NA	NA	NA	NA	NA	NA	NA	NA	NA	NA	NA	NA	NA	NA	NA	NA	NA	NA	NA	NA	NA	NA	NA	NA	NA	NA	NA	NA	NA	NA	NA	NA	NA	NA	NA	NA	NA	NA	NA	NA	NA	NA	NA	NA	NA	NA
41	NA	NA	NA	NA	NA	NA	NA	NA	NA	NA	NA	NA	NA	NA	NA	NA	NA	NA	NA	NA	NA	NA	NA	NA	NA	NA	NA	NA	NA	NA	NA	NA	4h3npacald	NA	NA	NA	NA	NA	NA	NA	NA	4h3npacald	NA	NA	NA	NA	NA	NA	NA
42	NA	NA	NA	NA	NA	NA	NA	NA	NA	NA	NA	NA	NA	NA	NA	NA	NA	NA	NA	NA	NA	NA	NA	NA	NA	NA	NA	NA	NA	NA	NA	NA	NA	NA	NA	NA	NA	NA	NA	NA	NA	NA	NA	NA	NA	NA	NA	NA	NA
43	NA	NA	NA	NA	NA	NA	NA	NA	NA	NA	NA	NA	NA	NA	NA	NA	NA	NA	NA	NA	NA	NA	NA	NA	NA	NA	NA	NA	NA	NA	NA	NA	NA	NA	NA	NA	NA	NA	NA	NA	NA	NA	NA	NA	NA	NA	NA	NA	NA
44	NA	NA	NA	NA	NA	NA	NA	NA	NA	NA	NA	NA	NA	NA	NA	NA	NA	NA	NA	NA	NA	NA	NA	NA	NA	NA	NA	NA	NA	NA	NA	NA	NA	NA	NA	NA	NA	NA	NA	NA	NA	NA	NA	NA	NA	NA	NA	NA	NA
45	NA	NA	NA	NA	NA	NA	NA	NA	NA	NA	NA	NA	NA	NA	NA	NA	NA	NA	NA	NA	NA	NA	NA	NA	NA	NA	NA	NA	NA	NA	NA	NA	NA	NA	NA	NA	NA	NA	NA	NA	NA	NA	NA	NA	NA	NA	NA	NA	NA
46	NA	NA	NA	NA	NA	NA	NA	NA	NA	NA	NA	NA	NA	NA	NA	NA	NA	NA	NA	NA	NA	NA	NA	NA	NA	NA	NA	NA	NA	NA	NA	NA	NA	NA	NA	NA	NA	NA	NA	NA	NA	NA	NA	NA	NA	NA	NA	NA	NA
47	NA	NA	NA	NA	NA	NA	NA	NA	NA	NA	NA	NA	NA	NA	NA	NA	NA	NA	NA	NA	NA	NA	NA	NA	NA	NA	NA	NA	NA	NA	NA	NA	NA	NA	NA	NA	NA	NA	NA	NA	NA	NA	NA	NA	NA	NA	NA	NA	NA
48	NA	NA	5fthf	NA	NA	NA	NA	5fthf	NA	NA	NA	NA	NA	5fthf	NA	NA	NA	5fthf	NA	NA	5fthf	NA	NA	NA	NA	NA	NA	NA	NA	NA	NA	NA	NA	NA	NA	NA	NA	5fthf	NA	5fthf	NA	NA	NA	NA	5fthf	NA	NA	5fthf	NA
49	NA	NA	5mthf	NA	NA	NA	NA	NA	NA	NA	NA	NA	NA	5mthf	NA	NA	NA	NA	NA	NA	NA	NA	NA	NA	NA	NA	NA	NA	NA	NA	NA	NA	NA	NA	NA	NA	NA	NA	NA	NA	NA	NA	NA	NA	5mthf	NA	NA	5mthf	NA
50	NA	NA	NA	NA	NA	NA	NA	NA	NA	NA	NA	NA	NA	NA	NA	NA	NA	NA	NA	NA	NA	NA	NA	NA	NA	NA	NA	NA	NA	NA	NA	NA	NA	NA	NA	NA	NA	NA	NA	NA	NA	NA	NA	NA	NA	NA	NA	NA	NA
51	NA	NA	NA	NA	NA	NA	NA	NA	NA	NA	NA	NA	NA	NA	NA	NA	NA	NA	NA	NA	NA	NA	NA	NA	NA	NA	NA	NA	NA	NA	NA	NA	NA	NA	NA	NA	NA	NA	NA	NA	NA	NA	NA	NA	NA	NA	NA	NA	NA
52	NA	NA	NA	NA	NA	NA	NA	NA	NA	NA	NA	NA	NA	NA	NA	NA	NA	NA	NA	NA	NA	NA	NA	NA	NA	NA	NA	NA	NA	NA	NA	NA	NA	NA	NA	NA	NA	NA	NA	NA	NA	NA	NA	NA	NA	NA	NA	NA	NA
53	NA	NA	NA	NA	NA	NA	NA	NA	NA	NA	NA	NA	NA	NA	NA	NA	NA	NA	NA	NA	NA	NA	NA	NA	NA	NA	NA	NA	NA	NA	NA	NA	NA	NA	NA	NA	NA	NA	NA	NA	NA	NA	NA	NA	NA	NA	NA	NA	NA
54	NA	NA	NA	NA	NA	NA	NA	NA	NA	NA	NA	NA	NA	NA	NA	NA	NA	NA	NA	NA	NA	NA	NA	NA	NA	NA	NA	NA	NA	NA	NA	NA	NA	NA	NA	NA	NA	NA	NA	NA	NA	NA	NA	NA	NA	NA	NA	NA	NA
55	NA	NA	NA	NA	NA	NA	NA	NA	NA	NA	NA	NA	NA	NA	NA	NA	NA	NA	NA	NA	NA	NA	NA	NA	NA	NA	NA	NA	NA	NA	NA	NA	NA	NA	NA	NA	NA	NA	NA	NA	NA	NA	NA	NA	NA	NA	NA	NA	NA
56	NA	NA	NA	NA	NA	NA	NA	NA	NA	NA	NA	NA	NA	NA	NA	NA	NA	NA	NA	NA	NA	NA	NA	NA	NA	NA	NA	NA	NA	NA	NA	NA	NA	NA	NA	NA	NA	NA	NA	NA	NA	NA	NA	NA	NA	NA	NA	NA	NA
57	NA	NA	NA	NA	NA	NA	NA	NA	NA	NA	NA	NA	NA	NA	NA	NA	NA	NA	NA	NA	NA	NA	NA	NA	NA	NA	NA	NA	NA	NA	NA	NA	NA	NA	NA	NA	NA	NA	NA	NA	NA	NA	NA	NA	NA	NA	NA	NA	NA
58	NA	NA	NA	NA	NA	NA	NA	NA	NA	NA	NA	NA	NA	NA	NA	NA	NA	NA	NA	NA	NA	NA	NA	NA	NA	NA	NA	NA	NA	NA	NA	NA	NA	NA	NA	NA	NA	NA	NA	NA	NA	NA	NA	NA	NA	NA	NA	NA	NA
59	NA	NA	NA	NA	NA	NA	NA	NA	NA	NA	NA	NA	NA	NA	NA	NA	NA	NA	NA	NA	NA	NA	NA	NA	NA	NA	NA	NA	NA	NA	NA	NA	NA	NA	NA	NA	NA	NA	NA	NA	NA	NA	NA	NA	NA	NA	NA	NA	NA
60	NA	NA	NA	NA	NA	NA	NA	NA	NA	NA	NA	NA	NA	NA	NA	NA	NA	NA	NA	NA	NA	NA	NA	NA	NA	NA	NA	NA	NA	NA	NA	NA	NA	NA	NA	NA	NA	NA	NA	NA	NA	NA	NA	NA	NA	NA	NA	NA	NA
61	NA	NA	NA	NA	NA	NA	NA	NA	NA	NA	NA	NA	NA	NA	NA	NA	NA	NA	NA	NA	NA	NA	NA	NA	NA	NA	NA	NA	NA	NA	NA	NA	NA	NA	NA	NA	NA	NA	NA	NA	NA	NA	NA	NA	NA	NA	NA	NA	NA
62	NA	NA	NA	NA	NA	NA	NA	NA	NA	NA	NA	NA	NA	NA	NA	NA	NA	NA	NA	NA	NA	NA	NA	NA	NA	NA	NA	NA	NA	NA	NA	NA	NA	NA	NA	NA	NA	NA	NA	NA	NA	NA	NA	NA	NA	NA	NA	NA	NA
63	NA	NA	ade	NA	NA	NA	NA	NA	NA	NA	ade	NA	NA	ade	ade	NA	NA	NA	NA	NA	NA	NA	NA	NA	NA	NA	NA	NA	ade	NA	ade	NA	NA	NA	NA	NA	NA	NA	NA	NA	ade	NA	NA	NA	ade	ade	NA	ade	NA
64	NA	NA	adn	NA	NA	NA	NA	NA	NA	NA	adn	NA	NA	adn	adn	NA	NA	NA	NA	NA	NA	NA	NA	NA	NA	NA	adn	NA	adn	NA	adn	NA	NA	NA	NA	NA	NA	NA	NA	NA	adn	NA	NA	NA	adn	adn	NA	adn	NA
65	NA	NA	NA	adocbl	NA	NA	NA	NA	NA	NA	NA	NA	NA	NA	NA	NA	NA	NA	NA	NA	adocbl	NA	NA	NA	NA	NA	NA	NA	NA	NA	NA	NA	NA	NA	NA	NA	NA	NA	NA	NA	NA	NA	NA	NA	NA	NA	NA	NA	NA
66	NA	NA	NA	NA	NA	NA	NA	NA	NA	NA	NA	NA	NA	NA	NA	NA	NA	NA	NA	NA	NA	NA	NA	NA	NA	NA	NA	NA	NA	NA	NA	NA	NA	adprbp	NA	NA	NA	NA	NA	NA	NA	NA	NA	NA	NA	NA	NA	NA	NA
67	NA	NA	NA	NA	NA	NA	NA	NA	NA	NA	NA	NA	NA	NA	NA	NA	NA	NA	NA	NA	NA	NA	NA	NA	NA	NA	NA	NA	NA	NA	NA	NA	NA	NA	NA	NA	NA	NA	adprib	NA	NA	NA	NA	NA	NA	NA	adprib	NA	NA
68	NA	NA	NA	NA	NA	NA	NA	NA	NA	NA	NA	NA	NA	NA	NA	NA	NA	NA	NA	NA	NA	NA	NA	ag	NA	NA	NA	NA	NA	NA	NA	NA	NA	NA	NA	NA	NA	NA	NA	NA	NA	NA	NA	NA	NA	NA	NA	NA	NA
69	NA	NA	NA	NA	NA	NA	NA	NA	NA	NA	NA	NA	NA	NA	NA	NA	NA	NA	NA	NA	NA	NA	NA	NA	NA	NA	NA	NA	NA	NA	NA	NA	NA	NA	NA	NA	NA	NA	NA	NA	NA	NA	NA	NA	NA	NA	NA	NA	NA
70	NA	NA	NA	NA	NA	NA	NA	NA	NA	NA	NA	NA	NA	NA	NA	NA	NA	NA	NA	NA	NA	NA	NA	NA	NA	NA	NA	NA	NA	NA	NA	NA	NA	NA	NA	NA	NA	NA	NA	NA	NA	NA	NA	NA	NA	NA	NA	NA	NA
71	NA	NA	NA	NA	NA	NA	NA	NA	NA	NA	NA	NA	NA	NA	NA	NA	NA	NA	NA	NA	NA	NA	NA	NA	NA	NA	NA	NA	NA	NA	NA	NA	NA	NA	NA	NA	NA	NA	NA	NA	NA	NA	NA	NA	NA	NA	NA	NA	NA
72	NA	NA	NA	NA	NA	NA	NA	NA	NA	NA	NA	NA	NA	NA	NA	NA	NA	NA	NA	NA	NA	NA	NA	ala__D	NA	NA	NA	NA	NA	NA	NA	NA	NA	NA	NA	NA	NA	NA	NA	NA	NA	NA	NA	NA	NA	NA	NA	NA	NA
73	NA	NA	ala__L	ala__L	NA	ala__L	NA	ala__L	NA	NA	ala__L	NA	NA	ala__L	ala__L	NA	NA	NA	NA	ala__L	ala__L	NA	NA	NA	NA	NA	NA	NA	ala__L	NA	ala__L	NA	NA	NA	NA	NA	NA	NA	NA	NA	ala__L	NA	NA	NA	ala__L	ala__L	NA	ala__L	NA
74	NA	NA	NA	NA	NA	NA	NA	NA	NA	NA	NA	NA	NA	NA	NA	NA	NA	NA	NA	NA	NA	NA	NA	NA	NA	NA	NA	NA	NA	NA	NA	NA	NA	NA	NA	NA	NA	NA	NA	NA	NA	NA	NA	NA	NA	NA	NA	NA	NA
75	NA	NA	NA	NA	NA	NA	NA	NA	NA	NA	NA	NA	NA	NA	NA	NA	NA	NA	NA	NA	NA	NA	NA	NA	NA	NA	NA	NA	NA	NA	NA	NA	NA	NA	NA	NA	NA	NA	NA	NA	NA	NA	NA	NA	NA	NA	NA	NA	NA
76	NA	NA	NA	NA	NA	NA	NA	NA	NA	NA	NA	NA	NA	NA	NA	NA	NA	NA	NA	NA	NA	NA	NA	NA	NA	NA	NA	NA	NA	NA	NA	NA	NA	NA	NA	NA	NA	NA	NA	NA	NA	NA	NA	NA	NA	NA	NA	NA	NA
77	NA	NA	NA	NA	NA	NA	NA	NA	NA	NA	NA	NA	NA	NA	NA	NA	NA	NA	NA	NA	NA	NA	NA	NA	NA	NA	NA	NA	NA	NA	NA	NA	NA	NA	NA	NA	NA	NA	NA	NA	NA	NA	NA	NA	NA	NA	NA	NA	NA
78	NA	NA	NA	NA	NA	NA	NA	NA	NA	NA	NA	NA	NA	NA	NA	NA	NA	NA	NA	NA	NA	NA	NA	NA	NA	NA	NA	NA	NA	NA	NA	NA	NA	NA	NA	NA	NA	NA	alaasnleu	NA	NA	NA	NA	NA	NA	NA	NA	NA	NA
79	NA	NA	NA	NA	NA	NA	NA	NA	NA	NA	NA	NA	NA	NA	NA	NA	NA	NA	NA	NA	NA	NA	NA	NA	NA	NA	NA	NA	NA	NA	NA	NA	NA	NA	NA	NA	NA	NA	alalysthr	NA	NA	NA	NA	NA	NA	NA	NA	NA	NA
80	NA	NA	NA	NA	NA	NA	NA	NA	NA	NA	NA	NA	NA	NA	NA	NA	NA	NA	NA	NA	NA	NA	NA	NA	NA	NA	NA	NA	NA	NA	NA	NA	NA	NA	NA	NA	NA	NA	NA	NA	NA	NA	NA	NA	NA	NA	NA	NA	NA
81	NA	NA	NA	NA	NA	NA	NA	NA	NA	NA	NA	NA	NA	NA	NA	NA	NA	NA	NA	NA	NA	NA	NA	NA	NA	NA	NA	NA	NA	NA	NA	NA	NA	NA	NA	NA	NA	NA	NA	NA	NA	NA	NA	NA	NA	NA	NA	NA	NA
82	NA	NA	amet	NA	NA	NA	NA	NA	NA	NA	amet	amet	NA	amet	amet	NA	NA	NA	NA	NA	NA	NA	NA	NA	NA	NA	NA	NA	amet	NA	amet	NA	NA	NA	NA	NA	NA	NA	NA	NA	amet	NA	NA	NA	amet	amet	NA	amet	NA
83	NA	NA	NA	NA	NA	NA	NA	NA	NA	amp	NA	NA	NA	NA	NA	NA	NA	NA	NA	NA	NA	NA	NA	NA	NA	NA	NA	NA	NA	NA	NA	NA	NA	NA	NA	amp	NA	NA	amp	NA	NA	amp	NA	NA	NA	NA	NA	NA	NA
84	NA	NA	NA	NA	NA	NA	NA	NA	NA	NA	NA	NA	NA	NA	NA	NA	NA	NA	NA	NA	NA	NA	NA	NA	NA	NA	NA	NA	NA	NA	NA	NA	NA	NA	NA	NA	NA	NA	NA	NA	NA	NA	NA	NA	NA	NA	NA	NA	NA
85	NA	NA	NA	NA	NA	NA	NA	NA	NA	NA	NA	NA	NA	NA	NA	NA	NA	NA	NA	NA	NA	NA	NA	NA	NA	NA	NA	NA	NA	NA	NA	NA	NA	NA	NA	NA	NA	NA	NA	NA	NA	NA	NA	NA	NA	NA	NA	NA	NA
86	NA	NA	NA	NA	NA	NA	NA	NA	NA	NA	NA	NA	NA	NA	NA	NA	NA	NA	NA	NA	NA	NA	NA	NA	NA	NA	NA	NA	NA	NA	NA	NA	NA	NA	NA	NA	NA	NA	NA	NA	NA	NA	NA	NA	NA	NA	NA	NA	NA
87	NA	NA	NA	NA	NA	NA	NA	NA	NA	NA	NA	NA	NA	NA	NA	NA	NA	NA	NA	NA	NA	NA	NA	NA	NA	NA	NA	NA	NA	NA	NA	NA	NA	NA	NA	NA	NA	NA	NA	NA	NA	NA	NA	NA	NA	NA	NA	NA	NA
88	NA	NA	NA	NA	NA	NA	NA	NA	NA	NA	NA	NA	NA	NA	NA	NA	NA	NA	NA	NA	NA	NA	NA	NA	NA	NA	NA	NA	NA	NA	NA	NA	NA	NA	NA	NA	NA	NA	NA	NA	NA	NA	NA	NA	NA	NA	NA	NA	NA
89	NA	NA	NA	NA	NA	NA	NA	NA	NA	NA	NA	NA	NA	NA	NA	NA	NA	NA	NA	NA	NA	NA	NA	NA	NA	NA	NA	NA	NA	NA	NA	NA	NA	NA	NA	NA	NA	NA	NA	NA	NA	NA	NA	NA	NA	NA	NA	NA	NA
90	NA	NA	arg__L	NA	NA	NA	NA	NA	NA	NA	arg__L	NA	NA	arg__L	NA	NA	NA	NA	NA	NA	NA	NA	NA	NA	NA	NA	NA	NA	arg__L	NA	arg__L	NA	NA	NA	NA	NA	NA	NA	NA	NA	arg__L	NA	NA	NA	arg__L	NA	NA	arg__L	NA
91	NA	NA	NA	NA	NA	NA	NA	argarg	NA	NA	NA	NA	NA	NA	NA	NA	NA	NA	NA	NA	argarg	NA	NA	NA	NA	NA	NA	NA	NA	NA	NA	NA	NA	NA	NA	NA	NA	NA	NA	NA	NA	NA	NA	NA	NA	NA	NA	NA	NA
92	NA	NA	NA	NA	NA	NA	NA	NA	NA	NA	NA	NA	NA	NA	NA	NA	NA	NA	NA	NA	NA	NA	NA	NA	NA	NA	NA	NA	NA	NA	NA	NA	NA	NA	NA	argarglys	NA	NA	NA	NA	NA	NA	NA	NA	NA	NA	NA	NA	NA
93	NA	NA	NA	NA	NA	NA	NA	NA	NA	NA	NA	NA	NA	NA	NA	NA	NA	NA	NA	NA	NA	NA	NA	NA	NA	NA	NA	NA	NA	NA	NA	NA	NA	NA	NA	NA	NA	NA	NA	NA	NA	NA	NA	NA	NA	NA	NA	NA	NA
94	NA	NA	NA	NA	NA	NA	NA	NA	NA	NA	NA	NA	NA	NA	NA	NA	NA	NA	NA	NA	NA	NA	NA	NA	NA	NA	NA	NA	NA	NA	NA	NA	NA	NA	NA	NA	NA	NA	NA	NA	NA	NA	NA	NA	NA	NA	NA	NA	NA
95	NA	NA	NA	NA	NA	NA	NA	NA	NA	argphearg	NA	NA	NA	NA	NA	NA	NA	NA	NA	NA	NA	NA	NA	NA	NA	argphearg	NA	NA	NA	NA	NA	NA	NA	NA	NA	NA	NA	NA	NA	NA	NA	NA	NA	NA	NA	NA	NA	NA	NA
96	argserser	NA	NA	NA	NA	NA	NA	NA	NA	NA	NA	NA	argserser	NA	NA	NA	NA	NA	NA	NA	NA	NA	NA	NA	NA	NA	NA	NA	NA	argserser	NA	NA	NA	NA	NA	NA	NA	NA	argserser	NA	NA	NA	NA	NA	NA	NA	NA	NA	NA
97	NA	NA	NA	NA	NA	NA	NA	NA	NA	NA	NA	NA	NA	NA	NA	NA	NA	NA	NA	NA	NA	NA	NA	NA	NA	NA	NA	NA	NA	NA	NA	NA	NA	NA	NA	NA	NA	NA	NA	NA	NA	NA	NA	NA	NA	NA	NA	NA	NA
98	NA	NA	NA	NA	NA	NA	NA	NA	NA	NA	NA	NA	NA	NA	NA	NA	NA	NA	NA	NA	NA	NA	NA	NA	NA	NA	NA	NA	NA	NA	NA	NA	NA	NA	NA	NA	NA	NA	NA	NA	NA	NA	NA	NA	NA	NA	NA	NA	NA
99	NA	NA	NA	NA	NA	NA	NA	NA	NA	NA	NA	NA	NA	NA	NA	NA	NA	NA	NA	NA	NA	NA	NA	NA	NA	NA	NA	NA	NA	NA	NA	NA	NA	NA	NA	NA	NA	NA	NA	NA	NA	NA	NA	NA	NA	NA	NA	NA	NA
100	NA	NA	NA	NA	NA	NA	NA	NA	NA	NA	NA	NA	NA	NA	NA	NA	NA	NA	NA	NA	NA	NA	NA	NA	NA	NA	NA	NA	NA	NA	NA	NA	NA	NA	NA	NA	NA	NA	NA	NA	NA	NA	NA	NA	NA	NA	NA	NA	NA
101	NA	NA	asn__L	NA	NA	NA	NA	NA	NA	NA	asn__L	NA	NA	asn__L	asn__L	NA	NA	NA	NA	NA	NA	NA	NA	NA	NA	NA	NA	NA	asn__L	NA	asn__L	NA	NA	NA	NA	NA	NA	NA	NA	NA	asn__L	NA	NA	NA	asn__L	asn__L	NA	asn__L	NA
102	NA	NA	NA	NA	NA	NA	NA	NA	NA	NA	NA	NA	NA	NA	NA	NA	NA	NA	NA	NA	NA	NA	NA	NA	NA	NA	NA	NA	NA	NA	NA	NA	NA	NA	NA	NA	NA	NA	NA	NA	NA	NA	NA	NA	NA	NA	NA	NA	NA
103	NA	NA	NA	NA	NA	NA	NA	NA	NA	NA	NA	NA	NA	NA	NA	NA	NA	NA	NA	NA	NA	NA	NA	NA	NA	NA	NA	NA	NA	NA	NA	NA	NA	NA	NA	NA	NA	NA	NA	NA	NA	NA	NA	NA	NA	NA	NA	NA	NA
104	NA	NA	NA	NA	NA	NA	NA	NA	NA	NA	NA	NA	NA	NA	NA	NA	NA	NA	NA	NA	NA	NA	NA	NA	NA	NA	NA	NA	NA	NA	NA	NA	NA	NA	NA	NA	NA	NA	NA	NA	NA	NA	NA	NA	NA	NA	NA	NA	NA
105	NA	NA	NA	NA	NA	NA	NA	NA	NA	NA	NA	NA	NA	NA	NA	NA	NA	NA	NA	NA	NA	NA	NA	NA	NA	NA	NA	NA	NA	NA	NA	NA	NA	NA	NA	NA	NA	NA	asntyrthr	NA	NA	NA	NA	NA	NA	NA	NA	NA	NA
106	NA	NA	NA	NA	NA	NA	NA	NA	NA	NA	NA	NA	NA	NA	NA	NA	NA	NA	NA	NA	NA	NA	NA	NA	NA	NA	NA	NA	NA	NA	NA	NA	NA	NA	NA	NA	NA	NA	NA	NA	NA	NA	NA	NA	NA	NA	NA	NA	NA
107	NA	NA	asp__L	asp__L	NA	asp__L	NA	asp__L	NA	NA	asp__L	NA	NA	asp__L	asp__L	NA	NA	NA	NA	asp__L	asp__L	asp__L	NA	NA	NA	NA	asp__L	NA	asp__L	NA	asp__L	NA	asp__L	NA	NA	NA	NA	NA	NA	asp__L	asp__L	asp__L	asp__L	NA	asp__L	asp__L	NA	asp__L	NA
108	NA	NA	NA	NA	NA	NA	NA	NA	NA	NA	NA	NA	NA	NA	NA	NA	NA	NA	NA	NA	NA	NA	NA	NA	NA	NA	NA	NA	NA	NA	NA	NA	NA	NA	NA	NA	NA	NA	NA	NA	NA	NA	NA	NA	NA	NA	NA	NA	NA
109	NA	NA	NA	NA	NA	NA	NA	NA	NA	NA	NA	NA	NA	NA	NA	NA	NA	NA	NA	NA	NA	NA	NA	NA	NA	NA	NA	NA	NA	NA	NA	NA	NA	NA	NA	NA	NA	NA	aspvalasn	NA	NA	NA	NA	aspvalasn	NA	NA	NA	NA	NA
110	NA	NA	NA	NA	NA	NA	NA	NA	NA	NA	NA	NA	NA	NA	NA	NA	NA	NA	NA	NA	NA	NA	NA	NA	NA	NA	NA	NA	NA	NA	NA	NA	NA	NA	NA	NA	NA	NA	atp	NA	NA	NA	NA	NA	NA	NA	NA	NA	NA
111	NA	NA	avite1	NA	NA	NA	NA	NA	NA	NA	NA	NA	NA	avite1	NA	NA	NA	NA	NA	NA	NA	NA	NA	NA	NA	NA	NA	NA	NA	NA	NA	NA	NA	NA	NA	NA	NA	NA	NA	NA	NA	NA	NA	NA	avite1	NA	NA	avite1	NA
112	NA	NA	NA	NA	NA	NA	NA	NA	NA	NA	NA	NA	NA	NA	NA	NA	NA	NA	NA	NA	NA	NA	NA	NA	NA	NA	NA	NA	NA	NA	NA	NA	NA	NA	NA	NA	NA	NA	NA	NA	NA	NA	NA	NA	NA	NA	NA	NA	NA
113	NA	NA	NA	NA	NA	NA	NA	NA	NA	NA	NA	NA	NA	NA	NA	NA	NA	NA	NA	NA	NA	NA	NA	NA	NA	NA	NA	NA	NA	NA	NA	NA	NA	NA	NA	NA	NA	NA	NA	NA	NA	NA	NA	NA	NA	NA	NA	NA	NA
114	NA	NA	NA	NA	NA	NA	NA	NA	NA	NA	NA	NA	NA	NA	NA	NA	NA	NA	NA	NA	NA	NA	NA	NA	NA	NA	NA	NA	NA	NA	NA	NA	NA	NA	NA	NA	NA	NA	NA	NA	NA	NA	NA	NA	NA	NA	NA	NA	NA
115	NA	NA	NA	NA	NA	NA	NA	NA	NA	NA	NA	NA	NA	NA	NA	NA	NA	NA	NA	NA	NA	NA	NA	NA	NA	NA	NA	NA	NA	NA	NA	NA	NA	NA	NA	NA	NA	NA	NA	NA	NA	NA	NA	NA	NA	NA	NA	NA	NA
116	NA	NA	NA	NA	NA	NA	NA	NA	NA	NA	NA	NA	NA	NA	NA	NA	NA	NA	NA	NA	NA	NA	NA	NA	NA	NA	NA	NA	NA	NA	NA	NA	NA	NA	NA	NA	NA	NA	NA	NA	NA	NA	NA	NA	NA	NA	NA	NA	NA
117	NA	NA	NA	NA	NA	NA	NA	NA	NA	NA	NA	NA	NA	NA	NA	NA	NA	NA	NA	NA	NA	NA	NA	NA	NA	NA	NA	NA	NA	NA	NA	NA	NA	NA	NA	NA	NA	NA	NA	NA	NA	NA	NA	NA	NA	NA	NA	NA	NA
118	NA	NA	NA	NA	NA	NA	NA	NA	NA	NA	NA	NA	NA	NA	NA	NA	NA	NA	NA	NA	NA	NA	NA	NA	NA	NA	NA	NA	NA	NA	NA	NA	NA	NA	NA	NA	NA	NA	NA	NA	NA	NA	NA	NA	NA	NA	NA	NA	NA
119	NA	NA	NA	NA	NA	NA	NA	NA	NA	NA	NA	NA	NA	NA	NA	NA	NA	NA	NA	NA	NA	NA	NA	NA	NA	NA	NA	NA	NA	NA	NA	NA	NA	NA	NA	NA	NA	NA	NA	NA	NA	NA	NA	NA	NA	NA	NA	NA	NA
120	NA	NA	NA	NA	NA	NA	NA	NA	NA	NA	NA	NA	NA	NA	NA	NA	NA	NA	NA	NA	NA	NA	NA	NA	NA	NA	NA	NA	NA	NA	NA	NA	NA	NA	NA	NA	NA	NA	NA	NA	NA	NA	NA	NA	NA	NA	NA	NA	NA
121	NA	NA	NA	NA	NA	NA	NA	NA	NA	NA	NA	NA	NA	NA	NA	NA	NA	NA	NA	NA	NA	NA	NA	NA	NA	NA	NA	NA	NA	NA	NA	NA	NA	NA	NA	NA	NA	NA	NA	NA	NA	NA	NA	NA	NA	NA	NA	NA	NA
122	NA	NA	NA	NA	NA	NA	NA	NA	NA	NA	NA	NA	NA	NA	NA	NA	NA	NA	NA	NA	NA	NA	NA	NA	NA	NA	NA	NA	NA	NA	NA	NA	NA	NA	NA	NA	NA	NA	NA	NA	NA	NA	NA	NA	NA	NA	NA	NA	NA
123	NA	NA	NA	NA	NA	NA	NA	NA	NA	NA	NA	NA	NA	NA	NA	NA	NA	NA	NA	NA	NA	NA	NA	NA	NA	NA	NA	NA	NA	NA	NA	NA	NA	NA	NA	NA	NA	NA	NA	NA	NA	NA	NA	NA	NA	NA	NA	NA	NA
124	NA	NA	camp	NA	NA	NA	NA	NA	NA	NA	camp	NA	NA	camp	camp	NA	NA	NA	NA	NA	NA	NA	NA	NA	NA	NA	NA	NA	camp	NA	camp	NA	NA	NA	NA	NA	NA	NA	NA	NA	camp	NA	NA	NA	camp	camp	NA	camp	NA
125	NA	NA	NA	NA	NA	NA	NA	NA	NA	NA	NA	NA	NA	NA	NA	NA	NA	NA	NA	NA	NA	NA	NA	NA	NA	NA	NA	NA	NA	NA	NA	NA	NA	NA	NA	NA	NA	NA	NA	NA	NA	NA	NA	NA	NA	NA	NA	NA	NA
126	NA	NA	NA	NA	NA	NA	NA	NA	NA	NA	NA	NA	NA	NA	NA	NA	NA	NA	NA	NA	NA	NA	NA	NA	NA	NA	NA	NA	NA	NA	NA	NA	NA	NA	NA	NA	NA	NA	NA	NA	NA	NA	NA	NA	NA	NA	NA	NA	NA
127	NA	NA	NA	NA	NA	NA	NA	NA	NA	NA	NA	cbl1hbi	NA	NA	NA	NA	NA	NA	NA	NA	NA	NA	NA	NA	NA	NA	NA	NA	NA	NA	NA	NA	NA	NA	NA	NA	NA	NA	NA	NA	NA	NA	NA	NA	NA	NA	NA	NA	NA
128	NA	NA	NA	NA	NA	NA	NA	NA	NA	NA	NA	NA	NA	NA	NA	NA	NA	NA	NA	NA	NA	NA	NA	NA	NA	NA	NA	NA	NA	NA	NA	NA	NA	NA	NA	NA	NA	NA	NA	NA	NA	NA	NA	NA	NA	NA	NA	NA	NA
129	NA	cd2	cd2	NA	NA	NA	cd2	NA	cd2	NA	cd2	cd2	NA	cd2	cd2	cd2	NA	cd2	NA	cd2	NA	cd2	cd2	cd2	cd2	NA	NA	NA	cd2	NA	cd2	cd2	NA	cd2	cd2	NA	NA	cd2	NA	NA	cd2	cd2	NA	NA	cd2	cd2	NA	cd2	NA
130	NA	NA	cdpdag	NA	NA	NA	NA	NA	NA	NA	cdpdag	NA	NA	cdpdag	cdpdag	NA	NA	NA	NA	NA	NA	NA	NA	NA	NA	NA	NA	NA	cdpdag	NA	cdpdag	NA	NA	NA	NA	NA	NA	NA	NA	NA	cdpdag	NA	NA	NA	cdpdag	cdpdag	NA	cdpdag	NA
131	NA	NA	cdpdddecg	NA	NA	NA	NA	NA	NA	NA	cdpdddecg	NA	NA	cdpdddecg	cdpdddecg	NA	NA	NA	NA	NA	NA	NA	NA	NA	NA	NA	NA	NA	cdpdddecg	NA	cdpdddecg	NA	NA	NA	NA	NA	NA	NA	NA	NA	cdpdddecg	NA	NA	NA	cdpdddecg	cdpdddecg	NA	cdpdddecg	NA
132	NA	NA	cdpdhdec9eg	NA	NA	NA	NA	NA	NA	NA	cdpdhdec9eg	NA	NA	cdpdhdec9eg	cdpdhdec9eg	NA	NA	NA	NA	NA	NA	NA	NA	NA	NA	NA	NA	NA	cdpdhdec9eg	NA	cdpdhdec9eg	NA	NA	NA	NA	NA	NA	NA	NA	NA	cdpdhdec9eg	NA	NA	NA	cdpdhdec9eg	cdpdhdec9eg	NA	cdpdhdec9eg	NA
133	NA	NA	cdpdhdecg	NA	NA	NA	NA	NA	NA	NA	cdpdhdecg	NA	NA	cdpdhdecg	cdpdhdecg	NA	NA	NA	NA	NA	NA	NA	NA	NA	NA	NA	NA	NA	cdpdhdecg	NA	cdpdhdecg	NA	NA	NA	NA	NA	NA	NA	NA	NA	cdpdhdecg	NA	NA	NA	cdpdhdecg	cdpdhdecg	NA	cdpdhdecg	NA
134	NA	NA	cdpdodec11eg	NA	NA	NA	NA	NA	NA	NA	cdpdodec11eg	NA	NA	cdpdodec11eg	cdpdodec11eg	NA	NA	NA	NA	NA	NA	NA	NA	NA	NA	NA	NA	NA	cdpdodec11eg	NA	cdpdodec11eg	NA	NA	NA	NA	NA	NA	NA	NA	NA	cdpdodec11eg	NA	NA	NA	cdpdodec11eg	cdpdodec11eg	NA	cdpdodec11eg	NA
135	NA	NA	cdpdodecg	NA	NA	NA	NA	NA	NA	NA	cdpdodecg	NA	NA	cdpdodecg	cdpdodecg	NA	NA	NA	NA	NA	NA	NA	NA	NA	NA	NA	NA	NA	cdpdodecg	NA	cdpdodecg	NA	NA	NA	NA	NA	NA	NA	NA	NA	cdpdodecg	NA	NA	NA	cdpdodecg	cdpdodecg	NA	cdpdodecg	NA
136	NA	NA	cdpdtdec7eg	NA	NA	NA	NA	NA	NA	NA	cdpdtdec7eg	NA	NA	cdpdtdec7eg	cdpdtdec7eg	NA	NA	NA	NA	NA	NA	NA	NA	NA	NA	NA	NA	NA	cdpdtdec7eg	NA	cdpdtdec7eg	NA	NA	NA	NA	NA	NA	NA	NA	NA	cdpdtdec7eg	NA	NA	NA	cdpdtdec7eg	cdpdtdec7eg	NA	cdpdtdec7eg	NA
137	NA	NA	cdpdtdecg	NA	NA	NA	NA	NA	NA	NA	cdpdtdecg	NA	NA	cdpdtdecg	cdpdtdecg	NA	NA	NA	NA	NA	NA	NA	NA	NA	NA	NA	NA	NA	cdpdtdecg	NA	cdpdtdecg	NA	NA	NA	NA	NA	NA	NA	NA	NA	cdpdtdecg	NA	NA	NA	cdpdtdecg	cdpdtdecg	NA	cdpdtdecg	NA
138	NA	NA	NA	NA	NA	NA	NA	NA	NA	NA	NA	NA	NA	NA	NA	NA	NA	NA	NA	NA	NA	NA	NA	NA	NA	NA	NA	NA	NA	NA	NA	NA	NA	NA	NA	NA	NA	NA	NA	NA	NA	NA	NA	NA	NA	NA	NA	NA	NA
139	NA	NA	NA	NA	NA	NA	NA	NA	NA	NA	NA	NA	NA	NA	NA	NA	NA	NA	NA	NA	NA	NA	NA	NA	NA	NA	NA	NA	NA	NA	NA	NA	NA	NA	NA	NA	NA	NA	NA	NA	NA	NA	NA	NA	NA	NA	NA	NA	NA
140	NA	NA	NA	NA	NA	NA	NA	NA	NA	NA	NA	NA	NA	NA	NA	NA	NA	NA	NA	NA	NA	NA	NA	NA	NA	NA	NA	NA	NA	NA	NA	NA	NA	NA	NA	NA	NA	NA	NA	NA	NA	NA	NA	NA	NA	NA	NA	NA	NA
141	NA	NA	CE5022	NA	NA	NA	NA	NA	NA	NA	NA	NA	NA	CE5022	NA	NA	NA	NA	NA	NA	NA	NA	NA	NA	NA	NA	NA	NA	NA	NA	NA	NA	NA	NA	NA	NA	NA	NA	NA	NA	NA	NA	NA	NA	CE5022	NA	NA	CE5022	NA
142	NA	NA	NA	NA	NA	NA	NA	NA	NA	NA	NA	NA	NA	NA	NA	NA	NA	NA	NA	NA	NA	NA	NA	NA	NA	NA	NA	NA	NA	NA	NA	NA	NA	NA	NA	NA	NA	NA	NA	NA	NA	NA	NA	NA	NA	NA	NA	NA	NA
143	NA	NA	NA	NA	NA	NA	CE7090	NA	NA	NA	NA	NA	NA	NA	NA	NA	NA	NA	NA	NA	NA	NA	NA	NA	NA	NA	NA	NA	NA	NA	NA	NA	NA	NA	NA	NA	NA	NA	NA	NA	NA	NA	NA	NA	NA	NA	NA	NA	NA
144	NA	NA	NA	NA	NA	NA	NA	NA	NA	NA	NA	NA	NA	NA	NA	NA	NA	NA	NA	NA	NA	NA	NA	NA	NA	NA	NA	NA	NA	NA	NA	NA	NA	NA	NA	NA	NA	NA	NA	NA	NA	NA	NA	NA	NA	NA	NA	NA	NA
145	NA	NA	NA	NA	NA	NA	NA	NA	NA	NA	NA	NA	NA	NA	NA	NA	NA	NA	NA	NA	NA	NA	NA	NA	NA	NA	NA	NA	NA	NA	NA	NA	NA	NA	NA	NA	NA	NA	NA	NA	NA	NA	NA	NA	NA	NA	NA	NA	NA
146	NA	NA	NA	NA	NA	NA	NA	NA	NA	NA	NA	NA	NA	NA	NA	NA	NA	NA	NA	NA	NA	NA	NA	NA	NA	NA	NA	NA	NA	NA	NA	NA	NA	NA	NA	NA	NA	NA	NA	NA	NA	NA	NA	NA	NA	NA	NA	NA	NA
147	cgly	NA	NA	NA	NA	NA	NA	NA	NA	NA	NA	NA	cgly	NA	NA	cgly	NA	NA	NA	NA	NA	cgly	NA	cgly	NA	NA	NA	NA	NA	cgly	NA	NA	NA	NA	NA	NA	NA	NA	NA	NA	NA	NA	NA	cgly	NA	NA	cgly	NA	cgly
148	NA	NA	NA	NA	NA	NA	NA	NA	NA	NA	NA	NA	NA	NA	NA	NA	NA	NA	NA	NA	NA	NA	NA	NA	NA	NA	NA	NA	NA	NA	NA	NA	NA	NA	NA	NA	NA	NA	NA	NA	NA	NA	NA	NA	NA	NA	NA	NA	NA
149	NA	NA	chol	NA	NA	NA	NA	NA	NA	NA	NA	NA	NA	chol	NA	NA	NA	NA	NA	NA	NA	NA	NA	NA	NA	NA	NA	NA	NA	NA	chol	NA	NA	NA	NA	NA	NA	NA	NA	NA	NA	NA	NA	NA	chol	NA	NA	chol	NA
150	NA	NA	NA	NA	NA	NA	NA	NA	NA	NA	NA	NA	NA	NA	NA	NA	NA	NA	NA	NA	NA	NA	NA	NA	NA	NA	NA	NA	NA	NA	NA	NA	NA	NA	NA	NA	NA	NA	NA	NA	NA	NA	NA	NA	NA	NA	NA	NA	NA
151	NA	NA	chsterol	chsterol	NA	chsterol	NA	chsterol	NA	NA	chsterol	NA	NA	chsterol	chsterol	NA	NA	NA	chsterol	chsterol	chsterol	NA	NA	NA	NA	NA	NA	NA	chsterol	NA	chsterol	NA	NA	chsterol	NA	NA	NA	NA	NA	NA	chsterol	NA	NA	NA	chsterol	chsterol	NA	chsterol	NA
152	NA	NA	NA	NA	NA	NA	NA	NA	NA	NA	NA	NA	NA	NA	NA	NA	NA	NA	NA	NA	NA	NA	NA	NA	NA	NA	NA	NA	NA	NA	NA	NA	NA	NA	NA	NA	NA	NA	NA	NA	NA	NA	NA	NA	NA	NA	NA	NA	NA
153	NA	NA	NA	cit	NA	cit	NA	NA	NA	NA	NA	NA	NA	NA	NA	NA	NA	NA	cit	cit	cit	NA	NA	NA	NA	NA	NA	NA	NA	NA	NA	NA	NA	NA	NA	NA	NA	NA	NA	NA	NA	NA	NA	NA	NA	NA	NA	NA	NA
154	NA	NA	citr__L	citr__L	NA	citr__L	NA	citr__L	NA	NA	NA	NA	NA	citr__L	NA	NA	NA	NA	NA	citr__L	citr__L	NA	NA	NA	NA	NA	NA	NA	NA	NA	NA	NA	NA	NA	NA	NA	NA	NA	NA	NA	NA	NA	NA	NA	citr__L	NA	NA	citr__L	NA
155	NA	NA	NA	NA	NA	NA	NA	NA	NA	NA	NA	NA	NA	NA	NA	NA	NA	NA	NA	NA	NA	NA	NA	NA	NA	NA	cl	NA	NA	NA	NA	NA	NA	NA	NA	NA	NA	NA	NA	NA	NA	NA	NA	NA	NA	NA	NA	NA	cl
156	NA	clpn141	clpn141	NA	clpn141	NA	clpn141	NA	clpn141	NA	NA	clpn141	NA	clpn141	NA	NA	NA	clpn141	NA	NA	NA	NA	clpn141	clpn141	NA	NA	NA	clpn141	NA	NA	NA	clpn141	NA	clpn141	clpn141	NA	clpn141	clpn141	NA	NA	NA	NA	NA	NA	clpn141	NA	NA	clpn141	NA
157	NA	NA	NA	NA	NA	NA	NA	NA	NA	NA	NA	NA	NA	NA	NA	NA	NA	NA	NA	NA	NA	NA	NA	NA	NA	NA	NA	NA	NA	NA	NA	NA	NA	NA	NA	NA	NA	NA	NA	NA	NA	NA	NA	NA	NA	NA	NA	NA	NA
158	NA	NA	NA	NA	NA	NA	NA	NA	NA	NA	NA	co2	NA	NA	NA	NA	NA	NA	NA	NA	NA	NA	NA	NA	NA	NA	NA	NA	NA	NA	co2	NA	co2	NA	NA	NA	NA	NA	NA	NA	NA	NA	NA	NA	NA	co2	NA	NA	NA
159	NA	NA	coa	NA	NA	NA	NA	NA	NA	NA	NA	NA	NA	coa	NA	NA	NA	NA	NA	NA	NA	NA	NA	NA	NA	NA	NA	NA	NA	NA	NA	NA	NA	NA	NA	NA	NA	NA	NA	NA	NA	NA	NA	NA	coa	NA	NA	coa	NA
160	NA	NA	NA	NA	NA	NA	NA	NA	NA	NA	NA	NA	NA	NA	NA	NA	NA	NA	NA	NA	NA	cobalt2	NA	NA	NA	NA	NA	NA	NA	NA	NA	NA	NA	NA	NA	NA	NA	NA	NA	NA	NA	NA	NA	NA	NA	NA	NA	NA	NA
161	NA	NA	NA	NA	colipa	NA	NA	NA	colipa	NA	colipa	NA	NA	NA	NA	colipa	NA	NA	NA	NA	NA	NA	NA	NA	NA	NA	NA	NA	colipa	NA	NA	NA	NA	NA	NA	NA	NA	NA	colipa	NA	colipa	NA	NA	NA	NA	NA	NA	NA	NA
162	NA	NA	NA	NA	NA	NA	NA	NA	NA	NA	NA	NA	NA	NA	NA	NA	NA	NA	NA	NA	NA	NA	NA	NA	NA	NA	NA	NA	NA	NA	NA	NA	NA	NA	NA	NA	NA	NA	NA	NA	NA	NA	NA	NA	NA	NA	NA	NA	NA
163	NA	NA	NA	NA	NA	NA	NA	NA	NA	NA	NA	NA	NA	NA	NA	NA	NA	NA	NA	NA	NA	NA	NA	NA	NA	NA	NA	NA	NA	NA	NA	NA	NA	NA	NA	NA	NA	NA	NA	NA	NA	NA	NA	NA	NA	NA	NA	NA	NA
164	NA	NA	NA	crm	NA	crm	NA	crm	NA	NA	NA	NA	NA	NA	NA	NA	NA	NA	NA	crm	crm	NA	NA	NA	NA	NA	NA	NA	NA	NA	NA	NA	NA	NA	NA	NA	NA	NA	NA	NA	NA	NA	NA	NA	NA	NA	NA	NA	NA
165	NA	NA	NA	NA	NA	NA	NA	NA	NA	NA	NA	NA	NA	NA	NA	NA	NA	NA	NA	NA	NA	NA	NA	NA	NA	NA	NA	NA	NA	NA	NA	NA	NA	NA	NA	NA	NA	NA	NA	NA	NA	NA	NA	NA	NA	NA	NA	NA	NA
166	NA	NA	NA	NA	NA	NA	NA	NA	NA	NA	NA	NA	NA	NA	NA	NA	NA	NA	NA	NA	NA	NA	NA	NA	NA	NA	NA	NA	NA	NA	NA	NA	NA	NA	NA	NA	NA	NA	NA	NA	NA	NA	NA	NA	NA	NA	NA	NA	NA
167	NA	NA	NA	NA	NA	NA	NA	NA	NA	NA	NA	NA	NA	NA	NA	NA	NA	NA	NA	NA	NA	NA	NA	NA	NA	NA	NA	NA	NA	NA	NA	NA	NA	NA	NA	NA	NA	NA	NA	NA	NA	NA	NA	NA	NA	NA	NA	NA	NA
168	NA	NA	NA	NA	NA	NA	NA	NA	NA	NA	NA	NA	NA	NA	NA	NA	NA	NA	NA	NA	NA	NA	NA	NA	NA	NA	NA	NA	NA	NA	NA	NA	NA	NA	NA	NA	NA	NA	NA	NA	NA	NA	NA	NA	NA	NA	NA	NA	NA
169	NA	NA	NA	NA	NA	NA	NA	NA	NA	NA	NA	NA	NA	NA	NA	NA	NA	NA	NA	NA	NA	NA	NA	NA	NA	NA	NA	NA	NA	NA	NA	NA	NA	NA	NA	NA	NA	NA	NA	NA	NA	NA	NA	NA	NA	NA	NA	NA	NA
170	NA	NA	NA	NA	NA	NA	NA	NA	NA	NA	NA	NA	NA	NA	NA	NA	NA	NA	NA	NA	NA	NA	NA	NA	NA	NA	NA	NA	NA	NA	NA	NA	NA	NA	NA	NA	NA	NA	NA	NA	NA	NA	NA	NA	NA	NA	NA	NA	NA
171	NA	NA	NA	NA	NA	NA	NA	NA	NA	NA	NA	NA	NA	NA	NA	NA	NA	NA	NA	NA	NA	NA	NA	NA	NA	NA	NA	NA	NA	NA	NA	NA	NA	NA	NA	NA	NA	NA	NA	NA	NA	NA	NA	NA	NA	NA	NA	NA	NA
172	cu	cu	cu	cu	cu	cu	cu	cu	cu	cu	cu	cu	cu	cu	cu	NA	cu	cu	NA	cu	cu	NA	cu	cu	cu	cu	cu	cu	cu	cu	cu	cu	NA	cu	cu	NA	cu	cu	NA	cu	cu	NA	cu	NA	cu	cu	cu	cu	cu
173	NA	NA	NA	NA	NA	NA	NA	NA	NA	NA	NA	cu2	NA	NA	NA	NA	NA	NA	NA	NA	NA	cu2	NA	NA	NA	NA	NA	NA	NA	NA	NA	NA	NA	NA	NA	NA	NA	NA	NA	NA	NA	NA	NA	NA	NA	cu2	NA	NA	NA
174	NA	NA	cys__L	NA	NA	NA	NA	NA	NA	NA	cys__L	NA	NA	cys__L	NA	NA	NA	NA	NA	NA	NA	NA	NA	NA	NA	NA	NA	NA	cys__L	NA	cys__L	NA	NA	NA	NA	NA	NA	NA	NA	NA	cys__L	NA	NA	NA	cys__L	NA	NA	cys__L	NA
175	NA	NA	cysi__L	NA	NA	NA	NA	NA	NA	NA	cysi__L	NA	NA	cysi__L	cysi__L	NA	NA	NA	NA	NA	NA	NA	NA	NA	NA	NA	NA	NA	cysi__L	NA	cysi__L	NA	NA	NA	NA	NA	NA	NA	NA	NA	cysi__L	NA	NA	NA	cysi__L	cysi__L	NA	cysi__L	NA
176	NA	NA	NA	NA	NA	NA	NA	NA	NA	NA	NA	NA	NA	NA	NA	NA	NA	NA	NA	NA	NA	NA	NA	NA	NA	NA	NA	NA	NA	NA	NA	NA	NA	NA	NA	NA	NA	NA	NA	NA	NA	NA	NA	NA	NA	NA	NA	NA	cysleuthr
177	NA	NA	NA	NA	NA	NA	NA	NA	NA	NA	NA	NA	NA	NA	NA	NA	NA	NA	NA	NA	NA	NA	NA	NA	NA	NA	cytd	NA	NA	NA	NA	NA	NA	NA	NA	NA	NA	NA	NA	NA	NA	NA	NA	NA	NA	NA	NA	NA	NA
178	NA	NA	NA	NA	NA	NA	NA	NA	NA	NA	dad_2	NA	NA	NA	dad_2	NA	NA	NA	NA	NA	NA	NA	NA	NA	NA	NA	NA	NA	dad_2	NA	dad_2	NA	NA	NA	NA	NA	NA	NA	NA	NA	dad_2	NA	NA	NA	NA	dad_2	NA	NA	NA
179	NA	NA	dag	NA	NA	NA	NA	NA	NA	NA	dag	NA	NA	dag	dag	NA	NA	NA	NA	NA	NA	NA	NA	NA	NA	NA	NA	NA	dag	NA	dag	NA	NA	NA	NA	NA	NA	NA	NA	NA	dag	NA	NA	NA	dag	dag	NA	dag	NA
180	NA	NA	NA	NA	NA	NA	NA	NA	NA	NA	NA	NA	NA	NA	NA	NA	NA	NA	NA	NA	NA	NA	NA	NA	NA	NA	NA	NA	NA	NA	NA	NA	NA	NA	NA	NA	NA	NA	NA	NA	NA	NA	NA	NA	NA	NA	NA	NA	NA
181	NA	NA	NA	NA	NA	NA	NA	NA	NA	NA	NA	NA	NA	NA	NA	NA	NA	NA	NA	NA	NA	NA	NA	NA	NA	NA	NA	NA	NA	NA	dag_hs	NA	NA	NA	NA	NA	NA	NA	NA	NA	NA	NA	NA	NA	NA	NA	NA	NA	NA
182	NA	NA	NA	NA	NA	NA	NA	NA	NA	NA	NA	NA	NA	NA	NA	NA	NA	NA	NA	NA	NA	NA	NA	NA	NA	NA	NA	NA	NA	NA	NA	NA	NA	NA	NA	NA	NA	NA	NA	NA	NA	NA	NA	NA	NA	NA	NA	NA	NA
183	NA	NA	dcacoa	NA	NA	NA	NA	NA	NA	NA	dcacoa	NA	NA	dcacoa	dcacoa	NA	NA	NA	NA	NA	NA	NA	NA	NA	NA	NA	NA	NA	dcacoa	NA	dcacoa	NA	NA	NA	NA	NA	NA	NA	NA	NA	dcacoa	NA	NA	NA	dcacoa	dcacoa	NA	dcacoa	NA
184	NA	NA	NA	NA	NA	NA	NA	NA	NA	NA	NA	NA	NA	NA	NA	NA	NA	NA	NA	NA	NA	NA	NA	NA	NA	NA	NA	NA	NA	NA	NA	NA	NA	NA	NA	NA	NA	NA	NA	NA	NA	NA	NA	NA	NA	NA	NA	NA	NA
185	NA	NA	NA	NA	NA	NA	NA	NA	NA	NA	NA	NA	NA	NA	NA	NA	NA	NA	NA	NA	NA	NA	NA	NA	NA	NA	NA	NA	NA	NA	NA	NA	NA	NA	NA	NA	NA	NA	NA	NA	NA	NA	NA	NA	NA	NA	NA	NA	NA
186	NA	NA	ddcacoa	NA	NA	NA	NA	NA	NA	NA	ddcacoa	NA	NA	ddcacoa	ddcacoa	NA	NA	NA	NA	NA	NA	NA	NA	NA	NA	NA	NA	NA	ddcacoa	NA	ddcacoa	NA	NA	NA	NA	NA	NA	NA	NA	NA	ddcacoa	NA	NA	NA	ddcacoa	ddcacoa	NA	ddcacoa	NA
187	NA	degly	NA	degly	NA	degly	NA	degly	degly	degly	NA	degly	degly	NA	NA	NA	degly	NA	NA	degly	degly	NA	NA	NA	NA	degly	degly	degly	NA	NA	NA	NA	degly	degly	NA	degly	degly	NA	NA	degly	NA	degly	degly	NA	NA	NA	NA	NA	NA
188	NA	NA	NA	NA	NA	NA	NA	NA	NA	dextrin	NA	NA	NA	NA	NA	NA	NA	NA	NA	NA	NA	NA	NA	NA	NA	dextrin	NA	NA	NA	NA	NA	NA	NA	NA	NA	NA	NA	NA	NA	NA	NA	NA	NA	NA	NA	NA	NA	NA	NA
189	NA	NA	dgsn	NA	NA	NA	NA	NA	NA	NA	dgsn	NA	NA	dgsn	dgsn	NA	NA	NA	NA	NA	NA	NA	NA	NA	NA	NA	NA	NA	dgsn	NA	dgsn	NA	NA	NA	NA	NA	NA	NA	NA	NA	dgsn	NA	NA	NA	dgsn	dgsn	NA	dgsn	NA
190	NA	NA	NA	NA	NA	NA	NA	NA	NA	NA	NA	NA	NA	NA	NA	NA	NA	NA	NA	NA	NA	NA	NA	NA	NA	NA	NA	NA	NA	NA	NA	NA	NA	NA	NA	NA	NA	NA	NA	NA	NA	NA	NA	NA	NA	NA	NA	NA	NA
191	NA	NA	NA	NA	NA	NA	NA	NA	NA	NA	NA	NA	NA	NA	NA	NA	NA	NA	NA	NA	NA	NA	NA	NA	NA	NA	NA	NA	NA	NA	NA	NA	NA	NA	NA	NA	NA	NA	NA	NA	NA	NA	NA	NA	NA	NA	NA	NA	NA
192	NA	NA	NA	NA	NA	NA	NA	NA	NA	NA	NA	NA	NA	NA	NA	NA	NA	NA	NA	NA	NA	NA	NA	NA	NA	NA	NA	NA	NA	NA	NA	NA	NA	NA	NA	NA	NA	NA	NA	NA	NA	NA	NA	NA	NA	NA	NA	NA	NA
193	NA	NA	din	din	NA	din	NA	din	NA	NA	din	NA	NA	din	din	NA	NA	NA	NA	din	din	NA	NA	NA	NA	NA	din	NA	din	NA	din	NA	NA	NA	NA	NA	NA	NA	NA	din	din	NA	NA	NA	din	din	NA	din	NA
194	NA	NA	NA	NA	NA	NA	NA	NA	NA	NA	NA	NA	NA	NA	NA	NA	NA	NA	NA	NA	dma	NA	NA	NA	NA	NA	NA	NA	NA	NA	NA	NA	NA	NA	NA	NA	NA	NA	NA	NA	NA	NA	NA	NA	NA	NA	NA	NA	NA
195	NA	NA	dolichol	NA	NA	NA	NA	NA	NA	NA	dolichol	NA	NA	dolichol	dolichol	NA	NA	NA	NA	NA	NA	NA	NA	NA	NA	NA	NA	NA	dolichol	NA	dolichol	NA	NA	NA	NA	NA	NA	NA	NA	NA	dolichol	NA	NA	NA	dolichol	dolichol	NA	dolichol	NA
196	NA	NA	NA	NA	NA	NA	NA	NA	NA	NA	NA	NA	NA	NA	NA	NA	NA	NA	NA	NA	NA	NA	NA	NA	NA	NA	NA	NA	NA	NA	NA	NA	NA	NA	NA	NA	NA	NA	NA	NA	NA	NA	NA	NA	NA	NA	NA	NA	NA
197	NA	NA	dpcoa	NA	NA	NA	NA	NA	NA	NA	dpcoa	NA	NA	dpcoa	dpcoa	NA	NA	NA	NA	NA	NA	NA	NA	NA	NA	NA	NA	dpcoa	NA	NA	NA	NA	NA	NA	NA	NA	dpcoa	NA	NA	dpcoa	dpcoa	NA	NA	NA	dpcoa	NA	NA	dpcoa	NA
198	NA	NA	NA	NA	NA	NA	NA	NA	NA	NA	NA	NA	NA	NA	NA	NA	NA	NA	NA	NA	NA	NA	NA	NA	NA	NA	NA	NA	NA	NA	NA	NA	NA	NA	NA	NA	NA	NA	NA	NA	NA	NA	NA	NA	NA	NA	NA	NA	NA
199	NA	NA	dsbaox	NA	NA	NA	NA	NA	NA	NA	dsbaox	NA	NA	dsbaox	dsbaox	NA	NA	NA	NA	NA	NA	NA	NA	NA	NA	NA	NA	NA	dsbaox	NA	dsbaox	NA	NA	NA	NA	NA	NA	NA	NA	NA	dsbaox	NA	NA	NA	dsbaox	dsbaox	NA	dsbaox	NA
200	NA	NA	dsbard	NA	NA	NA	NA	NA	NA	NA	dsbard	NA	NA	dsbard	dsbard	NA	NA	NA	NA	NA	NA	NA	NA	NA	NA	NA	NA	NA	dsbard	NA	dsbard	NA	NA	NA	NA	NA	NA	NA	NA	NA	dsbard	NA	NA	NA	dsbard	dsbard	NA	dsbard	NA
201	NA	NA	NA	NA	NA	NA	NA	NA	NA	NA	NA	NA	NA	NA	NA	NA	NA	NA	NA	NA	NA	NA	NA	NA	NA	NA	NA	NA	NA	NA	NA	NA	NA	NA	NA	NA	NA	NA	NA	NA	NA	NA	NA	NA	NA	NA	NA	NA	NA
202	NA	NA	NA	NA	NA	NA	NA	NA	NA	NA	NA	NA	NA	NA	NA	NA	NA	NA	NA	NA	NA	NA	NA	NA	NA	NA	NA	NA	NA	NA	NA	NA	NA	NA	NA	NA	NA	NA	NA	NA	NA	NA	NA	NA	NA	NA	NA	NA	NA
203	NA	NA	NA	NA	NA	NA	NA	NA	NA	NA	NA	NA	NA	NA	NA	NA	NA	NA	NA	NA	NA	NA	NA	NA	NA	NA	NA	NA	NA	NA	NA	NA	NA	NA	NA	NA	NA	NA	NA	NA	NA	NA	NA	NA	NA	NA	NA	NA	NA
204	NA	NA	NA	NA	NA	NA	NA	NA	NA	NA	NA	NA	NA	NA	NA	NA	NA	NA	NA	NA	NA	NA	NA	NA	NA	NA	NA	NA	NA	NA	NA	NA	NA	NA	NA	NA	NA	NA	NA	NA	NA	NA	NA	NA	NA	NA	NA	NA	NA
205	NA	NA	dtdp	dtdp	NA	dtdp	NA	dtdp	dtdp	dtdp	dtdp	NA	NA	dtdp	dtdp	NA	NA	NA	NA	dtdp	dtdp	NA	NA	NA	NA	dtdp	dtdp	NA	dtdp	NA	NA	NA	NA	dtdp	NA	dtdp	NA	NA	NA	dtdp	dtdp	NA	NA	NA	dtdp	NA	NA	dtdp	NA
206	NA	NA	NA	NA	NA	NA	NA	NA	NA	NA	NA	NA	NA	NA	NA	NA	NA	NA	NA	NA	NA	NA	NA	NA	NA	NA	NA	NA	NA	NA	NA	NA	NA	NA	NA	NA	NA	NA	NA	NA	NA	NA	NA	NA	NA	NA	NA	NA	NA
207	NA	NA	NA	NA	NA	NA	NA	NA	NA	NA	NA	NA	NA	NA	NA	NA	NA	NA	NA	NA	NA	NA	NA	NA	NA	NA	NA	NA	NA	NA	NA	NA	NA	NA	NA	NA	NA	NA	NA	NA	NA	NA	NA	NA	NA	NA	NA	NA	NA
208	NA	NA	NA	NA	NA	NA	NA	NA	NA	NA	NA	NA	NA	NA	NA	NA	NA	NA	NA	NA	NA	NA	NA	NA	NA	NA	NA	NA	NA	NA	NA	NA	NA	NA	NA	NA	NA	NA	NA	NA	NA	NA	NA	NA	NA	NA	NA	NA	NA
209	NA	NA	NA	NA	NA	NA	NA	NA	NA	NA	NA	NA	NA	NA	NA	NA	NA	NA	NA	NA	NA	NA	NA	NA	NA	NA	NA	dxtrn	NA	NA	NA	NA	NA	NA	NA	NA	NA	NA	NA	NA	NA	NA	NA	NA	NA	NA	NA	NA	NA
210	NA	NA	NA	NA	NA	NA	NA	NA	NA	NA	NA	NA	NA	NA	NA	NA	NA	NA	NA	NA	NA	NA	NA	NA	NA	NA	NA	NA	NA	NA	NA	NA	NA	NA	NA	NA	NA	NA	NA	NA	NA	NA	NA	NA	NA	NA	NA	NA	NA
211	NA	NA	NA	NA	NA	NA	NA	NA	NA	NA	NA	NA	NA	NA	NA	NA	NA	NA	NA	NA	NA	NA	NA	NA	NA	NA	NA	NA	NA	NA	NA	NA	NA	NA	NA	NA	NA	NA	NA	NA	NA	NA	NA	NA	NA	NA	NA	NA	NA
212	NA	NA	NA	egly	NA	egly	NA	egly	egly	egly	NA	egly	egly	NA	NA	NA	egly	NA	NA	egly	egly	NA	NA	NA	NA	egly	egly	NA	NA	NA	NA	NA	NA	NA	NA	egly	NA	NA	NA	egly	NA	NA	egly	NA	NA	NA	NA	NA	NA
213	NA	NA	NA	NA	NA	NA	NA	NA	NA	NA	NA	NA	NA	NA	NA	NA	NA	NA	NA	NA	NA	NA	NA	NA	NA	NA	NA	NA	NA	NA	NA	NA	NA	NA	NA	NA	NA	NA	NA	NA	NA	NA	NA	NA	NA	NA	NA	NA	NA
214	NA	NA	NA	NA	NA	NA	NA	NA	NA	NA	NA	NA	NA	NA	NA	NA	NA	NA	eidi1114ac	NA	NA	NA	NA	NA	NA	NA	NA	NA	NA	NA	NA	NA	NA	NA	NA	NA	NA	NA	NA	NA	NA	NA	NA	NA	NA	NA	NA	NA	NA
215	NA	NA	NA	NA	NA	NA	NA	NA	NA	NA	NA	NA	NA	NA	NA	NA	NA	NA	NA	NA	NA	NA	NA	NA	NA	NA	NA	NA	NA	NA	NA	NA	NA	NA	NA	NA	NA	NA	NA	NA	NA	NA	NA	NA	NA	NA	NA	NA	NA
216	NA	NA	NA	NA	NA	NA	NA	NA	NA	NA	NA	NA	NA	NA	NA	NA	NA	NA	NA	NA	NA	NA	NA	NA	NA	NA	NA	NA	NA	NA	NA	NA	NA	NA	NA	NA	NA	NA	NA	NA	NA	NA	NA	NA	NA	NA	NA	NA	NA
217	enlipidA_LptA	enlipidA_LptA	enlipidA_LptA	enlipidA_LptA	NA	enlipidA_LptA	enlipidA_LptA	enlipidA_LptA	NA	enlipidA_LptA	NA	enlipidA_LptA	enlipidA_LptA	enlipidA_LptA	enlipidA_LptA	NA	NA	enlipidA_LptA	enlipidA_LptA	enlipidA_LptA	enlipidA_LptA	NA	enlipidA_LptA	enlipidA_LptA	enlipidA_LptA	enlipidA_LptA	enlipidA_LptA	enlipidA_LptA	NA	enlipidA_LptA	enlipidA_LptA	enlipidA_LptA	enlipidA_LptA	enlipidA_LptA	enlipidA_LptA	enlipidA_LptA	enlipidA_LptA	enlipidA_LptA	NA	enlipidA_LptA	NA	enlipidA_LptA	enlipidA_LptA	enlipidA_LptA	enlipidA_LptA	enlipidA_LptA	enlipidA_LptA	enlipidA_LptA	enlipidA_LptA
218	NA	enter	enter	NA	NA	enter	enter	enter	enter	enter	enter	enter	NA	enter	enter	NA	enter	enter	enter	enter	enter	NA	enter	enter	enter	enter	enter	enter	enter	NA	NA	enter	enter	NA	enter	enter	enter	enter	NA	enter	NA	enter	enter	NA	enter	enter	enter	enter	NA
219	NA	NA	NA	NA	NA	NA	NA	NA	NA	NA	NA	NA	NA	NA	NA	NA	NA	NA	NA	NA	NA	NA	NA	NA	NA	NA	NA	NA	NA	NA	NA	NA	NA	NA	NA	NA	NA	NA	NA	NA	NA	NA	NA	NA	NA	NA	NA	NA	NA
220	NA	NA	NA	NA	NA	NA	NA	NA	NA	NA	NA	NA	NA	NA	NA	NA	NA	NA	NA	NA	NA	NA	NA	NA	NA	NA	NA	NA	NA	NA	NA	NA	NA	NA	NA	NA	NA	NA	NA	NA	NA	NA	NA	NA	NA	NA	NA	NA	NA
221	NA	NA	NA	NA	NA	NA	NA	NA	NA	NA	NA	NA	NA	NA	NA	NA	NA	NA	NA	NA	NA	NA	NA	NA	NA	NA	NA	NA	NA	NA	NA	NA	NA	NA	NA	NA	NA	NA	NA	NA	NA	NA	NA	NA	NA	NA	NA	NA	NA
222	NA	NA	NA	NA	NA	NA	NA	NA	NA	NA	NA	NA	NA	NA	NA	NA	NA	NA	NA	NA	NA	NA	NA	NA	NA	NA	NA	NA	NA	NA	NA	NA	NA	NA	NA	NA	NA	NA	NA	NA	NA	NA	NA	NA	NA	NA	NA	NA	NA
223	NA	NA	NA	etha	NA	etha	NA	etha	NA	NA	NA	NA	NA	NA	NA	NA	NA	NA	NA	etha	etha	NA	NA	NA	NA	NA	NA	NA	NA	NA	NA	NA	NA	NA	NA	NA	NA	NA	NA	NA	NA	NA	NA	NA	NA	NA	NA	NA	NA
224	NA	NA	NA	NA	NA	NA	NA	NA	NA	NA	NA	NA	NA	NA	NA	NA	NA	NA	NA	NA	NA	NA	NA	NA	NA	NA	NA	NA	NA	NA	NA	NA	NA	NA	NA	NA	NA	NA	NA	NA	NA	NA	NA	NA	NA	NA	NA	NA	NA
225	NA	NA	NA	NA	NA	NA	NA	NA	NA	NA	NA	NA	NA	NA	NA	NA	NA	NA	NA	NA	NA	NA	NA	NA	NA	NA	NA	NA	NA	NA	NA	NA	NA	NA	NA	NA	NA	NA	NA	NA	NA	NA	NA	NA	NA	NA	NA	NA	NA
226	NA	NA	NA	NA	NA	NA	NA	NA	NA	NA	NA	NA	NA	NA	NA	NA	NA	NA	NA	NA	NA	NA	NA	NA	NA	NA	NA	NA	NA	NA	NA	NA	NA	NA	NA	NA	NA	NA	NA	NA	NA	NA	NA	NA	NA	NA	NA	NA	NA
227	NA	NA	NA	NA	NA	NA	NA	NA	NA	NA	NA	NA	NA	NA	NA	NA	NA	NA	NA	NA	NA	NA	NA	NA	NA	NA	NA	NA	NA	NA	NA	NA	NA	NA	NA	NA	NA	NA	NA	NA	NA	NA	NA	NA	NA	NA	NA	NA	NA
228	NA	NA	NA	NA	NA	NA	NA	NA	NA	NA	NA	NA	NA	NA	NA	NA	NA	NA	NA	NA	NA	NA	NA	NA	NA	NA	NA	NA	NA	NA	NA	NA	NA	NA	NA	NA	NA	NA	NA	NA	NA	NA	NA	NA	NA	NA	NA	NA	NA
229	NA	NA	NA	NA	NA	NA	NA	NA	NA	NA	NA	NA	NA	NA	NA	NA	NA	NA	NA	NA	NA	NA	NA	NA	NA	NA	fe3	NA	NA	NA	NA	NA	NA	NA	NA	NA	NA	NA	NA	NA	NA	NA	NA	NA	NA	NA	NA	NA	NA
230	NA	NA	NA	NA	NA	NA	NA	NA	NA	NA	NA	NA	NA	NA	NA	NA	NA	NA	NA	NA	NA	NA	NA	NA	NA	NA	NA	NA	NA	NA	NA	NA	NA	NA	NA	NA	NA	NA	NA	NA	NA	NA	NA	NA	NA	NA	NA	NA	NA
231	NA	NA	NA	NA	NA	NA	NA	NA	NA	NA	NA	NA	NA	NA	NA	NA	NA	NA	NA	NA	NA	NA	NA	NA	NA	NA	NA	NA	NA	NA	NA	NA	NA	NA	NA	NA	NA	NA	NA	NA	NA	NA	NA	NA	NA	NA	NA	NA	NA
232	NA	NA	NA	NA	NA	NA	NA	NA	NA	NA	NA	NA	NA	NA	NA	NA	NA	NA	NA	NA	NA	NA	NA	NA	NA	NA	NA	NA	NA	NA	NA	NA	NA	NA	NA	NA	NA	NA	NA	NA	NA	NA	NA	NA	NA	NA	NA	NA	NA
233	NA	NA	NA	NA	NA	NA	NA	NA	NA	NA	NA	NA	NA	NA	NA	NA	NA	NA	NA	NA	NA	NA	NA	NA	NA	NA	NA	NA	NA	NA	NA	NA	NA	NA	NA	NA	NA	NA	NA	NA	NA	NA	NA	NA	NA	NA	NA	NA	NA
234	NA	NA	NA	NA	NA	NA	NA	NA	NA	NA	NA	NA	NA	NA	NA	NA	NA	NA	NA	NA	NA	NA	NA	NA	NA	NA	NA	NA	NA	NA	NA	NA	NA	NA	NA	NA	NA	NA	NA	NA	NA	NA	NA	NA	NA	NA	NA	NA	NA
235	NA	NA	NA	NA	NA	NA	NA	NA	NA	NA	NA	NA	NA	NA	NA	NA	NA	NA	NA	NA	NA	NA	NA	NA	NA	NA	NA	NA	NA	NA	NA	NA	NA	NA	NA	NA	NA	NA	NA	NA	NA	NA	NA	NA	NA	NA	NA	NA	NA
236	NA	NA	NA	NA	NA	NA	NA	NA	NA	NA	NA	NA	NA	NA	NA	NA	NA	NA	NA	NA	NA	NA	NA	NA	NA	NA	NA	NA	NA	NA	NA	NA	NA	NA	NA	NA	NA	NA	NA	NA	NA	NA	NA	NA	NA	NA	NA	NA	NA
237	NA	NA	NA	NA	NA	NA	NA	NA	NA	NA	NA	NA	NA	NA	NA	NA	NA	NA	NA	NA	NA	NA	NA	NA	NA	NA	NA	NA	NA	NA	NA	NA	NA	NA	NA	NA	NA	NA	NA	NA	NA	NA	NA	NA	NA	NA	NA	NA	NA
238	NA	NA	NA	NA	NA	NA	NA	NA	NA	NA	NA	NA	NA	NA	NA	NA	NA	NA	NA	NA	NA	NA	NA	NA	NA	NA	NA	NA	NA	NA	NA	NA	NA	NA	NA	NA	NA	NA	NA	NA	NA	NA	NA	NA	NA	NA	NA	NA	NA
239	NA	NA	NA	NA	NA	NA	NA	NA	NA	NA	NA	NA	NA	NA	NA	NA	NA	NA	NA	NA	NA	NA	NA	NA	NA	NA	NA	NA	NA	NA	NA	NA	NA	NA	NA	NA	NA	NA	NA	NA	NA	NA	NA	NA	NA	NA	NA	NA	NA
240	NA	NA	ficytc6	NA	NA	NA	NA	NA	NA	NA	NA	NA	NA	ficytc6	NA	NA	NA	NA	NA	NA	NA	NA	NA	NA	NA	NA	NA	NA	NA	NA	ficytc6	NA	NA	NA	NA	NA	NA	NA	NA	NA	NA	NA	NA	NA	ficytc6	ficytc6	NA	ficytc6	NA
241	NA	NA	NA	NA	NA	NA	NA	NA	NA	NA	NA	NA	NA	NA	NA	NA	NA	NA	NA	NA	fmn	NA	NA	NA	NA	NA	NA	NA	NA	NA	NA	NA	NA	NA	NA	NA	NA	NA	NA	NA	NA	NA	NA	NA	NA	NA	NA	NA	NA
242	NA	NA	NA	NA	NA	NA	NA	NA	NA	NA	NA	NA	NA	NA	NA	NA	NA	NA	NA	NA	NA	NA	NA	NA	NA	NA	NA	NA	NA	NA	NA	NA	NA	NA	NA	NA	NA	NA	NA	NA	NA	NA	NA	NA	NA	NA	NA	NA	NA
243	NA	NA	NA	NA	NA	NA	NA	NA	NA	NA	NA	NA	NA	NA	NA	NA	NA	NA	NA	NA	NA	NA	NA	NA	NA	NA	NA	NA	NA	NA	NA	NA	NA	NA	NA	NA	NA	NA	NA	NA	NA	NA	NA	NA	NA	NA	NA	NA	NA
244	NA	NA	NA	NA	NA	NA	NA	NA	NA	NA	NA	NA	NA	NA	NA	NA	NA	NA	NA	NA	NA	NA	NA	NA	NA	NA	NA	NA	NA	NA	NA	NA	NA	NA	NA	NA	NA	NA	NA	NA	NA	NA	NA	NA	NA	NA	NA	NA	NA
245	NA	NA	fru	NA	NA	NA	NA	NA	NA	NA	NA	NA	NA	fru	NA	NA	NA	NA	NA	NA	NA	NA	NA	NA	NA	NA	NA	NA	NA	NA	NA	NA	NA	NA	NA	NA	NA	NA	NA	NA	NA	NA	NA	NA	fru	NA	NA	fru	NA
246	NA	NA	NA	NA	NA	NA	NA	NA	NA	NA	NA	NA	NA	NA	NA	NA	NA	NA	NA	NA	NA	NA	NA	NA	NA	NA	NA	NA	NA	NA	NA	NA	NA	NA	NA	NA	NA	NA	NA	NA	NA	NA	NA	NA	NA	NA	NA	NA	NA
247	NA	NA	fum	fum	NA	fum	NA	fum	NA	NA	NA	NA	NA	fum	NA	NA	NA	NA	NA	fum	fum	NA	NA	NA	NA	NA	NA	NA	NA	NA	NA	NA	NA	NA	NA	NA	NA	NA	NA	NA	NA	NA	NA	NA	fum	NA	NA	fum	NA
248	NA	NA	NA	NA	NA	NA	NA	NA	NA	NA	NA	NA	NA	NA	NA	NA	NA	NA	NA	NA	NA	NA	NA	NA	NA	NA	NA	NA	NA	NA	NA	NA	NA	NA	NA	NA	NA	NA	NA	NA	NA	NA	NA	NA	NA	NA	NA	NA	NA
249	NA	NA	NA	NA	NA	NA	NA	NA	NA	NA	NA	NA	NA	NA	NA	NA	NA	NA	NA	NA	NA	NA	NA	NA	NA	NA	NA	g3pc	NA	NA	NA	NA	NA	NA	NA	NA	NA	NA	NA	NA	NA	NA	NA	NA	NA	NA	NA	NA	NA
250	NA	NA	NA	NA	NA	NA	NA	NA	NA	NA	NA	NA	NA	NA	NA	NA	NA	NA	NA	NA	NA	NA	NA	NA	NA	NA	NA	NA	NA	NA	NA	NA	NA	NA	NA	NA	NA	NA	NA	NA	NA	NA	NA	NA	NA	NA	NA	NA	NA
251	NA	NA	NA	NA	NA	NA	NA	NA	NA	NA	NA	NA	NA	NA	NA	NA	NA	NA	NA	NA	NA	NA	NA	NA	NA	NA	NA	NA	NA	NA	NA	NA	NA	NA	NA	NA	NA	NA	NA	NA	NA	NA	NA	NA	NA	NA	NA	NA	NA
252	NA	NA	NA	NA	NA	NA	NA	NA	NA	NA	NA	NA	NA	NA	NA	NA	NA	NA	NA	NA	NA	NA	NA	NA	NA	NA	NA	NA	NA	NA	NA	NA	NA	NA	NA	NA	NA	NA	NA	NA	NA	NA	NA	NA	NA	NA	NA	NA	NA
253	NA	NA	NA	NA	NA	NA	NA	NA	NA	NA	NA	NA	NA	NA	NA	NA	NA	NA	NA	NA	NA	NA	NA	NA	NA	NA	NA	NA	NA	NA	NA	NA	NA	NA	NA	NA	NA	NA	NA	NA	NA	NA	NA	NA	NA	NA	NA	NA	NA
254	NA	NA	NA	NA	NA	NA	NA	NA	NA	NA	NA	NA	NA	NA	NA	NA	NA	NA	NA	NA	NA	NA	NA	NA	NA	NA	NA	NA	NA	NA	NA	NA	NA	NA	NA	NA	NA	NA	NA	NA	NA	NA	NA	NA	NA	NA	NA	NA	NA
255	NA	NA	NA	NA	NA	NA	NA	NA	NA	NA	NA	NA	NA	NA	NA	NA	NA	NA	NA	NA	NA	NA	NA	NA	NA	NA	NA	NA	NA	NA	NA	NA	NA	NA	NA	NA	NA	NA	NA	NA	NA	NA	NA	NA	NA	NA	NA	NA	NA
256	NA	NA	NA	gal__L	NA	gal__L	NA	gal__L	NA	NA	NA	NA	NA	NA	NA	NA	NA	NA	NA	gal__L	gal__L	NA	NA	NA	NA	NA	NA	NA	NA	NA	NA	NA	NA	NA	NA	NA	NA	NA	NA	NA	NA	NA	NA	NA	NA	NA	NA	NA	NA
257	NA	NA	NA	NA	NA	NA	NA	NA	NA	NA	NA	NA	NA	NA	NA	NA	NA	NA	NA	NA	NA	NA	NA	NA	NA	NA	NA	NA	NA	NA	NA	NA	NA	NA	NA	NA	NA	NA	NA	NA	NA	NA	NA	NA	NA	NA	NA	NA	NA
258	NA	NA	NA	NA	NA	NA	NA	NA	NA	NA	NA	NA	NA	NA	NA	NA	NA	NA	NA	NA	NA	NA	NA	NA	NA	NA	NA	NA	NA	NA	NA	NA	NA	NA	NA	NA	NA	NA	NA	NA	NA	NA	NA	NA	NA	NA	NA	NA	NA
259	NA	NA	NA	NA	NA	NA	NA	NA	NA	NA	NA	NA	NA	NA	NA	NA	NA	NA	NA	NA	NA	NA	NA	NA	NA	NA	NA	NA	NA	NA	NA	NA	NA	NA	NA	NA	NA	NA	NA	NA	NA	NA	NA	NA	NA	NA	NA	NA	NA
260	NA	NA	NA	NA	NA	NA	NA	NA	NA	NA	NA	NA	NA	NA	NA	NA	NA	NA	NA	NA	NA	NA	NA	NA	NA	NA	NA	NA	NA	NA	NA	NA	NA	NA	NA	NA	NA	NA	NA	NA	NA	NA	NA	NA	NA	NA	NA	NA	NA
261	NA	NA	NA	NA	NA	NA	NA	NA	NA	NA	NA	NA	NA	NA	NA	NA	NA	NA	NA	NA	NA	NA	NA	NA	NA	NA	NA	NA	NA	NA	NA	NA	NA	NA	NA	NA	NA	NA	NA	NA	NA	NA	NA	NA	NA	NA	NA	NA	NA
262	NA	NA	NA	NA	NA	NA	NA	NA	NA	NA	NA	NA	NA	NA	NA	NA	NA	NA	NA	NA	NA	NA	NA	NA	NA	NA	NA	NA	NA	NA	NA	NA	NA	NA	NA	NA	NA	NA	NA	NA	NA	NA	NA	NA	NA	NA	NA	NA	NA
263	NA	NA	NA	NA	NA	NA	NA	NA	NA	NA	NA	NA	NA	NA	NA	NA	NA	NA	NA	NA	NA	NA	NA	NA	NA	NA	NA	NA	NA	NA	NA	NA	NA	NA	NA	NA	NA	NA	NA	NA	NA	NA	NA	NA	NA	NA	NA	NA	NA
264	NA	NA	NA	NA	NA	NA	NA	NA	NA	NA	NA	NA	NA	NA	NA	NA	NA	NA	NA	NA	NA	NA	NA	NA	NA	NA	NA	NA	NA	NA	NA	NA	NA	NA	NA	NA	NA	NA	NA	NA	NA	NA	NA	NA	NA	NA	NA	NA	NA
265	NA	NA	NA	NA	NA	NA	NA	NA	NA	NA	NA	NA	NA	NA	NA	NA	NA	NA	NA	NA	NA	NA	NA	NA	NA	NA	NA	NA	NA	NA	NA	NA	NA	NA	NA	NA	NA	NA	NA	NA	NA	NA	NA	NA	NA	NA	NA	NA	NA
266	NA	NA	NA	NA	NA	NA	NA	NA	NA	NA	NA	NA	NA	NA	NA	NA	NA	NA	NA	NA	NA	NA	NA	NA	NA	NA	NA	NA	NA	NA	NA	NA	NA	NA	NA	NA	NA	NA	NA	NA	NA	NA	NA	NA	NA	NA	NA	NA	NA
267	NA	NA	NA	NA	NA	NA	NA	NA	NA	NA	NA	NA	NA	NA	NA	NA	NA	NA	NA	NA	NA	NA	NA	NA	NA	NA	NA	NA	NA	NA	NA	NA	NA	NA	NA	NA	NA	NA	NA	NA	NA	NA	NA	NA	NA	NA	NA	NA	NA
268	NA	NA	NA	NA	NA	NA	NA	NA	NA	NA	NA	NA	NA	NA	NA	NA	NA	NA	NA	NA	NA	NA	NA	NA	NA	NA	NA	NA	NA	NA	NA	NA	NA	NA	NA	NA	NA	NA	NA	NA	NA	NA	NA	NA	NA	NA	NA	NA	NA
269	NA	NA	NA	NA	NA	NA	NA	NA	NA	NA	NA	NA	NA	NA	NA	NA	NA	NA	NA	NA	NA	NA	NA	NA	NA	NA	NA	NA	NA	NA	NA	NA	NA	NA	NA	NA	NA	NA	NA	NA	NA	NA	NA	NA	NA	NA	NA	NA	NA
270	NA	NA	NA	NA	NA	NA	NA	NA	NA	NA	NA	NA	NA	NA	NA	NA	NA	NA	NA	NA	NA	NA	NA	NA	NA	NA	NA	NA	NA	NA	NA	NA	NA	NA	NA	NA	NA	NA	NA	NA	NA	NA	NA	NA	NA	NA	NA	NA	NA
271	NA	NA	NA	NA	NA	NA	NA	NA	NA	NA	NA	NA	NA	NA	NA	NA	NA	NA	NA	NA	NA	NA	NA	NA	NA	NA	NA	NA	NA	NA	NA	NA	NA	NA	NA	NA	NA	NA	NA	NA	NA	NA	NA	NA	NA	NA	NA	NA	NA
272	glc__D	NA	NA	NA	NA	NA	NA	NA	NA	NA	NA	NA	NA	NA	NA	NA	NA	NA	NA	NA	NA	NA	NA	NA	NA	NA	NA	NA	NA	glc__D	NA	NA	NA	NA	NA	NA	NA	NA	NA	NA	NA	NA	NA	NA	NA	NA	NA	NA	NA
273	NA	NA	NA	NA	NA	NA	NA	NA	NA	NA	NA	NA	NA	NA	NA	NA	NA	NA	NA	NA	NA	NA	NA	NA	NA	NA	NA	NA	NA	NA	NA	NA	NA	NA	NA	NA	NA	NA	NA	NA	NA	NA	NA	NA	NA	NA	NA	NA	NA
274	NA	NA	NA	NA	NA	NA	NA	NA	NA	NA	NA	NA	NA	NA	NA	NA	NA	NA	NA	NA	NA	NA	NA	NA	NA	NA	NA	NA	NA	NA	NA	NA	NA	NA	NA	NA	NA	NA	NA	NA	NA	NA	NA	NA	NA	NA	NA	NA	NA
275	NA	NA	NA	NA	NA	NA	NA	NA	NA	NA	NA	NA	NA	NA	NA	NA	NA	NA	NA	NA	NA	NA	NA	NA	NA	NA	NA	NA	NA	NA	NA	NA	NA	NA	NA	NA	NA	NA	NA	NA	NA	NA	NA	NA	NA	NA	NA	NA	NA
276	NA	NA	NA	NA	NA	NA	NA	NA	NA	NA	NA	NA	NA	NA	NA	NA	NA	NA	NA	NA	NA	NA	NA	NA	NA	NA	NA	NA	NA	NA	NA	NA	NA	NA	NA	NA	NA	NA	NA	NA	NA	NA	NA	NA	NA	NA	NA	NA	NA
277	NA	NA	NA	NA	NA	NA	NA	NA	NA	NA	NA	NA	NA	NA	NA	NA	NA	NA	NA	NA	NA	NA	NA	NA	NA	NA	NA	NA	NA	NA	NA	NA	NA	NA	NA	NA	NA	NA	NA	NA	NA	NA	NA	NA	NA	NA	NA	NA	NA
278	NA	NA	NA	NA	NA	NA	NA	NA	NA	NA	NA	NA	NA	NA	NA	NA	NA	NA	NA	NA	NA	NA	NA	NA	NA	NA	NA	NA	NA	NA	NA	NA	NA	NA	NA	NA	NA	NA	NA	NA	NA	NA	NA	NA	NA	NA	NA	NA	NA
279	NA	NA	NA	NA	NA	NA	NA	NA	NA	NA	NA	NA	NA	NA	NA	NA	NA	NA	NA	NA	NA	NA	NA	NA	NA	NA	NA	NA	NA	NA	NA	NA	NA	NA	NA	NA	NA	NA	NA	NA	NA	NA	NA	NA	NA	NA	NA	NA	NA
280	NA	NA	gln__L	NA	NA	NA	NA	NA	NA	NA	gln__L	NA	NA	gln__L	NA	NA	NA	NA	NA	NA	NA	NA	NA	NA	NA	NA	NA	NA	gln__L	NA	gln__L	NA	NA	NA	NA	NA	NA	NA	NA	NA	gln__L	NA	NA	NA	gln__L	NA	NA	gln__L	NA
281	NA	NA	NA	NA	NA	NA	NA	NA	NA	NA	NA	NA	NA	NA	NA	NA	NA	NA	NA	NA	NA	NA	NA	NA	NA	NA	NA	NA	NA	NA	NA	NA	NA	NA	NA	NA	NA	NA	glnasngln	NA	NA	NA	NA	NA	NA	NA	NA	NA	NA
282	NA	NA	NA	NA	NA	NA	NA	NA	NA	NA	NA	NA	NA	NA	NA	NA	NA	NA	NA	NA	NA	NA	glnhishis	NA	NA	NA	NA	NA	NA	NA	NA	NA	NA	NA	NA	NA	NA	glnhishis	NA	NA	NA	NA	NA	NA	NA	NA	NA	NA	NA
283	NA	NA	NA	NA	NA	NA	NA	NA	NA	NA	NA	NA	glntyrleu	NA	NA	NA	NA	NA	NA	NA	NA	NA	NA	NA	NA	NA	NA	NA	NA	NA	NA	NA	NA	NA	NA	NA	NA	NA	NA	NA	NA	NA	NA	NA	NA	NA	NA	NA	NA
284	NA	NA	glu__L	glu__L	NA	glu__L	NA	glu__L	NA	NA	glu__L	NA	NA	glu__L	glu__L	NA	NA	NA	NA	NA	glu__L	glu__L	NA	NA	NA	NA	NA	NA	glu__L	NA	glu__L	NA	NA	NA	NA	NA	NA	NA	NA	NA	glu__L	NA	NA	glu__L	glu__L	NA	NA	glu__L	NA
285	glucan1500	NA	NA	NA	NA	NA	NA	NA	NA	NA	NA	NA	glucan1500	NA	NA	glucan1500	NA	NA	NA	NA	NA	NA	NA	NA	NA	NA	NA	NA	NA	glucan1500	NA	NA	NA	NA	NA	NA	NA	NA	NA	NA	NA	NA	NA	glucan1500	NA	NA	NA	NA	NA
286	NA	NA	NA	NA	NA	NA	NA	NA	NA	NA	NA	NA	NA	NA	NA	NA	NA	NA	NA	NA	NA	NA	NA	NA	NA	NA	NA	NA	NA	NA	NA	NA	NA	NA	NA	NA	NA	NA	NA	NA	NA	NA	NA	NA	NA	NA	NA	NA	NA
287	glucan6	NA	NA	NA	NA	NA	NA	NA	NA	NA	NA	NA	glucan6	NA	NA	glucan6	NA	NA	NA	NA	NA	NA	NA	NA	NA	NA	NA	NA	NA	glucan6	NA	NA	NA	NA	NA	NA	NA	NA	NA	NA	NA	NA	NA	glucan6	NA	NA	NA	NA	NA
288	NA	NA	NA	NA	NA	NA	NA	NA	NA	NA	NA	NA	NA	NA	NA	NA	NA	NA	NA	NA	NA	NA	NA	NA	NA	NA	NA	NA	NA	NA	NA	NA	NA	NA	NA	NA	NA	NA	NA	NA	NA	NA	NA	NA	NA	NA	NA	NA	NA
289	NA	NA	gluside	NA	NA	NA	NA	NA	NA	NA	gluside	NA	NA	gluside	gluside	NA	NA	NA	NA	NA	NA	NA	NA	NA	NA	NA	NA	NA	gluside	NA	gluside	NA	NA	NA	NA	NA	NA	NA	NA	NA	gluside	NA	NA	NA	gluside	gluside	NA	gluside	NA
290	NA	NA	NA	NA	NA	NA	NA	NA	NA	NA	NA	NA	NA	NA	NA	NA	NA	NA	NA	NA	NA	NA	NA	NA	NA	NA	NA	NA	NA	NA	NA	NA	NA	NA	NA	NA	NA	NA	NA	NA	NA	NA	NA	NA	NA	NA	NA	NA	NA
291	NA	NA	gly	NA	NA	NA	NA	NA	NA	NA	gly	NA	NA	gly	gly	NA	NA	NA	NA	NA	NA	NA	NA	gly	NA	NA	NA	NA	gly	NA	gly	NA	NA	NA	NA	NA	NA	NA	NA	NA	gly	NA	NA	NA	gly	gly	NA	gly	NA
292	NA	NA	NA	NA	NA	NA	NA	NA	NA	NA	NA	NA	NA	NA	NA	NA	NA	NA	NA	NA	NA	NA	NA	NA	NA	NA	NA	NA	NA	NA	NA	NA	NA	NA	NA	NA	NA	NA	NA	NA	NA	NA	NA	NA	NA	NA	NA	NA	NA
293	NA	NA	NA	NA	NA	NA	NA	NA	NA	NA	NA	NA	NA	NA	NA	NA	NA	NA	NA	NA	NA	NA	NA	NA	NA	NA	NA	NA	NA	NA	NA	NA	NA	NA	NA	NA	NA	NA	NA	NA	NA	NA	NA	NA	NA	NA	NA	NA	NA
294	NA	NA	NA	NA	NA	NA	NA	NA	NA	NA	NA	NA	NA	NA	NA	NA	NA	NA	NA	NA	NA	NA	NA	NA	NA	NA	NA	NA	NA	NA	NA	NA	NA	NA	NA	NA	NA	NA	NA	NA	NA	NA	NA	NA	NA	NA	NA	NA	NA
295	NA	NA	NA	NA	NA	NA	NA	NA	NA	NA	NA	NA	NA	NA	NA	NA	NA	NA	NA	NA	NA	NA	NA	NA	NA	NA	NA	NA	NA	NA	NA	NA	NA	NA	NA	NA	NA	NA	NA	NA	NA	NA	NA	NA	NA	NA	NA	NA	NA
296	NA	NA	NA	NA	NA	NA	NA	NA	NA	NA	NA	NA	NA	NA	NA	NA	NA	NA	NA	NA	NA	NA	NA	NA	NA	NA	NA	NA	NA	NA	NA	NA	NA	NA	NA	NA	NA	NA	NA	NA	NA	NA	NA	NA	NA	NA	NA	NA	NA
297	NA	NA	glyc	NA	NA	NA	NA	NA	glyc	NA	glyc	NA	NA	glyc	glyc	NA	NA	NA	NA	NA	NA	NA	NA	NA	NA	NA	NA	NA	glyc	NA	glyc	NA	NA	NA	NA	NA	NA	NA	NA	NA	glyc	NA	NA	NA	glyc	glyc	glyc	glyc	NA
298	NA	NA	NA	NA	NA	NA	NA	NA	NA	NA	NA	NA	NA	NA	NA	NA	NA	NA	NA	NA	NA	NA	NA	NA	NA	NA	NA	NA	NA	NA	NA	NA	NA	NA	NA	NA	NA	NA	NA	NA	NA	NA	NA	NA	NA	NA	NA	NA	NA
299	NA	NA	NA	NA	NA	NA	NA	NA	NA	NA	NA	NA	NA	NA	NA	NA	NA	NA	NA	NA	NA	NA	NA	NA	NA	NA	NA	NA	NA	NA	NA	NA	NA	NA	NA	NA	NA	NA	NA	NA	NA	NA	NA	NA	NA	NA	NA	NA	NA
300	NA	NA	NA	NA	NA	NA	NA	NA	NA	NA	NA	NA	NA	NA	NA	NA	NA	NA	NA	NA	NA	NA	NA	NA	NA	NA	NA	NA	NA	NA	NA	NA	NA	NA	NA	NA	NA	NA	NA	NA	NA	NA	NA	NA	NA	NA	NA	NA	NA
301	NA	NA	NA	NA	NA	NA	NA	NA	NA	NA	NA	NA	NA	NA	NA	NA	NA	NA	NA	NA	NA	NA	NA	NA	NA	NA	NA	NA	NA	NA	NA	NA	NA	NA	NA	NA	NA	NA	NA	NA	NA	NA	NA	NA	NA	NA	NA	NA	NA
302	NA	NA	NA	NA	NA	NA	NA	NA	NA	NA	NA	NA	NA	NA	NA	NA	NA	NA	NA	NA	NA	gm1lipa	NA	NA	NA	NA	NA	NA	NA	NA	NA	NA	NA	NA	NA	NA	NA	NA	NA	NA	NA	NA	NA	NA	NA	NA	NA	NA	NA
303	NA	NA	NA	NA	NA	NA	NA	NA	NA	NA	NA	NA	NA	NA	NA	NA	NA	NA	NA	NA	NA	NA	NA	NA	NA	NA	NA	NA	NA	NA	NA	NA	NA	NA	NA	NA	NA	NA	NA	NA	NA	NA	NA	NA	NA	NA	NA	NA	NA
304	NA	NA	NA	NA	NA	NA	NA	NA	NA	NA	NA	NA	NA	NA	NA	NA	NA	NA	NA	NA	NA	NA	NA	NA	NA	NA	NA	NA	NA	NA	NA	NA	NA	NA	NA	NA	NA	NA	NA	NA	NA	NA	NA	NA	NA	NA	NA	NA	NA
305	NA	NA	NA	NA	NA	NA	NA	NA	NA	NA	NA	NA	NA	NA	NA	NA	NA	NA	NA	NA	NA	NA	NA	NA	NA	NA	NA	NA	NA	NA	NA	NA	NA	NA	NA	NA	NA	NA	NA	NA	NA	NA	NA	NA	NA	NA	NA	NA	NA
306	NA	gmp	NA	NA	gmp	NA	gmp	NA	NA	NA	NA	gmp	NA	NA	gmp	gmp	gmp	gmp	gmp	NA	NA	NA	gmp	gmp	gmp	NA	NA	gmp	NA	NA	NA	gmp	NA	NA	gmp	NA	gmp	gmp	NA	NA	NA	NA	NA	NA	NA	gmp	gmp	NA	gmp
307	NA	NA	NA	NA	NA	NA	NA	NA	NA	NA	NA	NA	NA	NA	NA	NA	NA	NA	NA	NA	NA	NA	NA	NA	NA	NA	NA	NA	NA	NA	NA	NA	NA	NA	NA	gq1b_hs	NA	NA	NA	NA	NA	NA	NA	NA	NA	NA	NA	NA	NA
308	NA	NA	gsn	NA	NA	NA	NA	NA	NA	NA	gsn	NA	NA	gsn	gsn	NA	NA	NA	NA	NA	NA	NA	NA	NA	NA	NA	gsn	NA	gsn	NA	gsn	NA	NA	NA	NA	NA	NA	NA	NA	NA	gsn	NA	NA	NA	gsn	gsn	NA	gsn	NA
309	NA	NA	NA	NA	NA	NA	NA	NA	NA	NA	NA	NA	NA	NA	NA	NA	NA	NA	NA	NA	NA	NA	NA	NA	NA	NA	NA	NA	NA	NA	NA	NA	NA	NA	NA	NA	NA	NA	NA	NA	NA	NA	NA	NA	NA	NA	NA	NA	NA
310	gthox	NA	NA	NA	NA	NA	NA	NA	gthox	gthox	NA	NA	gthox	NA	NA	gthox	NA	NA	NA	NA	NA	gthox	NA	NA	NA	gthox	NA	NA	NA	gthox	NA	NA	NA	NA	NA	gthox	NA	NA	NA	NA	NA	gthox	NA	gthox	NA	NA	NA	NA	gthox
311	NA	NA	gthox_protein	NA	NA	NA	NA	NA	NA	NA	gthox_protein	NA	NA	gthox_protein	gthox_protein	NA	NA	NA	NA	NA	NA	NA	NA	NA	NA	NA	NA	NA	gthox_protein	NA	gthox_protein	NA	NA	NA	NA	NA	NA	NA	NA	NA	gthox_protein	NA	NA	NA	gthox_protein	gthox_protein	NA	gthox_protein	NA
312	NA	gthrd	gthrd	gthrd	gthrd	gthrd	gthrd	gthrd	gthrd	gthrd	gthrd	gthrd	NA	gthrd	gthrd	NA	gthrd	gthrd	gthrd	gthrd	gthrd	NA	gthrd	gthrd	gthrd	gthrd	gthrd	gthrd	gthrd	NA	gthrd	gthrd	gthrd	gthrd	gthrd	gthrd	gthrd	gthrd	gthrd	gthrd	gthrd	NA	gthrd	NA	gthrd	gthrd	NA	gthrd	NA
313	NA	NA	NA	NA	NA	NA	NA	NA	NA	NA	NA	NA	NA	NA	NA	NA	NA	NA	NA	NA	NA	NA	NA	NA	NA	NA	NA	NA	NA	NA	NA	NA	NA	NA	NA	NA	NA	NA	NA	NA	NA	NA	NA	NA	NA	NA	NA	NA	NA
314	NA	NA	gua	NA	NA	NA	NA	NA	NA	NA	gua	NA	NA	gua	gua	NA	NA	NA	NA	NA	NA	NA	NA	NA	NA	NA	NA	NA	gua	NA	gua	NA	NA	NA	NA	NA	NA	NA	NA	NA	gua	NA	NA	NA	gua	gua	NA	gua	NA
315	NA	NA	NA	NA	NA	NA	NA	NA	NA	NA	NA	NA	NA	NA	NA	NA	NA	NA	NA	NA	NA	NA	NA	NA	NA	NA	NA	NA	NA	NA	NA	NA	NA	NA	NA	NA	NA	NA	NA	NA	NA	NA	NA	NA	NA	NA	NA	NA	NA
316	NA	NA	NA	NA	NA	NA	NA	NA	NA	NA	NA	NA	NA	NA	NA	NA	NA	NA	NA	NA	NA	NA	NA	NA	NA	NA	NA	NA	NA	NA	NA	NA	NA	NA	NA	NA	NA	NA	NA	NA	NA	NA	NA	NA	NA	NA	h2	NA	NA
317	NA	NA	NA	NA	NA	NA	NA	NA	NA	NA	NA	NA	NA	NA	NA	NA	NA	NA	NA	NA	NA	NA	NA	NA	NA	NA	NA	NA	NA	NA	h2o	NA	NA	NA	NA	NA	NA	NA	h2o	NA	NA	NA	NA	NA	NA	NA	NA	NA	NA
318	h2o2	NA	NA	NA	NA	NA	NA	NA	h2o2	h2o2	NA	NA	h2o2	NA	NA	h2o2	NA	NA	NA	NA	NA	NA	NA	NA	NA	h2o2	NA	NA	NA	h2o2	NA	NA	h2o2	NA	NA	h2o2	NA	NA	NA	NA	NA	NA	NA	NA	NA	NA	NA	NA	h2o2
319	NA	NA	hb	NA	NA	NA	NA	NA	NA	NA	hb	NA	NA	hb	hb	NA	NA	NA	NA	NA	NA	NA	NA	NA	NA	NA	NA	NA	hb	NA	hb	NA	NA	NA	NA	NA	NA	NA	NA	NA	hb	NA	NA	NA	hb	hb	NA	hb	NA
320	NA	NA	NA	NA	NA	NA	NA	NA	NA	NA	NA	NA	NA	NA	NA	NA	NA	NA	HC00005	NA	NA	NA	NA	NA	NA	NA	NA	NA	NA	NA	NA	NA	NA	HC00005	NA	NA	NA	NA	NA	NA	NA	NA	NA	NA	NA	NA	NA	NA	NA
321	NA	NA	NA	NA	NA	NA	NA	NA	NA	NA	NA	NA	NA	NA	NA	NA	NA	NA	NA	NA	NA	NA	NA	NA	NA	NA	NA	NA	NA	NA	HC00006	NA	NA	NA	NA	NA	NA	NA	NA	NA	NA	NA	NA	NA	NA	NA	NA	NA	NA
322	NA	NA	NA	NA	NA	NA	NA	NA	NA	NA	NA	NA	NA	NA	NA	NA	NA	NA	NA	NA	NA	NA	NA	NA	NA	NA	NA	NA	NA	NA	HC00007	NA	NA	NA	NA	NA	NA	NA	NA	NA	NA	NA	NA	NA	NA	NA	NA	NA	NA
323	NA	NA	NA	NA	NA	NA	NA	NA	NA	NA	NA	NA	NA	NA	NA	NA	NA	NA	NA	NA	NA	NA	NA	NA	NA	NA	NA	NA	NA	NA	HC00008	NA	NA	NA	NA	NA	NA	NA	NA	NA	NA	NA	NA	NA	NA	NA	NA	NA	NA
324	NA	NA	NA	NA	NA	NA	NA	NA	NA	NA	NA	NA	NA	NA	NA	NA	NA	NA	NA	NA	NA	NA	NA	NA	NA	NA	NA	NA	NA	NA	HC00009	NA	NA	NA	NA	NA	NA	NA	NA	NA	NA	NA	NA	NA	NA	NA	NA	NA	NA
325	NA	HC01361	HC01361	HC01361	NA	HC01361	NA	HC01361	HC01361	HC01361	HC01361	NA	NA	HC01361	HC01361	NA	NA	NA	NA	HC01361	HC01361	NA	NA	NA	NA	HC01361	HC01361	HC01361	HC01361	NA	NA	NA	NA	HC01361	NA	HC01361	HC01361	NA	NA	HC01361	HC01361	NA	HC01361	NA	HC01361	NA	HC01361	HC01361	NA
326	NA	NA	NA	NA	NA	NA	NA	NA	NA	NA	NA	NA	NA	NA	NA	NA	NA	NA	NA	NA	NA	NA	NA	NA	NA	NA	NA	NA	NA	NA	NA	NA	NA	NA	NA	NA	NA	NA	NA	NA	NA	NA	NA	NA	NA	NA	NA	NA	HC02191
327	NA	NA	NA	NA	NA	NA	NA	NA	NA	NA	NA	NA	NA	NA	NA	NA	NA	NA	NA	NA	NA	NA	NA	NA	NA	NA	NA	NA	NA	NA	NA	NA	NA	NA	NA	NA	NA	NA	NA	NA	NA	NA	NA	NA	NA	NA	NA	NA	NA
328	NA	NA	NA	NA	NA	NA	NA	NA	NA	NA	NA	NA	NA	NA	NA	NA	NA	NA	NA	NA	NA	NA	NA	NA	NA	NA	NA	NA	NA	NA	NA	NA	NA	NA	NA	NA	NA	NA	NA	NA	NA	NA	NA	NA	NA	NA	NA	NA	HC02197
329	NA	NA	NA	NA	NA	NA	NA	NA	NA	NA	NA	NA	NA	NA	NA	NA	NA	NA	NA	NA	NA	NA	NA	NA	NA	NA	NA	NA	NA	NA	NA	NA	NA	NA	NA	NA	NA	NA	NA	NA	NA	NA	NA	NA	NA	NA	NA	NA	NA
330	hco3	hco3	hco3	NA	NA	hco3	NA	hco3	hco3	hco3	hco3	NA	hco3	hco3	hco3	NA	hco3	NA	NA	hco3	hco3	NA	NA	NA	NA	hco3	NA	NA	hco3	hco3	NA	NA	NA	NA	NA	hco3	NA	NA	NA	NA	hco3	NA	hco3	NA	hco3	NA	NA	hco3	hco3
331	NA	NA	NA	NA	NA	NA	NA	NA	NA	NA	NA	NA	NA	NA	NA	NA	NA	NA	NA	NA	NA	NA	NA	NA	NA	NA	NA	NA	NA	NA	NA	NA	NA	NA	NA	NA	NA	NA	NA	NA	NA	NA	NA	NA	NA	NA	NA	NA	NA
332	NA	NA	NA	NA	NA	NA	NA	NA	NA	NA	NA	NA	NA	NA	NA	NA	NA	NA	NA	NA	NA	NA	NA	NA	NA	NA	NA	NA	NA	NA	NA	NA	NA	NA	NA	NA	NA	NA	NA	NA	NA	NA	NA	NA	NA	NA	NA	NA	NA
333	NA	NA	hdcoa	NA	NA	NA	NA	NA	NA	NA	hdcoa	NA	NA	hdcoa	hdcoa	NA	NA	NA	NA	NA	NA	NA	NA	NA	NA	NA	NA	NA	hdcoa	NA	hdcoa	NA	NA	NA	NA	NA	NA	NA	NA	NA	hdcoa	NA	NA	NA	hdcoa	hdcoa	NA	hdcoa	NA
334	NA	NA	NA	NA	NA	NA	NA	NA	NA	NA	NA	NA	NA	NA	NA	NA	NA	NA	NA	NA	NA	NA	NA	NA	NA	NA	NA	NA	NA	NA	hdl_hs	NA	NA	NA	NA	NA	NA	NA	NA	NA	NA	NA	NA	NA	NA	NA	NA	NA	NA
335	NA	NA	hemozoin	NA	NA	NA	NA	NA	NA	NA	hemozoin	NA	NA	hemozoin	hemozoin	NA	NA	NA	NA	NA	NA	NA	NA	NA	NA	NA	NA	NA	hemozoin	NA	hemozoin	NA	NA	NA	NA	NA	NA	NA	NA	NA	hemozoin	NA	NA	NA	hemozoin	hemozoin	NA	hemozoin	NA
336	NA	NA	NA	NA	NA	NA	NA	NA	NA	NA	NA	NA	NA	NA	NA	NA	NA	NA	NA	NA	NA	NA	NA	NA	NA	NA	NA	NA	NA	NA	NA	NA	NA	NA	NA	NA	NA	NA	hexc	NA	NA	NA	NA	NA	NA	NA	NA	NA	NA
337	NA	NA	NA	NA	NA	NA	NA	NA	NA	NA	NA	NA	NA	NA	NA	NA	NA	NA	NA	NA	NA	NA	NA	NA	NA	NA	NA	NA	NA	NA	NA	NA	NA	NA	NA	NA	NA	NA	NA	NA	NA	NA	NA	NA	NA	NA	NA	NA	NA
338	NA	NA	NA	NA	NA	NA	NA	NA	NA	hg2	NA	NA	NA	NA	NA	NA	NA	NA	NA	NA	NA	NA	NA	NA	NA	NA	hg2	NA	NA	NA	NA	NA	NA	NA	NA	hg2	NA	NA	NA	NA	NA	NA	NA	hg2	NA	NA	NA	NA	NA
339	hghhlipa	hghhlipa	hghhlipa	hghhlipa	hghhlipa	hghhlipa	hghhlipa	hghhlipa	hghhlipa	hghhlipa	hghhlipa	hghhlipa	hghhlipa	hghhlipa	hghhlipa	NA	hghhlipa	hghhlipa	hghhlipa	hghhlipa	hghhlipa	hghhlipa	hghhlipa	hghhlipa	hghhlipa	hghhlipa	hghhlipa	hghhlipa	hghhlipa	hghhlipa	hghhlipa	hghhlipa	hghhlipa	hghhlipa	hghhlipa	hghhlipa	hghhlipa	hghhlipa	hghhlipa	hghhlipa	hghhlipa	hghhlipa	hghhlipa	hghhlipa	hghhlipa	NA	hghhlipa	hghhlipa	hghhlipa
340	hghhlipan	hghhlipan	hghhlipan	hghhlipan	hghhlipan	hghhlipan	hghhlipan	hghhlipan	hghhlipan	hghhlipan	hghhlipan	hghhlipan	hghhlipan	hghhlipan	hghhlipan	NA	hghhlipan	hghhlipan	hghhlipan	hghhlipan	hghhlipan	hghhlipan	hghhlipan	hghhlipan	hghhlipan	hghhlipan	hghhlipan	hghhlipan	hghhlipan	hghhlipan	hghhlipan	hghhlipan	hghhlipan	hghhlipan	hghhlipan	hghhlipan	hghhlipan	hghhlipan	hghhlipan	hghhlipan	hghhlipan	hghhlipan	hghhlipan	hghhlipan	hghhlipan	NA	hghhlipan	hghhlipan	hghhlipan
341	NA	NA	his__L	NA	NA	NA	NA	NA	NA	NA	his__L	NA	NA	his__L	his__L	NA	NA	NA	NA	NA	NA	NA	NA	NA	NA	NA	NA	NA	his__L	NA	his__L	NA	NA	NA	NA	NA	NA	NA	NA	NA	his__L	NA	NA	NA	his__L	his__L	NA	his__L	NA
342	NA	NA	NA	NA	NA	NA	NA	NA	NA	NA	NA	NA	NA	NA	NA	NA	NA	NA	NA	NA	NA	NA	NA	NA	NA	NA	NA	NA	NA	NA	NA	NA	NA	NA	NA	NA	NA	NA	NA	NA	NA	NA	NA	NA	NA	NA	NA	NA	NA
343	NA	NA	NA	NA	NA	NA	NA	hishislys	NA	NA	NA	NA	NA	NA	NA	NA	NA	NA	NA	NA	hishislys	NA	NA	NA	NA	NA	NA	NA	NA	NA	NA	NA	NA	NA	NA	NA	NA	NA	NA	hishislys	NA	NA	NA	NA	NA	NA	NA	NA	NA
344	NA	NA	NA	NA	NA	NA	NA	NA	NA	NA	NA	NA	NA	NA	NA	NA	NA	NA	NA	NA	NA	hislysile	NA	NA	NA	NA	NA	NA	NA	NA	NA	NA	NA	NA	NA	NA	NA	NA	NA	NA	NA	NA	hislysile	NA	NA	NA	NA	NA	NA
345	NA	NA	NA	NA	NA	NA	NA	NA	NA	NA	NA	NA	NA	NA	NA	NA	NA	NA	NA	NA	NA	hislysthr	NA	NA	NA	NA	NA	NA	NA	NA	NA	NA	NA	NA	NA	hislysthr	NA	NA	NA	NA	NA	NA	NA	NA	NA	NA	NA	NA	NA
346	NA	NA	NA	NA	NA	NA	NA	NA	hislysval	hislysval	NA	NA	NA	NA	NA	NA	NA	NA	NA	NA	NA	NA	NA	NA	NA	hislysval	NA	NA	NA	NA	NA	NA	NA	NA	NA	NA	NA	NA	NA	NA	NA	NA	NA	NA	NA	NA	NA	NA	NA
347	NA	NA	NA	NA	NA	NA	NA	NA	NA	NA	NA	NA	NA	NA	NA	NA	NA	NA	NA	NA	NA	NA	NA	NA	NA	NA	NA	NA	NA	NA	NA	NA	NA	NA	NA	NA	NA	NA	NA	NA	NA	NA	NA	NA	NA	NA	NA	NA	NA
348	NA	NA	NA	NA	NA	NA	NA	NA	NA	NA	NA	NA	NA	NA	NA	hisprolys	NA	NA	NA	NA	NA	NA	NA	NA	NA	NA	NA	NA	NA	NA	NA	NA	NA	NA	NA	NA	NA	NA	NA	NA	NA	NA	NA	NA	NA	NA	NA	NA	NA
349	NA	NA	NA	NA	NA	NA	NA	NA	NA	NA	NA	NA	NA	NA	NA	histrphis	NA	NA	NA	NA	NA	NA	histrphis	NA	NA	NA	NA	NA	NA	NA	NA	histrphis	NA	NA	NA	NA	NA	histrphis	NA	histrphis	NA	NA	NA	NA	NA	NA	NA	NA	NA
350	NA	NA	NA	NA	NA	NA	NA	NA	NA	NA	NA	NA	NA	NA	NA	NA	NA	NA	NA	NA	NA	NA	NA	NA	NA	NA	NA	NA	NA	NA	NA	NA	NA	NA	NA	NA	NA	NA	NA	NA	NA	NA	NA	NA	NA	NA	NA	NA	NA
351	NA	NA	hxan	NA	NA	NA	NA	NA	NA	NA	hxan	NA	NA	hxan	hxan	NA	NA	NA	NA	NA	NA	NA	NA	NA	NA	NA	NA	NA	hxan	NA	hxan	NA	NA	NA	NA	NA	NA	NA	NA	NA	hxan	NA	NA	NA	hxan	hxan	NA	hxan	NA
352	NA	NA	hxcoa	NA	NA	NA	NA	NA	NA	NA	hxcoa	NA	NA	hxcoa	hxcoa	NA	NA	NA	NA	NA	NA	NA	NA	NA	NA	NA	NA	NA	hxcoa	NA	hxcoa	NA	NA	NA	NA	NA	NA	NA	NA	NA	hxcoa	NA	NA	NA	hxcoa	hxcoa	NA	hxcoa	NA
353	NA	NA	NA	NA	NA	NA	NA	NA	NA	NA	NA	NA	NA	NA	NA	NA	NA	NA	NA	NA	NA	NA	NA	NA	NA	NA	NA	NA	NA	NA	NA	NA	NA	NA	NA	NA	NA	NA	NA	NA	NA	NA	NA	NA	NA	NA	NA	NA	NA
354	NA	NA	NA	NA	NA	NA	NA	NA	NA	NA	NA	NA	NA	NA	NA	NA	NA	NA	NA	NA	NA	NA	NA	NA	NA	NA	NA	NA	NA	NA	NA	NA	NA	NA	NA	NA	NA	NA	NA	NA	NA	NA	NA	NA	NA	NA	NA	NA	NA
355	NA	NA	NA	NA	NA	NA	NA	NA	NA	NA	NA	NA	NA	NA	NA	NA	NA	NA	NA	NA	NA	NA	NA	NA	NA	NA	NA	NA	NA	NA	NA	NA	NA	NA	NA	NA	NA	NA	NA	NA	NA	NA	NA	NA	NA	NA	NA	NA	NA
356	NA	NA	NA	NA	NA	NA	NA	NA	NA	NA	NA	NA	NA	NA	NA	NA	NA	NA	NA	NA	NA	NA	NA	NA	NA	NA	NA	NA	NA	NA	NA	NA	NA	NA	NA	NA	NA	NA	NA	NA	NA	NA	NA	NA	NA	NA	NA	NA	NA
357	NA	NA	ile__L	NA	NA	NA	NA	NA	NA	NA	ile__L	NA	NA	ile__L	ile__L	NA	NA	NA	NA	NA	NA	NA	NA	NA	NA	NA	NA	NA	ile__L	NA	ile__L	NA	NA	NA	NA	NA	NA	NA	NA	NA	ile__L	NA	NA	NA	ile__L	ile__L	NA	ile__L	NA
358	ileargile	NA	NA	NA	NA	NA	NA	NA	NA	NA	NA	NA	ileargile	NA	NA	NA	NA	NA	NA	NA	NA	NA	NA	NA	NA	NA	NA	NA	NA	ileargile	NA	NA	NA	NA	NA	NA	NA	NA	NA	NA	NA	NA	NA	ileargile	NA	NA	NA	NA	ileargile
359	NA	NA	NA	NA	NA	NA	NA	NA	NA	NA	NA	NA	NA	NA	NA	NA	NA	NA	NA	NA	NA	NA	NA	NA	NA	NA	NA	NA	NA	NA	NA	NA	NA	NA	NA	NA	NA	NA	ileasnhis	NA	NA	NA	NA	ileasnhis	NA	NA	NA	NA	NA
360	NA	NA	NA	NA	NA	NA	NA	NA	NA	NA	NA	NA	NA	NA	NA	NA	NA	NA	NA	NA	NA	ileprolys	NA	NA	NA	NA	NA	NA	NA	NA	NA	NA	NA	NA	NA	NA	NA	NA	ileprolys	NA	NA	NA	NA	ileprolys	NA	NA	NA	NA	NA
361	NA	NA	NA	NA	NA	NA	NA	NA	NA	NA	NA	NA	NA	NA	NA	NA	NA	NA	NA	NA	NA	NA	NA	NA	NA	NA	NA	NA	NA	NA	NA	NA	NA	NA	NA	NA	NA	NA	NA	NA	NA	NA	NA	NA	NA	NA	NA	NA	NA
362	imp	imp	imp	imp	NA	imp	NA	imp	imp	imp	imp	NA	imp	imp	imp	imp	imp	NA	NA	imp	imp	imp	NA	NA	NA	imp	imp	imp	imp	imp	NA	NA	imp	imp	NA	imp	imp	NA	NA	imp	imp	imp	imp	imp	imp	NA	imp	imp	imp
363	NA	NA	NA	NA	NA	NA	NA	NA	NA	NA	NA	NA	NA	NA	NA	NA	NA	NA	NA	NA	NA	NA	NA	NA	NA	NA	NA	NA	NA	NA	NA	NA	NA	NA	NA	NA	NA	NA	NA	NA	NA	NA	NA	NA	NA	NA	NA	NA	NA
364	NA	NA	NA	NA	NA	NA	NA	NA	NA	NA	NA	NA	NA	NA	NA	NA	NA	NA	NA	NA	NA	NA	NA	NA	NA	NA	NA	NA	NA	NA	NA	NA	NA	NA	NA	NA	NA	NA	NA	NA	NA	NA	NA	NA	NA	NA	NA	NA	NA
365	NA	NA	ins	NA	NA	NA	NA	NA	NA	NA	ins	NA	NA	ins	ins	NA	NA	NA	NA	NA	NA	NA	NA	NA	NA	NA	NA	NA	ins	NA	ins	NA	NA	NA	NA	NA	NA	NA	NA	NA	ins	NA	NA	NA	ins	ins	NA	ins	NA
366	NA	NA	ipdp	NA	NA	NA	NA	NA	NA	NA	NA	NA	NA	ipdp	NA	NA	NA	NA	NA	NA	NA	NA	NA	NA	NA	NA	NA	NA	NA	NA	NA	NA	NA	NA	NA	NA	NA	NA	NA	NA	NA	NA	NA	NA	ipdp	NA	NA	ipdp	NA
367	NA	NA	NA	NA	NA	NA	NA	NA	NA	NA	NA	NA	NA	NA	NA	NA	NA	NA	NA	NA	NA	NA	NA	NA	NA	NA	NA	NA	NA	NA	NA	NA	NA	NA	NA	NA	NA	NA	NA	NA	NA	NA	NA	NA	NA	NA	NA	NA	NA
368	NA	NA	NA	NA	NA	NA	NA	NA	NA	NA	NA	NA	NA	NA	NA	NA	NA	NA	NA	NA	NA	NA	NA	NA	NA	NA	NA	NA	NA	NA	NA	NA	NA	NA	NA	NA	NA	NA	NA	NA	NA	NA	NA	NA	NA	NA	NA	NA	NA
369	NA	NA	NA	NA	NA	NA	NA	NA	NA	NA	NA	NA	NA	NA	NA	NA	NA	NA	NA	NA	NA	NA	NA	NA	NA	NA	NA	NA	NA	NA	NA	NA	NA	NA	NA	NA	NA	NA	NA	NA	NA	NA	NA	NA	NA	NA	NA	NA	NA
370	NA	NA	NA	NA	NA	NA	NA	NA	kdo2lipid4	NA	kdo2lipid4	NA	NA	NA	NA	kdo2lipid4	NA	NA	NA	NA	NA	kdo2lipid4	NA	NA	NA	NA	NA	NA	kdo2lipid4	NA	NA	NA	NA	NA	NA	NA	NA	NA	kdo2lipid4	NA	kdo2lipid4	NA	NA	NA	NA	NA	NA	NA	NA
371	NA	NA	NA	NA	NA	NA	NA	NA	NA	NA	NA	NA	NA	NA	NA	NA	NA	NA	NA	NA	NA	NA	NA	NA	NA	NA	NA	NA	NA	NA	NA	NA	NA	NA	NA	NA	NA	NA	NA	NA	NA	NA	NA	NA	NA	NA	NA	NA	NA
372	NA	NA	NA	NA	NA	NA	NA	NA	NA	NA	NA	NA	NA	NA	NA	NA	NA	NA	NA	NA	NA	NA	NA	NA	NA	NA	NA	NA	NA	NA	NA	NA	NA	NA	NA	NA	NA	NA	NA	NA	NA	NA	NA	NA	NA	NA	NA	NA	NA
373	NA	NA	NA	NA	NA	NA	lac__D	NA	NA	NA	NA	NA	NA	NA	NA	NA	NA	NA	NA	NA	NA	NA	NA	NA	NA	NA	NA	NA	NA	NA	NA	lac__D	NA	NA	NA	NA	NA	lac__D	NA	NA	NA	NA	NA	NA	NA	NA	NA	NA	NA
374	NA	NA	lac__L	lac__L	NA	lac__L	NA	lac__L	NA	NA	lac__L	lac__L	NA	lac__L	lac__L	NA	NA	NA	NA	lac__L	lac__L	NA	NA	NA	NA	NA	NA	NA	lac__L	NA	lac__L	NA	NA	NA	NA	NA	NA	NA	NA	NA	lac__L	NA	NA	NA	lac__L	lac__L	NA	lac__L	NA
375	NA	NA	NA	NA	NA	NA	NA	NA	NA	NA	NA	NA	NA	NA	NA	NA	NA	NA	NA	NA	NA	NA	NA	NA	NA	NA	NA	NA	NA	NA	NA	NA	NA	NA	NA	NA	NA	NA	NA	NA	NA	NA	NA	NA	NA	NA	NA	NA	NA
376	NA	NA	NA	NA	NA	NA	NA	NA	NA	NA	NA	NA	NA	NA	NA	NA	NA	NA	NA	NA	NA	NA	NA	NA	NA	NA	NA	NA	NA	NA	NA	NA	NA	NA	NA	NA	NA	NA	NA	NA	NA	NA	NA	NA	NA	NA	NA	NA	NA
377	NA	NA	NA	NA	NA	NA	NA	NA	NA	NA	NA	NA	NA	NA	NA	NA	NA	NA	NA	NA	NA	NA	NA	NA	NA	NA	NA	NA	NA	NA	NA	NA	NA	NA	NA	NA	NA	NA	lanost	NA	NA	NA	NA	NA	NA	NA	NA	NA	NA
378	NA	NA	NA	NA	NA	NA	NA	NA	NA	NA	NA	NA	NA	NA	NA	NA	NA	NA	NA	NA	NA	NA	NA	NA	NA	NA	NA	NA	NA	NA	NA	NA	NA	NA	NA	NA	NA	NA	lanostest_SC	NA	NA	NA	NA	NA	NA	NA	NA	NA	NA
379	NA	NA	NA	NA	NA	NA	NA	NA	NA	NA	NA	NA	NA	NA	NA	NA	NA	NA	NA	NA	NA	NA	NA	NA	NA	NA	NA	NA	NA	NA	NA	NA	NA	NA	NA	NA	NA	NA	NA	NA	NA	NA	NA	NA	NA	NA	NA	NA	NA
380	NA	NA	NA	NA	NA	NA	NA	NA	NA	NA	NA	NA	NA	NA	NA	NA	NA	NA	NA	NA	NA	NA	NA	NA	NA	NA	NA	NA	NA	NA	NA	NA	NA	NA	NA	NA	NA	NA	NA	NA	NA	NA	NA	NA	NA	NA	NA	NA	NA
381	NA	NA	NA	NA	NA	NA	NA	NA	NA	NA	NA	NA	NA	NA	NA	NA	NA	NA	ldl_hs	NA	NA	NA	NA	NA	NA	NA	NA	NA	NA	NA	NA	NA	NA	ldl_hs	NA	NA	NA	NA	NA	NA	NA	NA	NA	NA	NA	NA	NA	NA	NA
382	NA	NA	leu__L	NA	NA	NA	NA	NA	NA	NA	leu__L	NA	NA	leu__L	leu__L	NA	NA	NA	NA	NA	NA	NA	NA	NA	NA	NA	NA	NA	leu__L	NA	leu__L	NA	NA	NA	NA	NA	NA	NA	NA	NA	leu__L	NA	NA	NA	leu__L	leu__L	NA	leu__L	NA
383	NA	NA	NA	NA	NA	NA	NA	NA	NA	NA	NA	NA	NA	NA	NA	NA	NA	NA	NA	NA	NA	NA	NA	NA	NA	NA	NA	NA	NA	NA	NA	NA	NA	NA	NA	NA	NA	NA	leuasnasp	NA	NA	NA	NA	leuasnasp	NA	NA	NA	NA	NA
384	NA	NA	NA	NA	NA	NA	NA	NA	NA	NA	NA	NA	NA	NA	NA	NA	NA	NA	NA	NA	NA	NA	NA	NA	NA	NA	NA	NA	NA	NA	NA	NA	NA	NA	NA	NA	NA	NA	NA	NA	NA	NA	NA	NA	NA	NA	NA	NA	NA
385	NA	NA	NA	NA	NA	NA	NA	NA	NA	NA	NA	NA	NA	NA	NA	NA	NA	NA	NA	NA	NA	NA	NA	NA	NA	NA	NA	NA	NA	NA	NA	NA	NA	NA	NA	NA	NA	NA	NA	NA	NA	NA	NA	NA	NA	NA	NA	NA	NA
386	leuleu	NA	NA	NA	NA	NA	NA	NA	NA	NA	NA	NA	NA	NA	NA	NA	NA	NA	NA	NA	NA	leuleu	NA	NA	NA	NA	NA	NA	NA	leuleu	NA	NA	NA	NA	NA	NA	NA	NA	NA	NA	NA	NA	leuleu	NA	NA	NA	NA	NA	NA
387	leuleutrp	NA	NA	NA	NA	NA	NA	NA	NA	NA	NA	NA	leuleutrp	NA	NA	NA	NA	NA	leuleutrp	NA	NA	leuleutrp	NA	NA	NA	NA	NA	NA	NA	leuleutrp	NA	NA	NA	NA	NA	NA	NA	NA	NA	NA	NA	NA	leuleutrp	NA	NA	NA	NA	NA	leuleutrp
388	NA	NA	NA	NA	NA	NA	NA	NA	NA	NA	NA	NA	NA	NA	NA	NA	NA	NA	NA	NA	NA	NA	NA	NA	NA	NA	NA	NA	NA	NA	NA	NA	NA	NA	NA	NA	NA	NA	NA	NA	NA	NA	NA	NA	NA	NA	NA	NA	NA
389	leutyrtyr	NA	NA	NA	NA	NA	NA	NA	NA	NA	NA	NA	leutyrtyr	NA	NA	NA	NA	NA	leutyrtyr	NA	NA	NA	NA	NA	NA	NA	NA	NA	NA	leutyrtyr	NA	NA	NA	NA	NA	NA	NA	NA	NA	NA	NA	NA	NA	NA	NA	NA	NA	NA	leutyrtyr
390	NA	NA	NA	NA	NA	NA	NA	NA	NA	NA	NA	NA	NA	NA	NA	NA	NA	NA	NA	NA	NA	NA	NA	NA	NA	NA	NA	NA	NA	NA	NA	NA	NA	NA	NA	NA	NA	NA	NA	NA	NA	NA	NA	NA	NA	NA	NA	NA	NA
391	NA	NA	NA	NA	NA	NA	NA	NA	lipa	NA	lipa	NA	NA	NA	NA	lipa	NA	NA	NA	NA	NA	lipa	NA	NA	NA	NA	NA	NA	lipa	NA	NA	NA	NA	NA	NA	NA	NA	NA	lipa	NA	lipa	NA	NA	NA	NA	NA	NA	NA	NA
392	NA	NA	NA	NA	lipa_cold	NA	NA	NA	lipa_cold	NA	lipa_cold	NA	NA	NA	NA	lipa_cold	NA	NA	NA	NA	NA	NA	NA	NA	NA	NA	NA	NA	lipa_cold	NA	NA	NA	NA	NA	NA	NA	NA	NA	lipa_cold	NA	lipa_cold	NA	NA	NA	NA	NA	NA	NA	NA
393	NA	NA	NA	NA	NA	NA	NA	NA	NA	NA	NA	NA	NA	NA	NA	NA	NA	NA	NA	NA	NA	NA	NA	NA	NA	NA	NA	NA	NA	NA	NA	NA	NA	NA	NA	NA	NA	NA	NA	NA	NA	NA	NA	NA	NA	NA	NA	NA	NA
394	NA	NA	lipoate	lipoate	NA	lipoate	NA	lipoate	NA	NA	NA	NA	NA	lipoate	NA	NA	NA	NA	NA	lipoate	lipoate	NA	NA	NA	NA	NA	NA	NA	NA	NA	NA	NA	NA	NA	NA	NA	NA	NA	NA	NA	NA	NA	NA	NA	lipoate	NA	NA	lipoate	NA
395	NA	NA	NA	NA	NA	NA	NA	NA	NA	NA	NA	NA	NA	NA	NA	NA	NA	NA	NA	NA	NA	NA	NA	NA	NA	NA	NA	NA	NA	NA	NA	NA	NA	NA	NA	NA	NA	NA	NA	NA	NA	NA	NA	NA	NA	NA	NA	NA	NA
396	NA	NA	NA	NA	NA	NA	NA	NA	NA	NA	NA	NA	NA	NA	NA	NA	NA	NA	NA	NA	NA	NA	NA	NA	NA	NA	NA	NA	NA	NA	NA	NA	NA	NA	NA	NA	NA	NA	NA	NA	NA	NA	NA	NA	NA	NA	NA	NA	NA
397	NA	NA	NA	NA	NA	NA	NA	NA	NA	NA	NA	NA	NA	NA	NA	NA	NA	NA	NA	NA	NA	NA	NA	NA	NA	NA	NA	NA	NA	NA	NA	NA	NA	NA	NA	NA	NA	NA	NA	NA	NA	NA	NA	NA	NA	NA	NA	NA	NA
398	NA	NA	NA	NA	NA	NA	NA	NA	NA	NA	NA	NA	NA	NA	NA	NA	NA	NA	NA	NA	NA	NA	NA	NA	NA	NA	NA	NA	NA	NA	NA	NA	NA	NA	NA	NA	NA	NA	NA	NA	NA	NA	NA	NA	NA	NA	NA	NA	NA
399	NA	NA	NA	NA	NA	NA	NA	NA	NA	NA	NA	NA	NA	NA	NA	NA	NA	NA	NA	NA	NA	NA	NA	NA	NA	NA	NA	NA	NA	NA	NA	NA	NA	lpchol_cho	NA	NA	NA	NA	NA	NA	NA	NA	NA	NA	NA	NA	NA	NA	NA
400	NA	NA	NA	NA	NA	NA	NA	NA	NA	NA	NA	NA	NA	NA	NA	NA	NA	NA	NA	NA	NA	NA	NA	NA	NA	NA	NA	NA	NA	NA	NA	NA	NA	NA	NA	NA	NA	NA	NA	NA	NA	NA	NA	NA	NA	NA	NA	NA	NA
401	NA	NA	NA	NA	NA	NA	NA	NA	NA	NA	NA	NA	NA	NA	NA	NA	NA	NA	NA	NA	NA	NA	NA	NA	NA	NA	NA	NA	NA	NA	NA	NA	NA	NA	NA	NA	NA	NA	NA	NA	NA	NA	NA	NA	NA	NA	NA	NA	NA
402	NA	NA	lys__L	NA	NA	NA	NA	NA	NA	NA	lys__L	NA	NA	lys__L	lys__L	NA	NA	NA	NA	NA	NA	NA	NA	NA	NA	NA	NA	NA	lys__L	NA	lys__L	NA	NA	NA	NA	NA	NA	NA	NA	NA	lys__L	NA	NA	NA	lys__L	lys__L	NA	lys__L	NA
403	NA	NA	NA	NA	NA	NA	NA	NA	NA	NA	NA	NA	NA	NA	NA	NA	NA	NA	NA	NA	NA	lysargleu	NA	NA	NA	NA	NA	NA	NA	NA	NA	NA	NA	NA	NA	NA	NA	NA	lysargleu	NA	NA	NA	NA	NA	NA	NA	NA	NA	NA
404	NA	lyslyslys	NA	NA	NA	NA	lyslyslys	NA	lyslyslys	lyslyslys	NA	NA	NA	NA	NA	lyslyslys	NA	NA	NA	NA	NA	lyslyslys	NA	NA	NA	lyslyslys	NA	NA	NA	NA	NA	NA	lyslyslys	NA	NA	lyslyslys	NA	NA	lyslyslys	NA	NA	NA	lyslyslys	lyslyslys	NA	NA	NA	NA	NA
405	NA	NA	NA	NA	NA	NA	NA	NA	NA	NA	NA	NA	NA	NA	NA	NA	NA	NA	NA	NA	NA	NA	NA	NA	NA	NA	NA	NA	NA	NA	NA	NA	lyspheile	NA	NA	NA	NA	NA	lyspheile	NA	NA	NA	NA	NA	NA	NA	NA	NA	NA
406	NA	NA	NA	NA	NA	NA	NA	NA	NA	NA	NA	NA	NA	NA	NA	NA	NA	NA	NA	NA	NA	NA	NA	NA	NA	NA	NA	NA	NA	NA	NA	NA	NA	NA	NA	NA	NA	NA	NA	NA	NA	NA	NA	NA	NA	NA	NA	NA	NA
407	NA	NA	NA	NA	NA	NA	NA	NA	NA	NA	NA	NA	NA	NA	NA	NA	NA	NA	NA	NA	NA	lystyrile	NA	NA	NA	NA	NA	NA	NA	NA	NA	NA	lystyrile	NA	NA	NA	NA	NA	NA	NA	NA	NA	lystyrile	lystyrile	NA	NA	NA	NA	NA
408	NA	NA	NA	NA	NA	NA	NA	NA	lysvalphe	lysvalphe	NA	NA	NA	NA	NA	NA	NA	NA	NA	NA	NA	NA	NA	NA	NA	lysvalphe	NA	NA	NA	NA	NA	NA	NA	NA	NA	lysvalphe	NA	NA	NA	NA	NA	NA	NA	NA	NA	NA	NA	NA	NA
409	NA	NA	NA	NA	NA	NA	NA	NA	NA	NA	NA	NA	NA	NA	NA	NA	NA	NA	NA	NA	NA	NA	NA	NA	NA	NA	NA	NA	NA	NA	NA	NA	NA	NA	NA	NA	NA	NA	NA	NA	NA	NA	NA	NA	NA	NA	NA	NA	NA
410	NA	NA	NA	NA	NA	NA	NA	NA	NA	NA	NA	NA	NA	NA	NA	NA	NA	NA	NA	NA	NA	NA	NA	NA	NA	NA	NA	NA	NA	NA	mag_cho	NA	NA	NA	NA	NA	NA	NA	NA	NA	NA	NA	NA	NA	NA	NA	NA	NA	NA
411	NA	NA	NA	NA	NA	NA	NA	NA	NA	NA	NA	NA	NA	NA	NA	NA	NA	NA	NA	NA	NA	NA	NA	NA	NA	NA	NA	NA	NA	NA	NA	NA	NA	NA	NA	NA	NA	NA	NA	NA	NA	NA	NA	NA	NA	NA	NA	NA	NA
412	NA	NA	mal__L	mal__L	NA	mal__L	NA	mal__L	NA	NA	NA	mal__L	NA	mal__L	NA	NA	NA	NA	NA	mal__L	mal__L	NA	NA	NA	NA	NA	NA	NA	NA	NA	NA	NA	NA	NA	NA	NA	NA	NA	NA	NA	NA	NA	NA	NA	mal__L	NA	NA	mal__L	NA
413	NA	NA	NA	NA	NA	NA	NA	NA	NA	malt	NA	NA	NA	NA	NA	NA	NA	NA	NA	NA	NA	NA	NA	NA	NA	malt	NA	NA	NA	NA	malt	NA	NA	NA	NA	NA	NA	NA	NA	NA	NA	NA	NA	NA	NA	NA	NA	NA	NA
414	NA	NA	NA	NA	NA	NA	NA	NA	NA	NA	NA	NA	NA	NA	NA	NA	NA	NA	NA	NA	NA	NA	NA	NA	NA	NA	NA	NA	NA	NA	NA	NA	NA	NA	NA	NA	NA	NA	NA	NA	NA	NA	NA	NA	NA	NA	NA	NA	NA
415	NA	NA	NA	NA	NA	NA	NA	NA	NA	NA	NA	NA	NA	NA	NA	NA	NA	NA	NA	NA	NA	NA	NA	NA	NA	NA	NA	NA	NA	NA	NA	NA	NA	NA	NA	NA	NA	NA	NA	NA	NA	NA	NA	NA	NA	NA	NA	NA	NA
416	NA	NA	NA	NA	NA	NA	NA	NA	NA	NA	NA	NA	NA	NA	NA	NA	NA	NA	NA	NA	NA	NA	NA	NA	NA	NA	NA	NA	NA	NA	NA	NA	NA	NA	NA	NA	NA	NA	NA	NA	NA	NA	NA	NA	NA	NA	NA	NA	NA
417	NA	NA	NA	NA	NA	NA	NA	NA	NA	malttr	NA	NA	NA	NA	NA	NA	NA	NA	NA	NA	NA	NA	NA	NA	NA	malttr	NA	NA	NA	NA	malttr	NA	NA	NA	NA	NA	NA	NA	NA	NA	NA	malttr	NA	NA	NA	NA	NA	NA	NA
418	NA	NA	NA	NA	NA	NA	NA	NA	NA	NA	NA	NA	NA	NA	NA	NA	NA	NA	NA	NA	NA	NA	NA	NA	NA	NA	NA	NA	NA	NA	NA	NA	NA	NA	NA	NA	NA	NA	NA	NA	NA	NA	NA	NA	NA	NA	NA	NA	NA
419	NA	NA	man	man	NA	man	NA	man	NA	NA	NA	NA	NA	man	NA	NA	NA	NA	NA	man	man	NA	NA	NA	NA	NA	NA	NA	NA	NA	NA	NA	NA	NA	NA	NA	NA	NA	NA	NA	NA	NA	NA	NA	man	NA	NA	man	NA
420	NA	NA	NA	NA	NA	NA	NA	NA	NA	NA	NA	NA	NA	NA	NA	NA	NA	NA	NA	NA	NA	NA	NA	NA	NA	NA	NA	NA	NA	NA	NA	NA	NA	NA	NA	NA	NA	NA	NA	NA	NA	NA	NA	NA	NA	NA	NA	NA	NA
421	NA	NA	NA	NA	NA	NA	NA	NA	NA	NA	NA	NA	NA	NA	NA	NA	NA	NA	NA	NA	NA	NA	NA	NA	NA	NA	NA	NA	NA	NA	NA	NA	NA	NA	NA	NA	NA	NA	NA	NA	NA	NA	NA	NA	NA	NA	NA	NA	NA
422	NA	NA	NA	NA	NA	NA	NA	NA	NA	NA	NA	NA	NA	NA	NA	NA	NA	NA	NA	NA	NA	NA	NA	NA	NA	NA	NA	NA	NA	NA	NA	NA	NA	NA	NA	NA	NA	NA	NA	NA	NA	NA	NA	NA	NA	NA	NA	NA	NA
423	NA	NA	NA	NA	NA	NA	NA	NA	NA	NA	NA	NA	NA	NA	NA	NA	NA	NA	NA	NA	NA	NA	NA	NA	NA	NA	NA	NA	NA	NA	NA	NA	NA	NA	NA	NA	NA	NA	NA	NA	NA	NA	NA	NA	NA	NA	NA	NA	NA
424	NA	NA	NA	NA	NA	NA	NA	NA	NA	NA	NA	NA	NA	NA	NA	NA	NA	NA	NA	NA	NA	NA	NA	NA	NA	NA	NA	NA	NA	NA	NA	NA	NA	NA	NA	NA	NA	NA	NA	NA	NA	NA	NA	NA	NA	NA	NA	NA	NA
425	NA	NA	NA	NA	NA	NA	NA	NA	NA	NA	NA	NA	NA	NA	NA	NA	NA	NA	NA	NA	NA	NA	NA	NA	NA	NA	NA	NA	NA	NA	NA	NA	NA	NA	NA	NA	NA	NA	NA	NA	NA	NA	NA	NA	NA	NA	NA	NA	NA
426	NA	NA	NA	NA	NA	NA	NA	NA	NA	NA	NA	NA	NA	NA	NA	NA	NA	NA	NA	NA	NA	NA	NA	NA	NA	NA	NA	NA	NA	NA	NA	NA	NA	NA	NA	NA	NA	NA	NA	NA	NA	NA	NA	NA	NA	NA	NA	NA	NA
427	NA	NA	NA	NA	NA	NA	NA	NA	NA	NA	NA	NA	NA	NA	NA	NA	NA	NA	NA	NA	NA	NA	NA	NA	NA	NA	NA	NA	NA	NA	NA	NA	NA	NA	NA	NA	NA	NA	NA	NA	NA	NA	NA	NA	NA	NA	NA	NA	NA
428	NA	NA	NA	NA	NA	NA	NA	NA	NA	NA	NA	NA	NA	NA	NA	NA	NA	NA	NA	NA	NA	NA	NA	NA	NA	NA	NA	NA	NA	NA	NA	NA	NA	NA	NA	NA	NA	NA	NA	NA	NA	NA	NA	NA	NA	NA	NA	NA	NA
429	NA	NA	NA	NA	NA	NA	NA	NA	NA	NA	NA	NA	NA	NA	NA	NA	NA	NA	NA	NA	NA	NA	NA	NA	NA	NA	NA	NA	NA	NA	met__L	NA	NA	NA	NA	NA	NA	NA	NA	NA	NA	NA	NA	NA	NA	met__L	NA	NA	NA
430	NA	NA	NA	NA	NA	NA	NA	NA	NA	NA	NA	NA	NA	NA	NA	NA	NA	NA	NA	NA	NA	NA	NA	NA	NA	NA	NA	NA	NA	NA	NA	NA	NA	NA	NA	NA	NA	NA	NA	NA	NA	NA	NA	NA	NA	NA	NA	NA	NA
431	NA	NA	NA	NA	NA	NA	NA	NA	NA	NA	NA	NA	NA	NA	NA	NA	NA	NA	NA	NA	NA	NA	NA	NA	NA	NA	NA	NA	NA	NA	NA	NA	NA	NA	NA	NA	NA	NA	NA	NA	NA	NA	NA	NA	NA	NA	NA	NA	NA
432	NA	NA	NA	NA	NA	NA	NA	NA	NA	NA	NA	NA	NA	NA	NA	methislys	NA	NA	NA	NA	NA	NA	NA	NA	NA	NA	NA	NA	NA	NA	NA	NA	NA	NA	NA	NA	NA	NA	NA	NA	NA	NA	NA	NA	NA	NA	NA	NA	NA
433	NA	NA	NA	NA	NA	NA	NA	NA	NA	NA	NA	NA	NA	NA	NA	NA	NA	NA	NA	NA	NA	metmetile	NA	NA	NA	NA	NA	NA	NA	NA	NA	NA	NA	NA	NA	NA	NA	NA	metmetile	NA	NA	NA	NA	metmetile	NA	NA	metmetile	NA	NA
434	NA	NA	NA	NA	NA	NA	NA	NA	NA	NA	NA	NA	NA	NA	NA	NA	NA	NA	NA	NA	NA	NA	NA	NA	NA	NA	NA	NA	NA	NA	NA	NA	NA	NA	NA	NA	NA	NA	NA	NA	NA	NA	NA	NA	NA	NA	NA	NA	NA
435	NA	NA	NA	NA	NA	NA	NA	NA	NA	NA	NA	NA	NA	NA	NA	NA	NA	NA	NA	NA	NA	NA	NA	NA	NA	NA	NA	NA	NA	NA	NA	NA	NA	NA	NA	NA	NA	NA	NA	NA	NA	NA	NA	NA	NA	NA	NA	NA	NA
436	NA	NA	NA	NA	NA	NA	NA	NA	NA	NA	NA	NA	NA	NA	NA	NA	NA	NA	NA	NA	NA	NA	NA	NA	NA	NA	NA	NA	NA	NA	NA	NA	NA	NA	NA	metphearg	NA	NA	NA	NA	NA	NA	NA	NA	NA	NA	NA	NA	NA
437	NA	NA	NA	NA	NA	NA	NA	NA	NA	NA	NA	NA	NA	NA	NA	NA	NA	NA	NA	NA	NA	NA	NA	NA	NA	NA	NA	NA	NA	NA	NA	NA	NA	NA	NA	NA	NA	NA	NA	NA	NA	NA	NA	NA	NA	NA	NA	NA	NA
438	NA	mettrpphe	NA	NA	mettrpphe	NA	NA	NA	NA	NA	NA	NA	NA	NA	NA	NA	NA	NA	NA	NA	NA	NA	NA	NA	NA	NA	mettrpphe	mettrpphe	NA	NA	NA	NA	NA	mettrpphe	NA	NA	mettrpphe	NA	NA	NA	NA	NA	NA	NA	NA	NA	NA	NA	NA
439	NA	NA	NA	NA	NA	NA	NA	NA	NA	NA	NA	NA	NA	NA	NA	NA	NA	NA	NA	NA	NA	NA	NA	NA	NA	NA	NA	NA	NA	NA	NA	NA	NA	NA	NA	NA	NA	NA	NA	NA	NA	NA	NA	NA	NA	NA	NA	NA	NA
440	NA	NA	NA	NA	NA	NA	NA	NA	NA	NA	NA	NA	NA	NA	NA	NA	NA	NA	NA	NA	NA	NA	NA	NA	NA	NA	NA	NA	NA	NA	NA	NA	NA	NA	NA	NA	NA	NA	NA	NA	NA	NA	NA	NA	NA	NA	NA	NA	NA
441	NA	NA	NA	NA	NA	NA	NA	NA	NA	NA	NA	NA	NA	NA	NA	NA	NA	NA	NA	NA	NA	NA	NA	NA	NA	NA	NA	NA	NA	NA	NA	NA	NA	NA	NA	NA	NA	NA	NA	NA	NA	NA	NA	NA	NA	NA	NA	NA	NA
442	NA	NA	NA	NA	NA	NA	NA	NA	NA	NA	NA	NA	NA	NA	NA	NA	NA	NA	NA	NA	NA	NA	NA	NA	NA	NA	NA	NA	NA	NA	NA	NA	NA	NA	NA	NA	NA	NA	NA	NA	NA	NA	NA	NA	NA	NA	NA	NA	NA
443	NA	NA	NA	NA	NA	NA	NA	NA	NA	NA	NA	NA	NA	NA	NA	NA	NA	NA	NA	NA	NA	NA	NA	NA	NA	NA	NA	NA	NA	NA	NA	NA	NA	NA	NA	NA	NA	NA	NA	NA	NA	NA	NA	NA	NA	NA	NA	NA	NA
444	NA	NA	NA	NA	NA	NA	NA	NA	NA	NA	NA	NA	NA	NA	NA	NA	NA	NA	NA	NA	NA	NA	NA	NA	NA	NA	NA	NA	NA	NA	NA	NA	NA	NA	NA	NA	NA	NA	NA	NA	NA	NA	NA	NA	NA	NA	NA	NA	NA
445	NA	NA	NA	NA	NA	NA	NA	NA	NA	NA	NA	NA	NA	NA	NA	NA	NA	NA	NA	NA	NA	NA	NA	NA	NA	NA	NA	NA	NA	NA	NA	NA	NA	NA	NA	NA	NA	NA	NA	NA	NA	NA	NA	NA	NA	NA	NA	NA	NA
446	NA	NA	NA	NA	NA	NA	NA	NA	NA	NA	NA	NA	NA	NA	NA	NA	NA	NA	NA	NA	NA	NA	NA	NA	NA	NA	NA	NA	NA	NA	NA	NA	NA	NA	NA	NA	NA	NA	NA	NA	NA	NA	NA	NA	NA	NA	NA	NA	NA
447	NA	NA	NA	NA	NA	NA	NA	NA	NA	NA	NA	NA	NA	NA	NA	NA	NA	NA	NA	NA	NA	NA	NA	NA	NA	NA	NA	NA	NA	NA	NA	NA	NA	NA	NA	NA	NA	NA	NA	NA	NA	NA	NA	NA	NA	NA	NA	NA	NA
448	NA	NA	NA	NA	NA	NA	NA	NA	NA	NA	NA	NA	NA	NA	NA	NA	NA	NA	NA	NA	NA	NA	NA	NA	NA	NA	NA	NA	NA	NA	NA	NA	NA	NA	NA	NA	NA	NA	NA	NA	NA	NA	NA	NA	NA	NA	NA	NA	NA
449	NA	NA	NA	NA	NA	NA	NA	NA	NA	NA	NA	NA	NA	NA	NA	NA	NA	NA	NA	NA	NA	NA	NA	NA	NA	NA	NA	NA	NA	NA	NA	NA	NA	NA	NA	NA	NA	NA	NA	NA	NA	NA	NA	NA	NA	NA	NA	NA	NA
450	murein3p3p	NA	NA	murein3p3p	NA	murein3p3p	NA	murein3p3p	NA	NA	NA	murein3p3p	NA	NA	NA	murein3p3p	NA	NA	NA	murein3p3p	murein3p3p	NA	NA	NA	NA	NA	NA	NA	NA	murein3p3p	NA	NA	NA	NA	NA	NA	NA	NA	NA	murein3p3p	NA	NA	NA	NA	NA	NA	NA	NA	NA
451	NA	NA	NA	NA	NA	NA	NA	NA	NA	NA	NA	NA	NA	NA	NA	NA	NA	NA	NA	NA	NA	NA	NA	NA	NA	NA	NA	NA	NA	NA	NA	NA	NA	NA	NA	NA	NA	NA	NA	NA	NA	NA	NA	NA	NA	NA	NA	NA	NA
452	NA	NA	NA	NA	NA	NA	NA	NA	NA	NA	NA	NA	NA	NA	NA	NA	NA	NA	NA	NA	NA	NA	NA	NA	NA	NA	NA	NA	NA	NA	NA	NA	NA	NA	NA	NA	NA	NA	NA	NA	NA	NA	NA	NA	NA	NA	NA	NA	NA
453	NA	NA	NA	NA	NA	NA	NA	NA	NA	NA	NA	NA	NA	NA	NA	NA	NA	NA	NA	NA	NA	NA	NA	NA	NA	NA	NA	NA	NA	NA	NA	NA	NA	NA	NA	NA	NA	NA	NA	NA	NA	NA	NA	NA	NA	NA	NA	NA	NA
454	NA	NA	NA	NA	NA	NA	NA	NA	NA	NA	NA	NA	NA	NA	NA	NA	NA	NA	NA	NA	NA	NA	NA	NA	NA	NA	NA	NA	NA	NA	NA	NA	NA	NA	NA	NA	NA	NA	NA	NA	NA	NA	NA	NA	NA	NA	NA	NA	NA
455	NA	NA	NA	NA	NA	NA	NA	NA	NA	NA	NA	NA	NA	NA	NA	NA	NA	NA	NA	NA	NA	NA	NA	NA	NA	NA	NA	NA	NA	NA	NA	NA	NA	NA	NA	NA	NA	NA	NA	NA	NA	NA	NA	NA	NA	NA	NA	NA	NA
456	NA	NA	NA	NA	NA	NA	NA	NA	NA	NA	NA	NA	NA	NA	NA	NA	NA	NA	NA	NA	NA	NA	NA	NA	NA	NA	NA	NA	NA	NA	NA	NA	NA	NA	NA	NA	NA	NA	NA	NA	NA	NA	NA	NA	NA	NA	NA	NA	NA
457	NA	NA	NA	NA	NA	NA	NA	NA	NA	NA	NA	NA	NA	NA	NA	NA	NA	NA	NA	NA	NA	NA	NA	NA	NA	NA	NA	NA	NA	NA	NA	NA	NA	NA	NA	NA	NA	NA	NA	NA	NA	NA	NA	NA	NA	NA	NA	NA	NA
458	murein5p3p	NA	NA	murein5p3p	NA	murein5p3p	NA	murein5p3p	NA	NA	NA	murein5p3p	NA	NA	NA	murein5p3p	NA	NA	NA	murein5p3p	murein5p3p	NA	NA	NA	NA	NA	NA	NA	NA	murein5p3p	NA	NA	NA	NA	NA	NA	NA	NA	NA	murein5p3p	NA	NA	NA	NA	NA	NA	NA	NA	NA
459	NA	NA	NA	NA	NA	NA	NA	NA	NA	NA	NA	NA	NA	NA	NA	NA	NA	NA	NA	NA	NA	NA	NA	NA	NA	NA	NA	NA	NA	NA	NA	NA	NA	NA	NA	NA	NA	NA	NA	NA	NA	NA	NA	NA	NA	NA	NA	NA	NA
460	NA	NA	NA	NA	NA	NA	NA	NA	NA	NA	NA	NA	NA	NA	NA	NA	NA	NA	NA	NA	NA	NA	NA	NA	NA	NA	NA	NA	NA	NA	NA	NA	NA	NA	NA	NA	NA	NA	NA	NA	NA	NA	NA	NA	NA	NA	NA	NA	NA
461	NA	NA	NA	NA	NA	NA	NA	NA	NA	NA	NA	NA	NA	NA	NA	NA	NA	NA	NA	NA	NA	NA	NA	NA	NA	NA	NA	NA	NA	NA	NA	NA	NA	NA	NA	NA	NA	NA	NA	NA	NA	NA	NA	NA	NA	NA	NA	NA	NA
462	NA	NA	NA	NA	NA	NA	NA	NA	NA	NA	NA	NA	NA	NA	NA	NA	NA	NA	NA	NA	NA	NA	NA	NA	NA	NA	NA	NA	NA	NA	NA	NA	NA	NA	NA	NA	NA	NA	NA	NA	NA	NA	NA	NA	NA	NA	NA	NA	NA
463	NA	NA	NA	NA	NA	NA	NA	NA	NA	NA	NA	NA	NA	NA	NA	NA	NA	NA	NA	NA	NA	NA	NA	murein5px4p	NA	NA	NA	NA	NA	NA	NA	NA	NA	NA	NA	NA	NA	NA	NA	NA	NA	NA	NA	NA	NA	NA	NA	NA	NA
464	NA	NA	NA	NA	NA	NA	NA	NA	NA	NA	NA	NA	NA	NA	NA	NA	NA	NA	NA	NA	NA	NA	NA	murein5px4px4p	NA	NA	NA	NA	NA	NA	NA	NA	NA	NA	NA	NA	NA	NA	NA	NA	NA	NA	NA	NA	NA	NA	NA	NA	NA
465	NA	NA	NA	NA	NA	NA	NA	NA	NA	NA	NA	NA	NA	NA	NA	NA	NA	NA	NA	NA	NA	NA	NA	NA	NA	NA	NA	NA	NA	NA	NA	NA	NA	NA	NA	NA	NA	NA	NA	NA	NA	NA	NA	NA	NA	NA	NA	NA	NA
466	na1	NA	NA	NA	NA	NA	NA	NA	na1	na1	NA	NA	na1	NA	NA	na1	NA	NA	NA	NA	NA	na1	NA	NA	NA	na1	NA	NA	NA	na1	NA	NA	na1	NA	NA	na1	NA	NA	na1	NA	NA	na1	NA	na1	NA	NA	NA	NA	na1
467	NA	NA	NA	NA	NA	NA	NA	NA	NA	nad	NA	NA	NA	NA	NA	NA	NA	NA	NA	NA	NA	NA	NA	NA	NA	NA	NA	NA	NA	NA	NA	NA	NA	NA	NA	nad	NA	NA	NA	NA	NA	nad	NA	NA	NA	NA	NA	NA	NA
468	NA	NA	NA	NA	NA	NA	NA	NA	NA	NA	NA	NA	NA	NA	NA	NA	NA	NA	NA	NA	NA	NA	NA	NA	NA	NA	NA	NA	NA	NA	NA	NA	NA	nadp	NA	NA	NA	NA	NA	NA	NA	NA	NA	NA	NA	NA	NA	NA	NA
469	NA	NA	NA	NA	NA	NA	NA	NA	NA	NA	NA	NA	NA	NA	NA	NA	NA	NA	NA	NA	NA	NA	NA	NA	NA	ncam	NA	NA	NA	NA	NA	NA	NA	ncam	NA	NA	NA	NA	NA	NA	NA	NA	NA	NA	NA	NA	ncam	NA	NA
470	NA	NA	nh4	nh4	nh4	nh4	nh4	nh4	NA	NA	nh4	NA	NA	nh4	nh4	nh4	nh4	NA	nh4	nh4	nh4	nh4	NA	NA	nh4	NA	nh4	NA	nh4	NA	nh4	NA	nh4	NA	nh4	NA	NA	nh4	NA	nh4	nh4	nh4	nh4	NA	nh4	nh4	nh4	nh4	nh4
471	NA	NA	NA	NA	NA	NA	NA	NA	NA	NA	NA	NA	NA	NA	NA	NA	NA	NA	NA	NA	NA	NA	NA	NA	NA	NA	NA	NA	NA	NA	NA	NA	NA	NA	NA	NA	NA	NA	NA	NA	NA	NA	NA	NA	NA	NA	NA	NA	NA
472	NA	NA	NA	NA	nmn	NA	NA	NA	NA	nmn	NA	NA	NA	NA	NA	NA	NA	NA	NA	NA	NA	NA	nmn	NA	NA	NA	NA	NA	NA	NA	NA	nmn	NA	nmn	nmn	nmn	nmn	nmn	NA	NA	NA	nmn	NA	NA	NA	NA	NA	NA	NA
473	NA	NA	NA	NA	NA	NA	NA	NA	NA	NA	NA	NA	NA	NA	NA	NA	NA	NA	NA	NA	NA	NA	NA	NA	NA	NA	NA	NA	NA	NA	NA	NA	NA	NA	NA	NA	NA	NA	NA	NA	NA	NA	NA	NA	NA	NA	NA	NA	NA
474	NA	NA	no3	NA	NA	NA	NA	NA	NA	NA	no3	NA	NA	no3	no3	NA	NA	NA	NA	NA	NA	NA	NA	NA	NA	NA	NA	NA	no3	NA	no3	NA	NA	NA	NA	NA	NA	NA	NA	NA	no3	NA	NA	NA	no3	no3	NA	no3	NA
475	NA	NA	NA	NA	NA	NA	NA	NA	NA	NA	NA	NA	NA	NA	NA	NA	NA	NA	NA	NA	NA	NA	NA	NA	NA	NA	NA	NA	NA	NA	NA	NA	NA	NA	NA	NA	NA	NA	NA	NA	NA	NA	NA	NA	NA	NA	NA	NA	NA
476	NA	NA	NA	NA	NA	NA	NA	NA	NA	NA	NA	NA	NA	NA	NA	NA	NA	NA	NA	NA	NA	NA	NA	NA	NA	NA	NA	NA	NA	NA	NA	NA	NA	NA	NA	NA	NA	NA	NA	NA	NA	NA	NA	NA	NA	NA	NA	NA	NA
477	NA	NA	o2s	NA	NA	NA	NA	NA	NA	NA	o2s	NA	NA	o2s	o2s	NA	NA	NA	NA	NA	NA	NA	NA	NA	NA	NA	NA	NA	o2s	NA	o2s	NA	NA	NA	NA	NA	NA	NA	NA	NA	o2s	NA	NA	NA	o2s	o2s	NA	o2s	NA
478	NA	NA	NA	NA	NA	NA	NA	NA	NA	NA	NA	NA	NA	NA	NA	NA	NA	NA	NA	NA	NA	NA	NA	NA	NA	NA	NA	NA	NA	NA	NA	NA	NA	NA	NA	NA	NA	NA	NA	NA	NA	NA	NA	NA	NA	NA	NA	NA	NA
479	NA	NA	occoa	NA	NA	NA	NA	NA	NA	NA	occoa	NA	NA	occoa	occoa	NA	NA	NA	NA	NA	NA	NA	NA	NA	NA	NA	NA	NA	occoa	NA	occoa	NA	NA	NA	NA	NA	NA	NA	NA	NA	occoa	NA	NA	NA	occoa	occoa	NA	occoa	NA
480	NA	NA	NA	NA	NA	NA	NA	NA	NA	NA	NA	NA	NA	NA	NA	NA	NA	NA	NA	NA	NA	NA	NA	NA	NA	NA	NA	NA	NA	NA	NA	NA	NA	NA	NA	NA	NA	NA	NA	NA	NA	NA	NA	NA	NA	NA	NA	NA	NA
481	NA	NA	NA	NA	NA	NA	NA	NA	NA	NA	NA	NA	NA	NA	NA	NA	NA	NA	NA	NA	NA	NA	NA	NA	NA	NA	NA	NA	NA	NA	NA	NA	NA	NA	NA	NA	NA	NA	NA	NA	NA	NA	NA	NA	NA	NA	NA	NA	NA
482	NA	NA	NA	NA	NA	NA	NA	NA	NA	NA	NA	NA	NA	NA	NA	NA	NA	NA	NA	NA	NA	NA	NA	NA	NA	NA	NA	ocdcya	NA	NA	NA	NA	NA	NA	NA	NA	NA	NA	NA	NA	NA	NA	NA	NA	NA	NA	NA	NA	NA
483	NA	NA	NA	NA	NA	NA	NA	NA	NA	NA	NA	NA	NA	NA	NA	NA	NA	NA	NA	NA	NA	NA	NA	NA	NA	NA	NA	NA	NA	NA	NA	NA	NA	NA	NA	NA	NA	NA	NA	NA	NA	NA	NA	NA	NA	NA	NA	NA	NA
484	NA	NA	odecoa	NA	NA	NA	NA	NA	NA	NA	odecoa	NA	NA	odecoa	odecoa	NA	NA	NA	NA	NA	NA	NA	NA	NA	NA	NA	NA	NA	odecoa	NA	odecoa	NA	NA	NA	NA	NA	NA	NA	NA	NA	odecoa	NA	NA	NA	odecoa	odecoa	NA	odecoa	NA
485	NA	NA	NA	NA	NA	NA	NA	orn	NA	NA	NA	NA	NA	NA	NA	NA	NA	NA	NA	NA	orn	NA	NA	NA	NA	NA	NA	NA	NA	NA	NA	NA	NA	NA	NA	NA	NA	NA	NA	NA	NA	NA	NA	NA	NA	NA	NA	NA	NA
486	NA	NA	NA	NA	NA	NA	NA	NA	NA	NA	NA	orot	NA	NA	NA	NA	NA	NA	NA	NA	NA	NA	NA	NA	NA	NA	NA	NA	NA	NA	NA	NA	NA	NA	NA	NA	NA	NA	NA	NA	NA	NA	NA	NA	NA	NA	NA	NA	NA
487	pa120	pa120	pa120	pa120	pa120	pa120	pa120	pa120	pa120	pa120	pa120	pa120	pa120	pa120	pa120	pa120	pa120	pa120	pa120	pa120	pa120	pa120	pa120	pa120	pa120	pa120	pa120	pa120	pa120	pa120	pa120	pa120	pa120	pa120	pa120	pa120	pa120	pa120	pa120	pa120	pa120	pa120	pa120	pa120	pa120	pa120	pa120	pa120	pa120
488	pa140	pa140	pa140	pa140	pa140	pa140	pa140	pa140	pa140	pa140	pa140	pa140	pa140	pa140	pa140	pa140	pa140	pa140	pa140	pa140	pa140	pa140	pa140	pa140	pa140	pa140	pa140	pa140	pa140	pa140	pa140	pa140	pa140	pa140	pa140	pa140	pa140	pa140	pa140	pa140	pa140	pa140	pa140	pa140	pa140	pa140	pa140	pa140	pa140
489	pa141	pa141	pa141	pa141	pa141	pa141	pa141	pa141	pa141	pa141	pa141	pa141	pa141	pa141	pa141	pa141	pa141	pa141	pa141	pa141	pa141	pa141	pa141	pa141	pa141	pa141	pa141	pa141	pa141	pa141	pa141	pa141	pa141	pa141	pa141	pa141	pa141	pa141	pa141	pa141	pa141	pa141	pa141	pa141	pa141	pa141	pa141	pa141	pa141
490	pa160	pa160	pa160	pa160	pa160	pa160	pa160	pa160	pa160	pa160	pa160	pa160	pa160	pa160	pa160	pa160	pa160	pa160	pa160	pa160	pa160	pa160	pa160	pa160	pa160	pa160	pa160	pa160	pa160	pa160	pa160	pa160	pa160	pa160	pa160	pa160	pa160	pa160	pa160	pa160	pa160	pa160	pa160	pa160	pa160	pa160	pa160	pa160	pa160
491	pa161	pa161	pa161	pa161	pa161	pa161	pa161	pa161	pa161	pa161	pa161	pa161	pa161	pa161	pa161	pa161	pa161	pa161	pa161	pa161	pa161	pa161	pa161	pa161	pa161	pa161	pa161	pa161	pa161	pa161	pa161	pa161	pa161	pa161	pa161	pa161	pa161	pa161	pa161	pa161	pa161	pa161	pa161	pa161	pa161	pa161	pa161	pa161	pa161
492	pa180	pa180	pa180	pa180	pa180	pa180	pa180	pa180	pa180	pa180	pa180	pa180	pa180	pa180	pa180	pa180	pa180	pa180	pa180	pa180	pa180	pa180	pa180	pa180	pa180	pa180	pa180	pa180	pa180	pa180	pa180	pa180	pa180	pa180	pa180	pa180	pa180	pa180	pa180	pa180	pa180	pa180	pa180	pa180	pa180	pa180	pa180	pa180	pa180
493	pa181	pa181	pa181	pa181	pa181	pa181	pa181	pa181	pa181	pa181	pa181	pa181	pa181	pa181	pa181	pa181	pa181	pa181	pa181	pa181	pa181	pa181	pa181	pa181	pa181	pa181	pa181	pa181	pa181	pa181	pa181	pa181	pa181	pa181	pa181	pa181	pa181	pa181	pa181	pa181	pa181	pa181	pa181	pa181	pa181	pa181	pa181	pa181	pa181
494	NA	NA	NA	NA	NA	NA	NA	NA	NA	NA	NA	NA	NA	NA	NA	NA	NA	NA	NA	NA	NA	NA	NA	pac	NA	NA	NA	NA	NA	NA	NA	NA	NA	NA	NA	NA	NA	NA	NA	NA	NA	NA	NA	NA	NA	NA	NA	NA	NA
495	NA	NA	pail	NA	NA	NA	NA	NA	NA	NA	pail	NA	NA	pail	pail	NA	NA	NA	NA	NA	NA	NA	NA	NA	NA	NA	NA	NA	pail	NA	pail	NA	NA	NA	NA	NA	NA	NA	NA	NA	pail	NA	NA	NA	pail	pail	NA	pail	NA
496	pail18111Z160	pail18111Z160	pail18111Z160	pail18111Z160	pail18111Z160	pail18111Z160	pail18111Z160	pail18111Z160	pail18111Z160	pail18111Z160	pail18111Z160	pail18111Z160	pail18111Z160	pail18111Z160	pail18111Z160	pail18111Z160	pail18111Z160	pail18111Z160	pail18111Z160	pail18111Z160	pail18111Z160	pail18111Z160	pail18111Z160	pail18111Z160	pail18111Z160	pail18111Z160	pail18111Z160	pail18111Z160	pail18111Z160	pail18111Z160	pail18111Z160	pail18111Z160	pail18111Z160	pail18111Z160	pail18111Z160	pail18111Z160	pail18111Z160	pail18111Z160	NA	pail18111Z160	pail18111Z160	pail18111Z160	pail18111Z160	pail18111Z160	pail18111Z160	pail18111Z160	pail18111Z160	pail18111Z160	pail18111Z160
497	pail1819Z160	pail1819Z160	pail1819Z160	pail1819Z160	pail1819Z160	pail1819Z160	pail1819Z160	pail1819Z160	pail1819Z160	pail1819Z160	pail1819Z160	pail1819Z160	pail1819Z160	pail1819Z160	pail1819Z160	pail1819Z160	pail1819Z160	pail1819Z160	pail1819Z160	pail1819Z160	pail1819Z160	pail1819Z160	pail1819Z160	pail1819Z160	pail1819Z160	pail1819Z160	pail1819Z160	pail1819Z160	pail1819Z160	pail1819Z160	pail1819Z160	pail1819Z160	pail1819Z160	pail1819Z160	pail1819Z160	pail1819Z160	pail1819Z160	pail1819Z160	NA	pail1819Z160	pail1819Z160	pail1819Z160	pail1819Z160	pail1819Z160	pail1819Z160	pail1819Z160	pail1819Z160	pail1819Z160	pail1819Z160
498	NA	NA	NA	NA	NA	NA	NA	NA	NA	NA	NA	NA	NA	NA	NA	NA	NA	NA	NA	NA	NA	NA	NA	NA	NA	NA	NA	NA	NA	NA	NA	NA	NA	NA	NA	NA	NA	NA	NA	NA	NA	NA	NA	NA	NA	NA	NA	NA	NA
499	NA	NA	pap	NA	NA	NA	NA	NA	NA	NA	pap	NA	NA	pap	pap	NA	NA	NA	NA	NA	NA	NA	NA	NA	NA	NA	NA	NA	pap	NA	pap	NA	NA	NA	NA	NA	NA	NA	NA	NA	pap	NA	NA	NA	pap	pap	NA	pap	NA
500	NA	NA	pc	NA	NA	NA	NA	NA	NA	NA	pc	NA	NA	pc	pc	NA	NA	NA	NA	NA	NA	NA	NA	NA	NA	NA	NA	NA	pc	NA	pc	NA	NA	NA	NA	NA	NA	NA	NA	NA	pc	NA	NA	NA	pc	pc	NA	pc	NA
501	NA	NA	NA	NA	NA	NA	NA	NA	NA	NA	NA	NA	NA	NA	NA	NA	NA	NA	NA	NA	NA	NA	NA	NA	NA	NA	NA	pc_SC	NA	NA	NA	NA	NA	NA	NA	NA	NA	NA	NA	NA	NA	NA	NA	NA	NA	NA	NA	NA	NA
502	NA	NA	NA	NA	NA	NA	NA	NA	NA	NA	NA	NA	NA	NA	NA	NA	NA	NA	NA	NA	NA	NA	NA	NA	NA	NA	NA	NA	NA	NA	NA	NA	NA	pchol_cho	NA	NA	NA	NA	NA	NA	NA	NA	NA	NA	pchol_cho	NA	NA	NA	NA
503	NA	NA	NA	NA	NA	NA	NA	NA	NA	NA	NA	NA	NA	NA	NA	NA	NA	NA	pchol_hs	NA	NA	NA	NA	NA	NA	NA	NA	NA	NA	NA	NA	NA	NA	pchol_hs	NA	NA	NA	NA	NA	NA	NA	NA	NA	NA	NA	NA	NA	NA	NA
504	NA	NA	NA	NA	NA	NA	NA	NA	NA	NA	NA	NA	NA	NA	NA	NA	NA	NA	NA	NA	NA	NA	NA	NA	NA	NA	NA	NA	NA	NA	NA	NA	NA	NA	NA	NA	NA	NA	NA	NA	NA	NA	NA	NA	NA	NA	NA	NA	NA
505	NA	NA	NA	NA	NA	NA	NA	NA	NA	NA	NA	NA	NA	NA	NA	NA	NA	NA	NA	NA	NA	NA	NA	NA	NA	NA	NA	NA	NA	NA	NA	NA	NA	NA	NA	NA	NA	NA	NA	NA	NA	NA	NA	NA	NA	NA	NA	NA	NA
506	NA	NA	pcox	NA	NA	NA	NA	NA	NA	NA	NA	NA	NA	pcox	NA	NA	NA	NA	NA	NA	NA	NA	NA	NA	NA	NA	NA	NA	NA	NA	pcox	NA	NA	NA	NA	NA	NA	NA	NA	NA	NA	NA	NA	NA	pcox	pcox	NA	pcox	NA
507	NA	NA	NA	NA	NA	NA	NA	NA	NA	NA	NA	NA	NA	NA	NA	NA	NA	NA	NA	NA	NA	NA	NA	NA	NA	NA	NA	NA	NA	NA	NA	NA	NA	NA	NA	NA	NA	NA	NA	NA	NA	NA	NA	NA	NA	NA	NA	NA	NA
508	NA	NA	NA	NA	NA	NA	NA	NA	NA	NA	NA	NA	NA	NA	NA	NA	NA	NA	NA	NA	NA	NA	NA	NA	NA	NA	NA	NA	NA	NA	NA	NA	NA	NA	NA	NA	NA	NA	NA	NA	NA	NA	NA	NA	NA	NA	NA	NA	NA
509	NA	NA	NA	NA	NA	NA	NA	NA	NA	NA	NA	NA	NA	NA	NA	NA	NA	NA	NA	NA	NA	NA	NA	NA	NA	NA	NA	NA	NA	NA	NA	NA	NA	NA	NA	NA	NA	NA	NA	NA	NA	NA	NA	NA	NA	NA	NA	NA	NA
510	NA	NA	pdx5p	NA	NA	NA	NA	NA	NA	NA	NA	NA	NA	pdx5p	NA	NA	NA	NA	NA	NA	NA	NA	NA	NA	NA	NA	NA	NA	NA	NA	NA	NA	NA	NA	NA	NA	NA	NA	NA	NA	NA	NA	NA	NA	pdx5p	NA	NA	pdx5p	NA
511	NA	NA	pe	NA	NA	NA	pe	NA	NA	NA	pe	NA	NA	pe	pe	NA	NA	NA	NA	NA	NA	pe	NA	NA	NA	NA	NA	NA	pe	NA	pe	NA	NA	NA	pe	NA	NA	NA	NA	NA	pe	NA	NA	NA	pe	pe	NA	pe	NA
512	NA	NA	NA	NA	NA	NA	NA	NA	NA	NA	NA	NA	NA	NA	NA	NA	NA	NA	pe_hs	NA	NA	NA	NA	NA	NA	NA	NA	NA	NA	NA	pe_hs	NA	NA	NA	NA	NA	NA	NA	NA	NA	NA	NA	NA	NA	NA	NA	NA	NA	NA
513	pe120	pe120	pe120	pe120	pe120	pe120	pe120	pe120	pe120	pe120	pe120	pe120	pe120	pe120	pe120	pe120	pe120	pe120	pe120	pe120	pe120	pe120	pe120	pe120	pe120	pe120	pe120	pe120	pe120	pe120	pe120	pe120	pe120	pe120	pe120	pe120	pe120	pe120	pe120	pe120	pe120	pe120	pe120	pe120	pe120	pe120	pe120	pe120	pe120
514	pe140	pe140	pe140	pe140	pe140	pe140	pe140	pe140	pe140	pe140	pe140	pe140	pe140	pe140	pe140	pe140	pe140	pe140	pe140	pe140	pe140	pe140	pe140	pe140	pe140	pe140	pe140	pe140	pe140	pe140	pe140	pe140	pe140	pe140	pe140	pe140	pe140	pe140	pe140	pe140	pe140	pe140	pe140	pe140	pe140	pe140	pe140	pe140	pe140
515	pe141	pe141	pe141	pe141	pe141	pe141	pe141	pe141	pe141	pe141	pe141	pe141	pe141	pe141	pe141	pe141	pe141	pe141	pe141	pe141	pe141	pe141	pe141	pe141	pe141	pe141	pe141	pe141	pe141	pe141	pe141	pe141	pe141	pe141	pe141	pe141	pe141	pe141	pe141	pe141	pe141	pe141	pe141	pe141	pe141	pe141	pe141	pe141	pe141
516	pe160	pe160	pe160	pe160	pe160	pe160	pe160	pe160	pe160	pe160	pe160	pe160	pe160	pe160	pe160	pe160	pe160	pe160	pe160	pe160	pe160	pe160	pe160	pe160	pe160	pe160	pe160	pe160	pe160	pe160	pe160	pe160	pe160	pe160	pe160	pe160	pe160	pe160	pe160	pe160	pe160	pe160	pe160	pe160	pe160	pe160	pe160	pe160	pe160
517	pe161	pe161	pe161	pe161	pe161	pe161	pe161	pe161	pe161	pe161	pe161	pe161	pe161	pe161	pe161	pe161	pe161	pe161	pe161	pe161	pe161	pe161	pe161	pe161	pe161	pe161	pe161	pe161	pe161	pe161	pe161	pe161	pe161	pe161	pe161	pe161	pe161	pe161	pe161	pe161	pe161	pe161	pe161	pe161	pe161	pe161	pe161	pe161	pe161
518	pe180	pe180	pe180	pe180	pe180	pe180	pe180	pe180	pe180	pe180	pe180	pe180	pe180	pe180	pe180	pe180	pe180	pe180	pe180	pe180	pe180	pe180	pe180	pe180	pe180	pe180	pe180	pe180	pe180	pe180	pe180	pe180	pe180	pe180	pe180	pe180	pe180	pe180	pe180	pe180	pe180	pe180	pe180	pe180	pe180	pe180	pe180	pe180	pe180
519	pe1801819Z	pe1801819Z	pe1801819Z	pe1801819Z	pe1801819Z	pe1801819Z	pe1801819Z	pe1801819Z	pe1801819Z	pe1801819Z	pe1801819Z	pe1801819Z	pe1801819Z	pe1801819Z	pe1801819Z	pe1801819Z	pe1801819Z	pe1801819Z	pe1801819Z	pe1801819Z	pe1801819Z	pe1801819Z	pe1801819Z	pe1801819Z	pe1801819Z	pe1801819Z	pe1801819Z	pe1801819Z	pe1801819Z	pe1801819Z	pe1801819Z	pe1801819Z	pe1801819Z	pe1801819Z	pe1801819Z	pe1801819Z	pe1801819Z	pe1801819Z	NA	pe1801819Z	pe1801819Z	pe1801819Z	pe1801819Z	pe1801819Z	pe1801819Z	pe1801819Z	pe1801819Z	pe1801819Z	pe1801819Z
520	pe1801829Z12Z	pe1801829Z12Z	pe1801829Z12Z	pe1801829Z12Z	pe1801829Z12Z	pe1801829Z12Z	pe1801829Z12Z	pe1801829Z12Z	pe1801829Z12Z	pe1801829Z12Z	pe1801829Z12Z	pe1801829Z12Z	pe1801829Z12Z	pe1801829Z12Z	pe1801829Z12Z	pe1801829Z12Z	pe1801829Z12Z	pe1801829Z12Z	pe1801829Z12Z	pe1801829Z12Z	pe1801829Z12Z	pe1801829Z12Z	pe1801829Z12Z	pe1801829Z12Z	pe1801829Z12Z	pe1801829Z12Z	pe1801829Z12Z	pe1801829Z12Z	pe1801829Z12Z	pe1801829Z12Z	pe1801829Z12Z	pe1801829Z12Z	pe1801829Z12Z	pe1801829Z12Z	pe1801829Z12Z	pe1801829Z12Z	pe1801829Z12Z	pe1801829Z12Z	NA	pe1801829Z12Z	pe1801829Z12Z	pe1801829Z12Z	pe1801829Z12Z	pe1801829Z12Z	pe1801829Z12Z	pe1801829Z12Z	pe1801829Z12Z	pe1801829Z12Z	pe1801829Z12Z
521	pe1801835Z9Z12Z	pe1801835Z9Z12Z	pe1801835Z9Z12Z	pe1801835Z9Z12Z	pe1801835Z9Z12Z	pe1801835Z9Z12Z	pe1801835Z9Z12Z	pe1801835Z9Z12Z	pe1801835Z9Z12Z	pe1801835Z9Z12Z	pe1801835Z9Z12Z	pe1801835Z9Z12Z	pe1801835Z9Z12Z	pe1801835Z9Z12Z	pe1801835Z9Z12Z	pe1801835Z9Z12Z	pe1801835Z9Z12Z	pe1801835Z9Z12Z	pe1801835Z9Z12Z	pe1801835Z9Z12Z	pe1801835Z9Z12Z	pe1801835Z9Z12Z	pe1801835Z9Z12Z	pe1801835Z9Z12Z	pe1801835Z9Z12Z	pe1801835Z9Z12Z	pe1801835Z9Z12Z	pe1801835Z9Z12Z	pe1801835Z9Z12Z	pe1801835Z9Z12Z	pe1801835Z9Z12Z	pe1801835Z9Z12Z	pe1801835Z9Z12Z	pe1801835Z9Z12Z	pe1801835Z9Z12Z	pe1801835Z9Z12Z	pe1801835Z9Z12Z	pe1801835Z9Z12Z	NA	pe1801835Z9Z12Z	pe1801835Z9Z12Z	pe1801835Z9Z12Z	pe1801835Z9Z12Z	pe1801835Z9Z12Z	pe1801835Z9Z12Z	pe1801835Z9Z12Z	pe1801835Z9Z12Z	pe1801835Z9Z12Z	pe1801835Z9Z12Z
522	pe1801845Z9Z12Z15Z	pe1801845Z9Z12Z15Z	pe1801845Z9Z12Z15Z	pe1801845Z9Z12Z15Z	pe1801845Z9Z12Z15Z	pe1801845Z9Z12Z15Z	pe1801845Z9Z12Z15Z	pe1801845Z9Z12Z15Z	pe1801845Z9Z12Z15Z	pe1801845Z9Z12Z15Z	pe1801845Z9Z12Z15Z	pe1801845Z9Z12Z15Z	pe1801845Z9Z12Z15Z	pe1801845Z9Z12Z15Z	pe1801845Z9Z12Z15Z	pe1801845Z9Z12Z15Z	pe1801845Z9Z12Z15Z	pe1801845Z9Z12Z15Z	pe1801845Z9Z12Z15Z	pe1801845Z9Z12Z15Z	pe1801845Z9Z12Z15Z	pe1801845Z9Z12Z15Z	pe1801845Z9Z12Z15Z	pe1801845Z9Z12Z15Z	pe1801845Z9Z12Z15Z	pe1801845Z9Z12Z15Z	pe1801845Z9Z12Z15Z	pe1801845Z9Z12Z15Z	pe1801845Z9Z12Z15Z	pe1801845Z9Z12Z15Z	pe1801845Z9Z12Z15Z	pe1801845Z9Z12Z15Z	pe1801845Z9Z12Z15Z	pe1801845Z9Z12Z15Z	pe1801845Z9Z12Z15Z	pe1801845Z9Z12Z15Z	pe1801845Z9Z12Z15Z	pe1801845Z9Z12Z15Z	NA	pe1801845Z9Z12Z15Z	pe1801845Z9Z12Z15Z	pe1801845Z9Z12Z15Z	pe1801845Z9Z12Z15Z	pe1801845Z9Z12Z15Z	pe1801845Z9Z12Z15Z	pe1801845Z9Z12Z15Z	pe1801845Z9Z12Z15Z	pe1801845Z9Z12Z15Z	pe1801845Z9Z12Z15Z
523	pe181	pe181	pe181	pe181	pe181	pe181	pe181	pe181	pe181	pe181	pe181	pe181	pe181	pe181	pe181	pe181	pe181	pe181	pe181	pe181	pe181	pe181	pe181	pe181	pe181	pe181	pe181	pe181	pe181	pe181	pe181	pe181	pe181	pe181	pe181	pe181	pe181	pe181	pe181	pe181	pe181	pe181	pe181	pe181	pe181	pe181	pe181	pe181	pe181
524	pe18111Z1819Z	pe18111Z1819Z	pe18111Z1819Z	pe18111Z1819Z	pe18111Z1819Z	pe18111Z1819Z	pe18111Z1819Z	pe18111Z1819Z	pe18111Z1819Z	pe18111Z1819Z	pe18111Z1819Z	pe18111Z1819Z	pe18111Z1819Z	pe18111Z1819Z	pe18111Z1819Z	pe18111Z1819Z	pe18111Z1819Z	pe18111Z1819Z	pe18111Z1819Z	pe18111Z1819Z	pe18111Z1819Z	pe18111Z1819Z	pe18111Z1819Z	pe18111Z1819Z	pe18111Z1819Z	pe18111Z1819Z	pe18111Z1819Z	pe18111Z1819Z	pe18111Z1819Z	pe18111Z1819Z	pe18111Z1819Z	pe18111Z1819Z	pe18111Z1819Z	pe18111Z1819Z	pe18111Z1819Z	pe18111Z1819Z	pe18111Z1819Z	pe18111Z1819Z	NA	pe18111Z1819Z	pe18111Z1819Z	pe18111Z1819Z	pe18111Z1819Z	pe18111Z1819Z	pe18111Z1819Z	pe18111Z1819Z	pe18111Z1819Z	pe18111Z1819Z	pe18111Z1819Z
525	pe18111Z1829Z12Z	pe18111Z1829Z12Z	pe18111Z1829Z12Z	pe18111Z1829Z12Z	pe18111Z1829Z12Z	pe18111Z1829Z12Z	pe18111Z1829Z12Z	pe18111Z1829Z12Z	pe18111Z1829Z12Z	pe18111Z1829Z12Z	pe18111Z1829Z12Z	pe18111Z1829Z12Z	pe18111Z1829Z12Z	pe18111Z1829Z12Z	pe18111Z1829Z12Z	pe18111Z1829Z12Z	pe18111Z1829Z12Z	pe18111Z1829Z12Z	pe18111Z1829Z12Z	pe18111Z1829Z12Z	pe18111Z1829Z12Z	pe18111Z1829Z12Z	pe18111Z1829Z12Z	pe18111Z1829Z12Z	pe18111Z1829Z12Z	pe18111Z1829Z12Z	pe18111Z1829Z12Z	pe18111Z1829Z12Z	pe18111Z1829Z12Z	pe18111Z1829Z12Z	pe18111Z1829Z12Z	pe18111Z1829Z12Z	pe18111Z1829Z12Z	pe18111Z1829Z12Z	pe18111Z1829Z12Z	pe18111Z1829Z12Z	pe18111Z1829Z12Z	pe18111Z1829Z12Z	NA	pe18111Z1829Z12Z	pe18111Z1829Z12Z	pe18111Z1829Z12Z	pe18111Z1829Z12Z	pe18111Z1829Z12Z	pe18111Z1829Z12Z	pe18111Z1829Z12Z	pe18111Z1829Z12Z	pe18111Z1829Z12Z	pe18111Z1829Z12Z
526	pe18111Z1835Z9Z12Z	pe18111Z1835Z9Z12Z	pe18111Z1835Z9Z12Z	pe18111Z1835Z9Z12Z	pe18111Z1835Z9Z12Z	pe18111Z1835Z9Z12Z	pe18111Z1835Z9Z12Z	pe18111Z1835Z9Z12Z	pe18111Z1835Z9Z12Z	pe18111Z1835Z9Z12Z	pe18111Z1835Z9Z12Z	pe18111Z1835Z9Z12Z	pe18111Z1835Z9Z12Z	pe18111Z1835Z9Z12Z	pe18111Z1835Z9Z12Z	pe18111Z1835Z9Z12Z	pe18111Z1835Z9Z12Z	pe18111Z1835Z9Z12Z	pe18111Z1835Z9Z12Z	pe18111Z1835Z9Z12Z	pe18111Z1835Z9Z12Z	pe18111Z1835Z9Z12Z	pe18111Z1835Z9Z12Z	pe18111Z1835Z9Z12Z	pe18111Z1835Z9Z12Z	pe18111Z1835Z9Z12Z	pe18111Z1835Z9Z12Z	pe18111Z1835Z9Z12Z	pe18111Z1835Z9Z12Z	pe18111Z1835Z9Z12Z	pe18111Z1835Z9Z12Z	pe18111Z1835Z9Z12Z	pe18111Z1835Z9Z12Z	pe18111Z1835Z9Z12Z	pe18111Z1835Z9Z12Z	pe18111Z1835Z9Z12Z	pe18111Z1835Z9Z12Z	pe18111Z1835Z9Z12Z	NA	pe18111Z1835Z9Z12Z	pe18111Z1835Z9Z12Z	pe18111Z1835Z9Z12Z	pe18111Z1835Z9Z12Z	pe18111Z1835Z9Z12Z	pe18111Z1835Z9Z12Z	pe18111Z1835Z9Z12Z	pe18111Z1835Z9Z12Z	pe18111Z1835Z9Z12Z	pe18111Z1835Z9Z12Z
527	pe18111Z1845Z9Z12Z15Z	pe18111Z1845Z9Z12Z15Z	pe18111Z1845Z9Z12Z15Z	pe18111Z1845Z9Z12Z15Z	pe18111Z1845Z9Z12Z15Z	pe18111Z1845Z9Z12Z15Z	pe18111Z1845Z9Z12Z15Z	pe18111Z1845Z9Z12Z15Z	pe18111Z1845Z9Z12Z15Z	pe18111Z1845Z9Z12Z15Z	pe18111Z1845Z9Z12Z15Z	pe18111Z1845Z9Z12Z15Z	pe18111Z1845Z9Z12Z15Z	pe18111Z1845Z9Z12Z15Z	pe18111Z1845Z9Z12Z15Z	pe18111Z1845Z9Z12Z15Z	pe18111Z1845Z9Z12Z15Z	pe18111Z1845Z9Z12Z15Z	pe18111Z1845Z9Z12Z15Z	pe18111Z1845Z9Z12Z15Z	pe18111Z1845Z9Z12Z15Z	pe18111Z1845Z9Z12Z15Z	pe18111Z1845Z9Z12Z15Z	pe18111Z1845Z9Z12Z15Z	pe18111Z1845Z9Z12Z15Z	pe18111Z1845Z9Z12Z15Z	pe18111Z1845Z9Z12Z15Z	pe18111Z1845Z9Z12Z15Z	pe18111Z1845Z9Z12Z15Z	pe18111Z1845Z9Z12Z15Z	pe18111Z1845Z9Z12Z15Z	pe18111Z1845Z9Z12Z15Z	pe18111Z1845Z9Z12Z15Z	pe18111Z1845Z9Z12Z15Z	pe18111Z1845Z9Z12Z15Z	pe18111Z1845Z9Z12Z15Z	pe18111Z1845Z9Z12Z15Z	pe18111Z1845Z9Z12Z15Z	NA	pe18111Z1845Z9Z12Z15Z	pe18111Z1845Z9Z12Z15Z	pe18111Z1845Z9Z12Z15Z	pe18111Z1845Z9Z12Z15Z	pe18111Z1845Z9Z12Z15Z	pe18111Z1845Z9Z12Z15Z	pe18111Z1845Z9Z12Z15Z	pe18111Z1845Z9Z12Z15Z	pe18111Z1845Z9Z12Z15Z	pe18111Z1845Z9Z12Z15Z
528	pe1819Z1819Z	pe1819Z1819Z	pe1819Z1819Z	pe1819Z1819Z	pe1819Z1819Z	pe1819Z1819Z	pe1819Z1819Z	pe1819Z1819Z	pe1819Z1819Z	pe1819Z1819Z	pe1819Z1819Z	pe1819Z1819Z	pe1819Z1819Z	pe1819Z1819Z	pe1819Z1819Z	pe1819Z1819Z	pe1819Z1819Z	pe1819Z1819Z	pe1819Z1819Z	pe1819Z1819Z	pe1819Z1819Z	pe1819Z1819Z	pe1819Z1819Z	pe1819Z1819Z	pe1819Z1819Z	pe1819Z1819Z	pe1819Z1819Z	pe1819Z1819Z	pe1819Z1819Z	pe1819Z1819Z	pe1819Z1819Z	pe1819Z1819Z	pe1819Z1819Z	pe1819Z1819Z	pe1819Z1819Z	pe1819Z1819Z	pe1819Z1819Z	pe1819Z1819Z	NA	pe1819Z1819Z	pe1819Z1819Z	pe1819Z1819Z	pe1819Z1819Z	pe1819Z1819Z	pe1819Z1819Z	pe1819Z1819Z	pe1819Z1819Z	pe1819Z1819Z	pe1819Z1819Z
529	pe1819Z1829Z12Z	pe1819Z1829Z12Z	pe1819Z1829Z12Z	pe1819Z1829Z12Z	pe1819Z1829Z12Z	pe1819Z1829Z12Z	pe1819Z1829Z12Z	pe1819Z1829Z12Z	pe1819Z1829Z12Z	pe1819Z1829Z12Z	pe1819Z1829Z12Z	pe1819Z1829Z12Z	pe1819Z1829Z12Z	pe1819Z1829Z12Z	pe1819Z1829Z12Z	pe1819Z1829Z12Z	pe1819Z1829Z12Z	pe1819Z1829Z12Z	pe1819Z1829Z12Z	pe1819Z1829Z12Z	pe1819Z1829Z12Z	pe1819Z1829Z12Z	pe1819Z1829Z12Z	pe1819Z1829Z12Z	pe1819Z1829Z12Z	pe1819Z1829Z12Z	pe1819Z1829Z12Z	pe1819Z1829Z12Z	pe1819Z1829Z12Z	pe1819Z1829Z12Z	pe1819Z1829Z12Z	pe1819Z1829Z12Z	pe1819Z1829Z12Z	pe1819Z1829Z12Z	pe1819Z1829Z12Z	pe1819Z1829Z12Z	pe1819Z1829Z12Z	pe1819Z1829Z12Z	NA	pe1819Z1829Z12Z	pe1819Z1829Z12Z	pe1819Z1829Z12Z	pe1819Z1829Z12Z	pe1819Z1829Z12Z	pe1819Z1829Z12Z	pe1819Z1829Z12Z	pe1819Z1829Z12Z	pe1819Z1829Z12Z	pe1819Z1829Z12Z
530	pe1819Z1835Z9Z12Z	pe1819Z1835Z9Z12Z	pe1819Z1835Z9Z12Z	pe1819Z1835Z9Z12Z	pe1819Z1835Z9Z12Z	pe1819Z1835Z9Z12Z	pe1819Z1835Z9Z12Z	pe1819Z1835Z9Z12Z	pe1819Z1835Z9Z12Z	pe1819Z1835Z9Z12Z	pe1819Z1835Z9Z12Z	pe1819Z1835Z9Z12Z	pe1819Z1835Z9Z12Z	pe1819Z1835Z9Z12Z	pe1819Z1835Z9Z12Z	pe1819Z1835Z9Z12Z	pe1819Z1835Z9Z12Z	pe1819Z1835Z9Z12Z	pe1819Z1835Z9Z12Z	pe1819Z1835Z9Z12Z	pe1819Z1835Z9Z12Z	pe1819Z1835Z9Z12Z	pe1819Z1835Z9Z12Z	pe1819Z1835Z9Z12Z	pe1819Z1835Z9Z12Z	pe1819Z1835Z9Z12Z	pe1819Z1835Z9Z12Z	pe1819Z1835Z9Z12Z	pe1819Z1835Z9Z12Z	pe1819Z1835Z9Z12Z	pe1819Z1835Z9Z12Z	pe1819Z1835Z9Z12Z	pe1819Z1835Z9Z12Z	pe1819Z1835Z9Z12Z	pe1819Z1835Z9Z12Z	pe1819Z1835Z9Z12Z	pe1819Z1835Z9Z12Z	pe1819Z1835Z9Z12Z	NA	pe1819Z1835Z9Z12Z	pe1819Z1835Z9Z12Z	pe1819Z1835Z9Z12Z	pe1819Z1835Z9Z12Z	pe1819Z1835Z9Z12Z	pe1819Z1835Z9Z12Z	pe1819Z1835Z9Z12Z	pe1819Z1835Z9Z12Z	pe1819Z1835Z9Z12Z	pe1819Z1835Z9Z12Z
531	pe1819Z1845Z9Z12Z15Z	pe1819Z1845Z9Z12Z15Z	pe1819Z1845Z9Z12Z15Z	pe1819Z1845Z9Z12Z15Z	pe1819Z1845Z9Z12Z15Z	pe1819Z1845Z9Z12Z15Z	pe1819Z1845Z9Z12Z15Z	pe1819Z1845Z9Z12Z15Z	pe1819Z1845Z9Z12Z15Z	pe1819Z1845Z9Z12Z15Z	pe1819Z1845Z9Z12Z15Z	pe1819Z1845Z9Z12Z15Z	pe1819Z1845Z9Z12Z15Z	pe1819Z1845Z9Z12Z15Z	pe1819Z1845Z9Z12Z15Z	pe1819Z1845Z9Z12Z15Z	pe1819Z1845Z9Z12Z15Z	pe1819Z1845Z9Z12Z15Z	pe1819Z1845Z9Z12Z15Z	pe1819Z1845Z9Z12Z15Z	pe1819Z1845Z9Z12Z15Z	pe1819Z1845Z9Z12Z15Z	pe1819Z1845Z9Z12Z15Z	pe1819Z1845Z9Z12Z15Z	pe1819Z1845Z9Z12Z15Z	pe1819Z1845Z9Z12Z15Z	pe1819Z1845Z9Z12Z15Z	pe1819Z1845Z9Z12Z15Z	pe1819Z1845Z9Z12Z15Z	pe1819Z1845Z9Z12Z15Z	pe1819Z1845Z9Z12Z15Z	pe1819Z1845Z9Z12Z15Z	pe1819Z1845Z9Z12Z15Z	pe1819Z1845Z9Z12Z15Z	pe1819Z1845Z9Z12Z15Z	pe1819Z1845Z9Z12Z15Z	pe1819Z1845Z9Z12Z15Z	pe1819Z1845Z9Z12Z15Z	NA	pe1819Z1845Z9Z12Z15Z	pe1819Z1845Z9Z12Z15Z	pe1819Z1845Z9Z12Z15Z	pe1819Z1845Z9Z12Z15Z	pe1819Z1845Z9Z12Z15Z	pe1819Z1845Z9Z12Z15Z	pe1819Z1845Z9Z12Z15Z	pe1819Z1845Z9Z12Z15Z	pe1819Z1845Z9Z12Z15Z	pe1819Z1845Z9Z12Z15Z
532	pe1829Z12Z1835Z9Z12Z	pe1829Z12Z1835Z9Z12Z	pe1829Z12Z1835Z9Z12Z	pe1829Z12Z1835Z9Z12Z	pe1829Z12Z1835Z9Z12Z	pe1829Z12Z1835Z9Z12Z	pe1829Z12Z1835Z9Z12Z	pe1829Z12Z1835Z9Z12Z	pe1829Z12Z1835Z9Z12Z	pe1829Z12Z1835Z9Z12Z	pe1829Z12Z1835Z9Z12Z	pe1829Z12Z1835Z9Z12Z	pe1829Z12Z1835Z9Z12Z	pe1829Z12Z1835Z9Z12Z	pe1829Z12Z1835Z9Z12Z	pe1829Z12Z1835Z9Z12Z	pe1829Z12Z1835Z9Z12Z	pe1829Z12Z1835Z9Z12Z	pe1829Z12Z1835Z9Z12Z	pe1829Z12Z1835Z9Z12Z	pe1829Z12Z1835Z9Z12Z	pe1829Z12Z1835Z9Z12Z	pe1829Z12Z1835Z9Z12Z	pe1829Z12Z1835Z9Z12Z	pe1829Z12Z1835Z9Z12Z	pe1829Z12Z1835Z9Z12Z	pe1829Z12Z1835Z9Z12Z	pe1829Z12Z1835Z9Z12Z	pe1829Z12Z1835Z9Z12Z	pe1829Z12Z1835Z9Z12Z	pe1829Z12Z1835Z9Z12Z	pe1829Z12Z1835Z9Z12Z	pe1829Z12Z1835Z9Z12Z	pe1829Z12Z1835Z9Z12Z	pe1829Z12Z1835Z9Z12Z	pe1829Z12Z1835Z9Z12Z	pe1829Z12Z1835Z9Z12Z	pe1829Z12Z1835Z9Z12Z	NA	pe1829Z12Z1835Z9Z12Z	pe1829Z12Z1835Z9Z12Z	pe1829Z12Z1835Z9Z12Z	pe1829Z12Z1835Z9Z12Z	pe1829Z12Z1835Z9Z12Z	pe1829Z12Z1835Z9Z12Z	pe1829Z12Z1835Z9Z12Z	pe1829Z12Z1835Z9Z12Z	pe1829Z12Z1835Z9Z12Z	pe1829Z12Z1835Z9Z12Z
533	NA	NA	NA	NA	NA	NA	NA	NA	NA	NA	NA	NA	NA	NA	NA	NA	NA	NA	NA	NA	NA	NA	NA	NA	NA	NA	NA	NA	NA	NA	NA	NA	NA	NA	NA	NA	NA	NA	NA	NA	NA	NA	NA	NA	NA	NA	NA	NA	NA
534	NA	NA	NA	NA	NA	NA	NA	NA	NA	NA	NA	NA	NA	NA	NA	NA	NA	NA	NA	NA	NA	NA	NA	NA	NA	NA	NA	NA	NA	NA	NA	NA	NA	NA	NA	NA	NA	NA	NA	NA	NA	NA	NA	NA	NA	NA	NA	NA	NA
535	NA	NA	NA	NA	NA	NA	NA	NA	NA	NA	NA	NA	NA	NA	NA	NA	NA	NA	NA	NA	NA	NA	NA	NA	NA	NA	NA	NA	NA	NA	NA	NA	NA	NA	NA	NA	NA	NA	NA	NA	NA	NA	NA	NA	NA	NA	NA	NA	NA
536	NA	NA	NA	NA	NA	NA	NA	NA	NA	NA	NA	NA	NA	NA	NA	NA	NA	NA	NA	NA	NA	NA	NA	NA	NA	NA	NA	NA	NA	NA	NA	NA	NA	NA	NA	NA	NA	NA	NA	NA	NA	NA	NA	NA	NA	NA	NA	NA	NA
537	pg120	pg120	pg120	pg120	pg120	pg120	pg120	pg120	pg120	pg120	pg120	pg120	pg120	pg120	pg120	pg120	pg120	pg120	pg120	pg120	pg120	pg120	pg120	pg120	pg120	pg120	pg120	pg120	pg120	pg120	pg120	pg120	pg120	pg120	pg120	pg120	pg120	pg120	pg120	pg120	pg120	pg120	pg120	pg120	pg120	pg120	pg120	pg120	pg120
538	pg140	pg140	pg140	pg140	pg140	pg140	pg140	pg140	pg140	pg140	pg140	pg140	pg140	pg140	pg140	pg140	pg140	pg140	pg140	pg140	pg140	pg140	pg140	pg140	pg140	pg140	pg140	pg140	pg140	pg140	pg140	pg140	pg140	pg140	pg140	pg140	pg140	pg140	pg140	pg140	pg140	pg140	pg140	pg140	pg140	pg140	pg140	pg140	pg140
539	pg141	NA	NA	pg141	NA	pg141	NA	pg141	NA	pg141	pg141	NA	pg141	NA	pg141	pg141	pg141	NA	pg141	pg141	pg141	pg141	NA	NA	pg141	pg141	pg141	NA	pg141	pg141	pg141	NA	pg141	NA	NA	pg141	NA	NA	pg141	pg141	pg141	pg141	pg141	pg141	NA	pg141	pg141	NA	pg141
540	pg160	pg160	pg160	pg160	pg160	pg160	pg160	pg160	pg160	pg160	pg160	pg160	pg160	pg160	pg160	pg160	pg160	pg160	pg160	pg160	pg160	pg160	pg160	pg160	pg160	pg160	pg160	pg160	pg160	pg160	pg160	pg160	pg160	pg160	pg160	pg160	pg160	pg160	pg160	pg160	pg160	pg160	pg160	pg160	pg160	pg160	pg160	pg160	pg160
541	pg161	pg161	pg161	pg161	pg161	pg161	pg161	pg161	pg161	pg161	pg161	pg161	pg161	pg161	pg161	pg161	pg161	pg161	pg161	pg161	pg161	pg161	pg161	pg161	pg161	pg161	pg161	pg161	pg161	pg161	pg161	pg161	pg161	pg161	pg161	pg161	pg161	pg161	pg161	pg161	pg161	pg161	pg161	pg161	pg161	pg161	pg161	pg161	pg161
542	pg180	pg180	pg180	pg180	pg180	pg180	pg180	pg180	pg180	pg180	pg180	pg180	pg180	pg180	pg180	pg180	pg180	pg180	pg180	pg180	pg180	pg180	pg180	pg180	pg180	pg180	pg180	pg180	pg180	pg180	pg180	pg180	pg180	pg180	pg180	pg180	pg180	pg180	pg180	pg180	pg180	pg180	pg180	pg180	pg180	pg180	pg180	pg180	pg180
543	pg181	pg181	pg181	pg181	pg181	pg181	pg181	pg181	pg181	pg181	pg181	pg181	pg181	pg181	pg181	pg181	pg181	pg181	pg181	pg181	pg181	pg181	pg181	pg181	pg181	pg181	pg181	pg181	pg181	pg181	pg181	pg181	pg181	pg181	pg181	pg181	pg181	pg181	pg181	pg181	pg181	pg181	pg181	pg181	pg181	pg181	pg181	pg181	pg181
544	pg18111Z160	pg18111Z160	pg18111Z160	pg18111Z160	pg18111Z160	pg18111Z160	pg18111Z160	pg18111Z160	pg18111Z160	pg18111Z160	pg18111Z160	pg18111Z160	pg18111Z160	pg18111Z160	pg18111Z160	pg18111Z160	pg18111Z160	pg18111Z160	pg18111Z160	pg18111Z160	pg18111Z160	pg18111Z160	pg18111Z160	pg18111Z160	pg18111Z160	pg18111Z160	pg18111Z160	pg18111Z160	pg18111Z160	pg18111Z160	pg18111Z160	pg18111Z160	pg18111Z160	pg18111Z160	pg18111Z160	pg18111Z160	pg18111Z160	pg18111Z160	NA	pg18111Z160	pg18111Z160	pg18111Z160	pg18111Z160	pg18111Z160	pg18111Z160	pg18111Z160	pg18111Z160	pg18111Z160	pg18111Z160
545	pg1819Z160	pg1819Z160	pg1819Z160	pg1819Z160	pg1819Z160	pg1819Z160	pg1819Z160	pg1819Z160	pg1819Z160	pg1819Z160	pg1819Z160	pg1819Z160	pg1819Z160	pg1819Z160	pg1819Z160	pg1819Z160	pg1819Z160	pg1819Z160	pg1819Z160	pg1819Z160	pg1819Z160	pg1819Z160	pg1819Z160	pg1819Z160	pg1819Z160	pg1819Z160	pg1819Z160	pg1819Z160	pg1819Z160	pg1819Z160	pg1819Z160	pg1819Z160	pg1819Z160	pg1819Z160	pg1819Z160	pg1819Z160	pg1819Z160	pg1819Z160	NA	pg1819Z160	pg1819Z160	pg1819Z160	pg1819Z160	pg1819Z160	pg1819Z160	pg1819Z160	pg1819Z160	pg1819Z160	pg1819Z160
546	pgp120	pgp120	pgp120	pgp120	pgp120	pgp120	pgp120	pgp120	pgp120	pgp120	pgp120	pgp120	pgp120	pgp120	pgp120	pgp120	pgp120	pgp120	pgp120	pgp120	pgp120	pgp120	pgp120	pgp120	pgp120	pgp120	pgp120	pgp120	pgp120	pgp120	pgp120	pgp120	pgp120	pgp120	pgp120	pgp120	pgp120	pgp120	pgp120	pgp120	pgp120	pgp120	pgp120	pgp120	pgp120	pgp120	pgp120	pgp120	pgp120
547	pgp140	pgp140	pgp140	pgp140	pgp140	pgp140	pgp140	pgp140	pgp140	pgp140	pgp140	pgp140	pgp140	pgp140	pgp140	pgp140	pgp140	pgp140	pgp140	pgp140	pgp140	pgp140	pgp140	pgp140	pgp140	pgp140	pgp140	pgp140	pgp140	pgp140	pgp140	pgp140	pgp140	pgp140	pgp140	pgp140	pgp140	pgp140	pgp140	pgp140	pgp140	pgp140	pgp140	pgp140	pgp140	pgp140	pgp140	pgp140	pgp140
548	pgp141	pgp141	pgp141	pgp141	pgp141	pgp141	pgp141	pgp141	pgp141	pgp141	pgp141	pgp141	pgp141	pgp141	pgp141	pgp141	pgp141	pgp141	pgp141	pgp141	pgp141	pgp141	pgp141	pgp141	pgp141	pgp141	pgp141	pgp141	pgp141	pgp141	pgp141	pgp141	pgp141	pgp141	pgp141	pgp141	pgp141	pgp141	pgp141	pgp141	pgp141	pgp141	pgp141	pgp141	pgp141	pgp141	pgp141	pgp141	pgp141
549	pgp160	pgp160	pgp160	pgp160	pgp160	pgp160	pgp160	pgp160	pgp160	pgp160	pgp160	pgp160	pgp160	pgp160	pgp160	pgp160	pgp160	pgp160	pgp160	pgp160	pgp160	pgp160	pgp160	pgp160	pgp160	pgp160	pgp160	pgp160	pgp160	pgp160	pgp160	pgp160	pgp160	pgp160	pgp160	pgp160	pgp160	pgp160	pgp160	pgp160	pgp160	pgp160	pgp160	pgp160	pgp160	pgp160	pgp160	pgp160	pgp160
550	pgp161	pgp161	pgp161	pgp161	pgp161	pgp161	pgp161	pgp161	pgp161	pgp161	pgp161	pgp161	pgp161	pgp161	pgp161	pgp161	pgp161	pgp161	pgp161	pgp161	pgp161	pgp161	pgp161	pgp161	pgp161	pgp161	pgp161	pgp161	pgp161	pgp161	pgp161	pgp161	pgp161	pgp161	pgp161	pgp161	pgp161	pgp161	pgp161	pgp161	pgp161	pgp161	pgp161	pgp161	pgp161	pgp161	pgp161	pgp161	pgp161
551	pgp180	pgp180	pgp180	pgp180	pgp180	pgp180	pgp180	pgp180	pgp180	pgp180	pgp180	pgp180	pgp180	pgp180	pgp180	pgp180	pgp180	pgp180	pgp180	pgp180	pgp180	pgp180	pgp180	pgp180	pgp180	pgp180	pgp180	pgp180	pgp180	pgp180	pgp180	pgp180	pgp180	pgp180	pgp180	pgp180	pgp180	pgp180	pgp180	pgp180	pgp180	pgp180	pgp180	pgp180	pgp180	pgp180	pgp180	pgp180	pgp180
552	pgp181	pgp181	pgp181	pgp181	pgp181	pgp181	pgp181	pgp181	pgp181	pgp181	pgp181	pgp181	pgp181	pgp181	pgp181	pgp181	pgp181	pgp181	pgp181	pgp181	pgp181	pgp181	pgp181	pgp181	pgp181	pgp181	pgp181	pgp181	pgp181	pgp181	pgp181	pgp181	pgp181	pgp181	pgp181	pgp181	pgp181	pgp181	pgp181	pgp181	pgp181	pgp181	pgp181	pgp181	pgp181	pgp181	pgp181	pgp181	pgp181
553	pgp18111Z160	pgp18111Z160	pgp18111Z160	pgp18111Z160	pgp18111Z160	pgp18111Z160	pgp18111Z160	pgp18111Z160	pgp18111Z160	pgp18111Z160	pgp18111Z160	pgp18111Z160	pgp18111Z160	pgp18111Z160	pgp18111Z160	pgp18111Z160	pgp18111Z160	pgp18111Z160	pgp18111Z160	pgp18111Z160	pgp18111Z160	pgp18111Z160	pgp18111Z160	pgp18111Z160	pgp18111Z160	pgp18111Z160	pgp18111Z160	pgp18111Z160	pgp18111Z160	pgp18111Z160	pgp18111Z160	pgp18111Z160	pgp18111Z160	pgp18111Z160	pgp18111Z160	pgp18111Z160	pgp18111Z160	pgp18111Z160	NA	pgp18111Z160	pgp18111Z160	pgp18111Z160	pgp18111Z160	pgp18111Z160	pgp18111Z160	pgp18111Z160	pgp18111Z160	pgp18111Z160	pgp18111Z160
554	pgp1819Z160	pgp1819Z160	pgp1819Z160	pgp1819Z160	pgp1819Z160	pgp1819Z160	pgp1819Z160	pgp1819Z160	pgp1819Z160	pgp1819Z160	pgp1819Z160	pgp1819Z160	pgp1819Z160	pgp1819Z160	pgp1819Z160	pgp1819Z160	pgp1819Z160	pgp1819Z160	pgp1819Z160	pgp1819Z160	pgp1819Z160	pgp1819Z160	pgp1819Z160	pgp1819Z160	pgp1819Z160	pgp1819Z160	pgp1819Z160	pgp1819Z160	pgp1819Z160	pgp1819Z160	pgp1819Z160	pgp1819Z160	pgp1819Z160	pgp1819Z160	pgp1819Z160	pgp1819Z160	pgp1819Z160	pgp1819Z160	NA	pgp1819Z160	pgp1819Z160	pgp1819Z160	pgp1819Z160	pgp1819Z160	pgp1819Z160	pgp1819Z160	pgp1819Z160	pgp1819Z160	pgp1819Z160
555	NA	NA	NA	NA	NA	NA	NA	NA	NA	NA	NA	NA	NA	NA	NA	NA	NA	NA	NA	NA	NA	NA	NA	NA	NA	NA	NA	NA	NA	NA	NA	NA	NA	NA	NA	NA	NA	NA	NA	NA	NA	NA	NA	NA	NA	NA	NA	NA	NA
556	NA	NA	phe__L	NA	NA	NA	NA	NA	NA	NA	phe__L	NA	NA	phe__L	phe__L	NA	NA	NA	NA	NA	NA	NA	NA	NA	NA	NA	NA	NA	phe__L	NA	phe__L	NA	NA	NA	NA	NA	NA	NA	NA	NA	phe__L	NA	NA	NA	phe__L	phe__L	NA	phe__L	NA
557	NA	NA	NA	NA	NA	NA	NA	NA	NA	NA	NA	NA	NA	NA	NA	NA	NA	NA	NA	NA	NA	NA	NA	NA	NA	NA	NA	NA	NA	NA	NA	NA	NA	NA	NA	NA	NA	NA	NA	NA	NA	NA	NA	NA	NA	NA	NA	NA	NA
558	NA	NA	NA	NA	NA	NA	NA	NA	NA	NA	NA	NA	NA	NA	NA	NA	NA	NA	NA	NA	NA	NA	NA	NA	NA	NA	NA	pheglnphe	NA	NA	NA	NA	NA	NA	NA	NA	NA	NA	NA	NA	NA	NA	NA	NA	NA	NA	NA	NA	NA
559	NA	NA	NA	NA	NA	NA	NA	NA	NA	NA	NA	NA	NA	NA	NA	NA	NA	NA	pheleuhis	NA	NA	NA	NA	NA	NA	NA	NA	NA	NA	NA	NA	NA	NA	NA	NA	NA	NA	NA	NA	NA	NA	NA	NA	NA	NA	NA	NA	NA	NA
560	NA	NA	NA	NA	NA	NA	NA	NA	NA	NA	NA	NA	NA	NA	NA	phelyspro	NA	NA	NA	NA	NA	NA	NA	NA	NA	NA	NA	NA	NA	NA	NA	NA	NA	NA	NA	NA	NA	NA	NA	NA	NA	NA	NA	NA	NA	NA	NA	NA	NA
561	NA	NA	NA	NA	NA	NA	NA	NA	NA	NA	NA	NA	NA	NA	NA	NA	NA	NA	NA	NA	NA	NA	NA	NA	NA	NA	NA	NA	NA	NA	NA	NA	NA	NA	NA	NA	NA	NA	NA	NA	NA	NA	NA	NA	NA	NA	NA	NA	NA
562	NA	NA	NA	NA	NA	NA	NA	NA	NA	NA	NA	phephe	NA	NA	NA	NA	NA	NA	NA	NA	NA	NA	phephe	NA	NA	NA	NA	NA	NA	NA	NA	NA	NA	NA	NA	NA	NA	NA	NA	NA	NA	NA	NA	NA	NA	NA	NA	NA	NA
563	NA	phepheasn	NA	NA	phepheasn	NA	NA	NA	NA	NA	NA	NA	NA	NA	NA	NA	NA	phepheasn	NA	NA	NA	NA	NA	NA	phepheasn	NA	NA	NA	NA	NA	NA	phepheasn	NA	phepheasn	phepheasn	NA	NA	phepheasn	NA	NA	NA	phepheasn	NA	NA	NA	NA	NA	NA	NA
564	NA	NA	NA	NA	NA	NA	NA	NA	NA	NA	NA	NA	NA	NA	NA	NA	phephethr	NA	NA	NA	NA	NA	NA	phephethr	NA	NA	phephethr	phephethr	NA	NA	NA	NA	NA	NA	NA	NA	phephethr	NA	NA	NA	NA	NA	NA	NA	NA	NA	NA	NA	NA
565	NA	NA	NA	NA	NA	NA	NA	NA	NA	NA	NA	NA	NA	NA	NA	NA	NA	NA	NA	NA	NA	NA	NA	NA	NA	NA	NA	NA	NA	NA	NA	NA	NA	NA	NA	NA	NA	NA	NA	NA	NA	NA	NA	NA	NA	NA	NA	NA	NA
566	NA	NA	NA	NA	NA	NA	NA	NA	phethrlys	phethrlys	NA	NA	NA	NA	NA	phethrlys	NA	NA	NA	NA	NA	NA	NA	NA	NA	phethrlys	NA	NA	NA	NA	NA	NA	phethrlys	NA	NA	phethrlys	NA	NA	NA	NA	NA	NA	NA	NA	NA	NA	NA	NA	NA
567	NA	NA	NA	NA	NA	NA	phetyrlys	NA	NA	NA	NA	NA	NA	NA	NA	NA	NA	NA	NA	NA	NA	NA	NA	NA	NA	NA	NA	NA	NA	NA	NA	NA	NA	NA	NA	NA	NA	NA	NA	NA	NA	NA	NA	NA	NA	NA	NA	NA	NA
568	NA	NA	NA	NA	NA	NA	NA	NA	NA	NA	NA	NA	NA	NA	NA	NA	NA	NA	NA	NA	NA	NA	NA	NA	NA	NA	NA	NA	NA	NA	NA	NA	NA	NA	NA	NA	NA	NA	NA	NA	NA	NA	NA	NA	NA	NA	NA	NA	NA
569	NA	NA	NA	NA	NA	NA	NA	NA	pi	pi	NA	NA	NA	NA	NA	NA	NA	NA	NA	NA	NA	NA	NA	NA	NA	pi	NA	NA	NA	NA	NA	NA	NA	NA	NA	pi	NA	NA	pi	NA	NA	NA	NA	pi	NA	NA	pi	NA	NA
570	NA	NA	pmtcoa	NA	NA	NA	NA	NA	NA	NA	pmtcoa	NA	NA	pmtcoa	pmtcoa	NA	NA	NA	NA	NA	NA	NA	NA	NA	NA	NA	NA	NA	pmtcoa	NA	pmtcoa	NA	NA	NA	NA	NA	NA	NA	NA	NA	pmtcoa	NA	NA	NA	pmtcoa	pmtcoa	NA	pmtcoa	NA
571	NA	NA	pnto__R	pnto__R	NA	pnto__R	NA	pnto__R	NA	NA	pnto__R	NA	NA	pnto__R	pnto__R	NA	NA	NA	NA	pnto__R	pnto__R	NA	NA	NA	NA	NA	NA	NA	pnto__R	NA	pnto__R	NA	NA	NA	NA	NA	NA	NA	NA	NA	pnto__R	NA	NA	NA	pnto__R	pnto__R	NA	pnto__R	pnto__R
572	NA	NA	NA	NA	NA	NA	NA	NA	NA	NA	NA	NA	NA	NA	NA	NA	NA	NA	NA	NA	NA	NA	NA	NA	NA	NA	NA	NA	NA	NA	NA	NA	NA	NA	NA	NA	NA	NA	NA	NA	NA	NA	NA	NA	NA	NA	NA	NA	NA
573	NA	NA	NA	NA	NA	NA	NA	NA	NA	NA	NA	NA	NA	NA	NA	NA	NA	NA	NA	NA	NA	NA	NA	NA	NA	NA	NA	NA	NA	NA	NA	NA	NA	NA	NA	NA	NA	NA	NA	NA	NA	NA	NA	NA	NA	NA	NA	NA	NA
574	NA	NA	NA	NA	NA	NA	NA	NA	NA	NA	NA	NA	NA	NA	NA	NA	NA	NA	NA	NA	NA	NA	NA	NA	NA	NA	NA	NA	NA	NA	NA	NA	NA	NA	NA	NA	NA	NA	NA	NA	NA	NA	NA	NA	NA	NA	NA	NA	NA
575	NA	NA	NA	NA	NA	NA	NA	NA	NA	NA	NA	NA	NA	NA	NA	NA	NA	NA	NA	NA	NA	NA	NA	NA	NA	NA	NA	NA	NA	NA	NA	NA	NA	NA	NA	NA	NA	NA	NA	NA	NA	NA	NA	NA	NA	NA	NA	NA	NA
576	NA	NA	NA	NA	NA	NA	NA	NA	NA	NA	NA	NA	NA	NA	NA	NA	NA	NA	NA	NA	NA	NA	NA	NA	NA	NA	NA	NA	NA	NA	NA	NA	NA	NA	NA	NA	NA	NA	NA	NA	NA	NA	NA	NA	NA	NA	NA	NA	NA
577	NA	NA	ppi	NA	NA	NA	NA	NA	NA	NA	ppi	NA	NA	ppi	ppi	NA	NA	NA	NA	NA	NA	NA	NA	NA	NA	NA	NA	ppi	NA	NA	NA	NA	NA	NA	NA	NA	ppi	NA	NA	ppi	ppi	NA	NA	NA	ppi	NA	NA	ppi	NA
578	NA	NA	NA	NA	NA	NA	NA	NA	NA	NA	NA	NA	NA	NA	NA	NA	NA	NA	NA	NA	NA	NA	NA	NA	NA	NA	NA	NA	NA	NA	NA	NA	NA	NA	NA	NA	NA	NA	NA	NA	NA	NA	NA	NA	NA	NA	NA	NA	NA
579	NA	NA	NA	NA	NA	NA	NA	NA	NA	NA	NA	NA	NA	NA	NA	NA	NA	NA	NA	NA	NA	NA	NA	NA	NA	NA	NA	NA	NA	NA	NA	NA	NA	NA	NA	NA	NA	NA	NA	NA	NA	NA	NA	NA	NA	NA	NA	NA	NA
580	NA	pqh2	NA	NA	pqh2	NA	pqh2	NA	NA	NA	NA	pqh2	NA	NA	NA	NA	pqh2	pqh2	pqh2	NA	NA	NA	pqh2	pqh2	pqh2	NA	NA	pqh2	NA	NA	NA	pqh2	NA	pqh2	pqh2	NA	pqh2	pqh2	NA	NA	NA	NA	NA	NA	NA	NA	NA	NA	NA
581	NA	NA	NA	NA	NA	NA	NA	NA	NA	NA	NA	NA	NA	NA	NA	NA	NA	NA	NA	NA	NA	NA	NA	NA	NA	NA	NA	NA	NA	NA	NA	NA	NA	NA	NA	NA	NA	NA	NA	NA	NA	NA	NA	NA	NA	NA	NA	NA	NA
582	NA	NA	NA	NA	NA	NA	NA	NA	NA	NA	NA	NA	NA	NA	NA	NA	NA	NA	NA	NA	NA	NA	NA	NA	NA	NA	NA	NA	NA	NA	NA	NA	NA	NA	NA	NA	NA	NA	NA	NA	NA	NA	NA	NA	NA	NA	NA	NA	NA
583	NA	NA	NA	NA	NA	NA	NA	NA	NA	NA	NA	NA	NA	NA	NA	NA	NA	NA	NA	NA	NA	NA	NA	NA	NA	NA	NA	NA	NA	NA	NA	NA	NA	NA	NA	NA	NA	NA	NA	NA	NA	NA	NA	NA	NA	NA	NA	NA	NA
584	NA	NA	NA	NA	NA	NA	NA	NA	NA	NA	NA	NA	NA	NA	NA	NA	NA	NA	NA	NA	NA	NA	NA	NA	NA	NA	NA	NA	NA	NA	NA	NA	NA	NA	NA	NA	NA	NA	NA	NA	NA	NA	NA	NA	NA	NA	NA	NA	NA
585	NA	NA	NA	NA	NA	NA	NA	NA	NA	NA	NA	NA	propropro	NA	NA	NA	NA	NA	NA	NA	NA	NA	NA	NA	NA	NA	NA	NA	NA	NA	NA	NA	NA	NA	NA	NA	NA	NA	NA	NA	NA	NA	NA	NA	NA	NA	NA	NA	NA
586	protein	protein	protein	protein	protein	protein	protein	protein	protein	protein	protein	protein	protein	protein	protein	protein	protein	protein	protein	protein	protein	protein	protein	protein	protein	protein	protein	protein	protein	protein	protein	protein	protein	protein	protein	protein	protein	protein	protein	protein	protein	protein	protein	protein	protein	protein	protein	protein	protein
587	NA	NA	protein_t	NA	NA	NA	NA	NA	NA	NA	protein_t	NA	NA	protein_t	protein_t	NA	NA	NA	NA	NA	NA	NA	NA	NA	NA	NA	NA	NA	protein_t	NA	protein_t	NA	NA	NA	NA	NA	NA	NA	NA	NA	protein_t	NA	NA	NA	protein_t	protein_t	NA	protein_t	NA
588	NA	NA	NA	NA	NA	NA	NA	NA	NA	NA	NA	NA	provalgln	NA	NA	NA	NA	NA	NA	NA	NA	NA	NA	NA	NA	NA	NA	NA	NA	NA	NA	NA	NA	NA	NA	NA	NA	NA	NA	NA	NA	NA	NA	NA	NA	NA	NA	NA	NA
589	ps120	ps120	ps120	ps120	ps120	ps120	ps120	ps120	ps120	ps120	ps120	ps120	ps120	ps120	ps120	NA	ps120	ps120	ps120	ps120	ps120	ps120	ps120	ps120	ps120	ps120	ps120	ps120	ps120	ps120	ps120	ps120	ps120	ps120	ps120	ps120	ps120	ps120	ps120	ps120	ps120	ps120	ps120	ps120	ps120	NA	ps120	ps120	ps120
590	ps140	ps140	ps140	ps140	ps140	ps140	ps140	ps140	ps140	ps140	ps140	ps140	ps140	ps140	ps140	NA	ps140	ps140	ps140	ps140	ps140	ps140	ps140	ps140	ps140	ps140	ps140	ps140	ps140	ps140	ps140	ps140	ps140	ps140	ps140	ps140	ps140	ps140	ps140	ps140	ps140	ps140	ps140	ps140	ps140	NA	ps140	ps140	ps140
591	ps141	ps141	ps141	ps141	ps141	ps141	ps141	ps141	ps141	ps141	ps141	ps141	ps141	ps141	ps141	NA	ps141	ps141	ps141	ps141	ps141	ps141	ps141	ps141	ps141	ps141	ps141	ps141	ps141	ps141	ps141	ps141	ps141	ps141	ps141	ps141	ps141	ps141	ps141	ps141	ps141	ps141	ps141	ps141	ps141	NA	ps141	ps141	ps141
592	ps160	ps160	ps160	ps160	ps160	ps160	ps160	ps160	ps160	ps160	ps160	ps160	ps160	ps160	ps160	NA	ps160	ps160	ps160	ps160	ps160	ps160	ps160	ps160	ps160	ps160	ps160	ps160	ps160	ps160	ps160	ps160	ps160	ps160	ps160	ps160	ps160	ps160	ps160	ps160	ps160	ps160	ps160	ps160	ps160	NA	ps160	ps160	ps160
593	ps161	ps161	ps161	ps161	ps161	ps161	ps161	ps161	ps161	ps161	ps161	ps161	ps161	ps161	ps161	NA	ps161	ps161	ps161	ps161	ps161	ps161	ps161	ps161	ps161	ps161	ps161	ps161	ps161	ps161	ps161	ps161	ps161	ps161	ps161	ps161	ps161	ps161	ps161	ps161	ps161	ps161	ps161	ps161	ps161	NA	ps161	ps161	ps161
594	ps180	ps180	ps180	ps180	ps180	ps180	ps180	ps180	ps180	ps180	ps180	ps180	ps180	ps180	ps180	NA	ps180	ps180	ps180	ps180	ps180	ps180	ps180	ps180	ps180	ps180	ps180	ps180	ps180	ps180	ps180	ps180	ps180	ps180	ps180	ps180	ps180	ps180	ps180	ps180	ps180	ps180	ps180	ps180	ps180	NA	ps180	ps180	ps180
595	ps181	ps181	ps181	ps181	ps181	ps181	ps181	ps181	ps181	ps181	ps181	ps181	ps181	ps181	ps181	NA	ps181	ps181	ps181	ps181	ps181	ps181	ps181	ps181	ps181	ps181	ps181	ps181	ps181	ps181	ps181	ps181	ps181	ps181	ps181	ps181	ps181	ps181	ps181	ps181	ps181	ps181	ps181	ps181	ps181	NA	ps181	ps181	ps181
596	NA	NA	NA	NA	NA	NA	NA	NA	NA	NA	NA	NA	NA	NA	NA	NA	NA	NA	NA	NA	NA	NA	NA	NA	NA	NA	NA	NA	NA	NA	NA	NA	NA	NA	NA	NA	NA	NA	NA	NA	NA	NA	NA	NA	NA	NA	NA	NA	NA
597	NA	NA	NA	NA	NA	NA	NA	NA	NA	NA	NA	NA	NA	NA	NA	NA	NA	NA	NA	NA	NA	NA	NA	NA	NA	NA	NA	NA	NA	NA	NA	NA	NA	NA	NA	NA	NA	NA	NA	NA	NA	NA	NA	NA	NA	NA	NA	NA	NA
598	NA	NA	ptd1ino	NA	NA	NA	NA	NA	NA	NA	ptd1ino	NA	NA	ptd1ino	NA	NA	NA	NA	NA	NA	NA	NA	NA	NA	NA	NA	NA	NA	ptd1ino	NA	ptd1ino	NA	NA	NA	NA	NA	NA	NA	NA	NA	ptd1ino	NA	NA	NA	ptd1ino	ptd1ino	NA	ptd1ino	NA
599	NA	NA	NA	NA	NA	NA	NA	NA	NA	NA	NA	NA	NA	NA	NA	NA	NA	NA	NA	NA	NA	NA	NA	NA	NA	NA	NA	NA	NA	NA	NA	NA	NA	NA	NA	NA	NA	NA	NA	NA	NA	NA	NA	NA	NA	NA	NA	NA	NA
600	NA	NA	NA	NA	NA	NA	NA	NA	NA	NA	NA	NA	NA	NA	NA	NA	NA	NA	NA	NA	NA	NA	NA	NA	NA	NA	NA	NA	NA	NA	NA	NA	NA	NA	NA	NA	NA	NA	NA	NA	NA	NA	NA	NA	NA	NA	NA	NA	NA
601	NA	NA	NA	NA	NA	NA	NA	NA	NA	NA	NA	NA	NA	NA	NA	NA	NA	NA	NA	NA	NA	NA	NA	ptrc	NA	NA	NA	NA	NA	NA	NA	NA	NA	NA	NA	NA	NA	NA	NA	NA	NA	NA	NA	NA	NA	NA	NA	NA	NA
602	NA	NA	NA	NA	NA	NA	NA	NA	NA	NA	NA	NA	NA	NA	NA	NA	NA	NA	NA	NA	NA	NA	NA	NA	NA	NA	NA	NA	NA	NA	NA	NA	NA	NA	NA	NA	NA	NA	NA	NA	NA	NA	NA	NA	NA	NA	NA	NA	NA
603	NA	NA	NA	NA	NA	NA	NA	NA	NA	NA	NA	NA	NA	NA	NA	NA	NA	NA	NA	NA	NA	NA	NA	NA	NA	NA	NA	NA	NA	NA	NA	NA	NA	NA	NA	NA	NA	NA	NA	NA	NA	NA	NA	NA	NA	pur	NA	NA	NA
604	NA	NA	pydxn	NA	NA	NA	NA	NA	NA	NA	NA	NA	NA	pydxn	NA	NA	NA	NA	NA	NA	NA	NA	NA	NA	NA	NA	NA	NA	NA	NA	NA	NA	NA	NA	NA	NA	NA	NA	NA	NA	NA	NA	NA	NA	pydxn	NA	NA	pydxn	NA
605	NA	NA	NA	pyr	NA	pyr	NA	pyr	NA	NA	NA	NA	NA	NA	NA	NA	NA	NA	NA	pyr	pyr	NA	NA	NA	NA	NA	NA	NA	NA	NA	NA	NA	NA	NA	NA	NA	NA	NA	NA	NA	NA	NA	NA	NA	NA	NA	NA	NA	NA
606	NA	NA	NA	NA	NA	NA	NA	NA	NA	NA	NA	NA	NA	NA	NA	NA	NA	NA	NA	NA	NA	NA	NA	NA	NA	NA	NA	NA	NA	NA	NA	NA	NA	NA	NA	NA	NA	NA	NA	NA	NA	NA	NA	NA	NA	NA	NA	NA	NA
607	NA	NA	NA	NA	NA	NA	NA	NA	NA	NA	NA	NA	NA	NA	NA	NA	NA	NA	NA	NA	NA	NA	NA	NA	NA	NA	NA	NA	NA	NA	NA	NA	NA	NA	NA	NA	NA	NA	NA	NA	NA	NA	NA	NA	NA	NA	NA	NA	NA
608	NA	NA	NA	NA	NA	NA	NA	NA	NA	NA	NA	NA	NA	NA	NA	NA	NA	NA	NA	NA	NA	NA	NA	NA	NA	NA	NA	NA	NA	NA	NA	NA	NA	NA	NA	NA	NA	NA	NA	NA	NA	NA	NA	NA	NA	NA	NA	NA	NA
609	NA	NA	NA	NA	NA	NA	NA	NA	NA	NA	NA	NA	NA	NA	NA	NA	NA	NA	NA	NA	ribflv	NA	NA	NA	NA	NA	NA	NA	NA	NA	NA	NA	NA	NA	NA	ribflv	NA	NA	NA	NA	NA	NA	NA	NA	NA	NA	NA	NA	NA
610	NA	NA	NA	NA	NA	NA	NA	NA	NA	NA	NA	NA	NA	NA	NA	NA	NA	NA	NA	NA	NA	NA	NA	NA	NA	NA	NA	NA	NA	NA	NA	NA	NA	NA	NA	NA	NA	NA	NA	NA	NA	NA	NA	NA	NA	NA	NA	NA	NA
611	NA	NA	NA	NA	NA	NA	NA	NA	NA	NA	NA	NA	NA	NA	NA	NA	NA	NA	NA	NA	NA	NA	NA	NA	NA	NA	NA	NA	NA	NA	NA	NA	NA	NA	NA	NA	NA	NA	NA	NA	NA	NA	NA	NA	NA	NA	NA	NA	NA
612	NA	NA	Rtotal	NA	NA	NA	NA	NA	NA	NA	Rtotal	NA	NA	Rtotal	Rtotal	NA	NA	NA	NA	NA	NA	NA	NA	NA	NA	NA	NA	NA	Rtotal	NA	Rtotal	NA	NA	Rtotal	NA	NA	NA	NA	NA	NA	Rtotal	NA	NA	NA	Rtotal	Rtotal	NA	Rtotal	NA
613	NA	NA	NA	NA	NA	NA	NA	NA	NA	NA	Rtotal2	NA	NA	NA	NA	NA	NA	NA	NA	NA	NA	NA	NA	NA	NA	NA	NA	NA	NA	NA	NA	NA	NA	Rtotal2	NA	NA	NA	NA	NA	NA	NA	NA	NA	NA	Rtotal2	NA	NA	NA	NA
614	NA	NA	NA	NA	NA	NA	NA	NA	NA	NA	NA	NA	NA	NA	NA	NA	NA	NA	NA	NA	NA	NA	NA	NA	NA	NA	NA	NA	NA	NA	NA	NA	NA	NA	NA	NA	NA	NA	NA	NA	NA	NA	NA	NA	NA	NA	NA	NA	NA
615	NA	NA	Rtotalcoa	NA	NA	NA	NA	NA	NA	NA	Rtotalcoa	NA	NA	Rtotalcoa	Rtotalcoa	NA	NA	NA	NA	NA	NA	NA	NA	NA	NA	NA	NA	NA	Rtotalcoa	NA	Rtotalcoa	NA	NA	NA	NA	NA	NA	NA	NA	NA	Rtotalcoa	NA	NA	NA	Rtotalcoa	Rtotalcoa	NA	Rtotalcoa	NA
616	NA	NA	NA	NA	NA	NA	NA	NA	NA	NA	NA	NA	NA	NA	NA	NA	NA	NA	NA	NA	NA	NA	NA	NA	NA	NA	NA	NA	NA	NA	NA	NA	NA	NA	NA	NA	NA	NA	NA	NA	NA	NA	NA	NA	NA	NA	NA	NA	NA
617	NA	NA	NA	NA	NA	NA	NA	NA	NA	NA	NA	NA	NA	NA	NA	NA	NA	NA	NA	NA	NA	NA	NA	NA	NA	NA	NA	NA	NA	NA	NA	NA	NA	NA	NA	NA	NA	NA	NA	NA	NA	NA	NA	NA	NA	NA	NA	NA	NA
618	NA	salchs4	salchs4	NA	NA	salchs4	salchs4	salchs4	salchs4	salchs4	salchs4	salchs4	NA	salchs4	salchs4	NA	salchs4	salchs4	salchs4	salchs4	salchs4	NA	salchs4	salchs4	salchs4	salchs4	salchs4	salchs4	salchs4	NA	NA	salchs4	salchs4	NA	salchs4	salchs4	salchs4	salchs4	NA	salchs4	NA	salchs4	salchs4	NA	salchs4	salchs4	salchs4	salchs4	NA
619	NA	NA	NA	NA	NA	NA	NA	NA	NA	NA	NA	NA	NA	NA	NA	NA	NA	NA	NA	NA	NA	NA	NA	NA	NA	NA	NA	NA	NA	NA	NA	NA	NA	NA	NA	NA	NA	NA	NA	NA	NA	NA	NA	NA	NA	NA	NA	NA	NA
620	NA	NA	NA	NA	NA	NA	NA	NA	NA	NA	NA	NA	NA	NA	NA	NA	NA	NA	NA	NA	NA	NA	NA	NA	NA	NA	NA	NA	NA	NA	NA	NA	NA	NA	NA	NA	NA	NA	NA	NA	NA	NA	NA	NA	NA	NA	NA	NA	NA
621	NA	NA	NA	NA	NA	NA	NA	NA	NA	NA	NA	NA	NA	NA	NA	NA	NA	NA	NA	NA	NA	NA	NA	NA	NA	NA	NA	NA	NA	NA	NA	NA	NA	NA	NA	NA	NA	NA	NA	NA	NA	NA	NA	NA	NA	NA	NA	NA	NA
622	NA	NA	ser__L	ser__L	NA	ser__L	NA	ser__L	NA	NA	ser__L	NA	NA	ser__L	ser__L	NA	NA	NA	NA	ser__L	ser__L	NA	NA	NA	NA	NA	NA	NA	ser__L	NA	ser__L	NA	NA	NA	NA	NA	NA	NA	NA	NA	ser__L	NA	NA	NA	ser__L	ser__L	NA	ser__L	NA
623	NA	NA	NA	NA	NA	NA	NA	NA	NA	NA	NA	NA	NA	NA	NA	NA	NA	NA	NA	NA	NA	NA	NA	NA	NA	NA	NA	NA	NA	NA	NA	NA	NA	NA	NA	NA	NA	NA	NA	NA	NA	NA	NA	NA	NA	NA	NA	NA	NA
624	NA	NA	NA	NA	NA	NA	serphelys	NA	NA	NA	NA	NA	NA	NA	NA	NA	NA	NA	NA	NA	NA	NA	NA	NA	NA	NA	NA	NA	NA	NA	NA	NA	NA	NA	NA	NA	NA	NA	serphelys	NA	NA	NA	NA	NA	NA	NA	NA	NA	NA
625	NA	NA	NA	NA	NA	NA	NA	NA	NA	NA	NA	NA	NA	NA	NA	NA	NA	NA	NA	NA	NA	NA	NA	NA	NA	NA	NA	NA	NA	NA	NA	NA	NA	NA	NA	NA	NA	NA	NA	NA	NA	NA	NA	NA	NA	NA	NA	NA	NA
626	NA	NA	NA	NA	NA	NA	NA	NA	NA	NA	NA	NA	NA	NA	NA	NA	NA	NA	NA	NA	NA	NA	NA	NA	NA	NA	NA	NA	NA	NA	NA	NA	NA	NA	NA	NA	NA	NA	NA	NA	NA	NA	NA	NA	NA	NA	NA	NA	NA
627	NA	NA	NA	NA	NA	NA	NA	NA	NA	NA	NA	NA	NA	NA	NA	NA	NA	NA	NA	NA	NA	NA	NA	NA	NA	NA	NA	NA	NA	NA	NA	NA	NA	NA	NA	NA	NA	NA	NA	NA	NA	NA	NA	NA	NA	NA	NA	NA	NA
628	NA	NA	sphmyln	sphmyln	NA	sphmyln	NA	sphmyln	NA	NA	sphmyln	NA	NA	sphmyln	sphmyln	NA	NA	NA	NA	sphmyln	sphmyln	NA	NA	NA	NA	NA	NA	NA	sphmyln	NA	sphmyln	NA	NA	NA	NA	NA	NA	NA	NA	NA	sphmyln	NA	NA	NA	sphmyln	sphmyln	NA	sphmyln	NA
629	NA	NA	NA	NA	NA	NA	NA	NA	NA	NA	NA	NA	NA	NA	NA	NA	NA	NA	NA	NA	NA	NA	NA	NA	NA	NA	NA	NA	NA	NA	NA	NA	NA	NA	NA	NA	NA	NA	NA	NA	NA	NA	NA	NA	NA	NA	NA	NA	NA
630	NA	NA	NA	spmd	NA	spmd	NA	NA	NA	NA	NA	NA	NA	NA	NA	NA	NA	NA	NA	NA	NA	NA	NA	NA	NA	NA	NA	NA	NA	NA	NA	NA	NA	NA	NA	NA	NA	NA	NA	NA	NA	NA	NA	NA	NA	NA	NA	NA	NA
631	NA	NA	NA	sprm	NA	sprm	NA	sprm	NA	NA	NA	NA	NA	NA	NA	NA	NA	NA	NA	sprm	sprm	NA	NA	NA	NA	NA	NA	NA	NA	NA	NA	NA	NA	NA	NA	NA	NA	NA	NA	NA	NA	NA	NA	NA	NA	NA	NA	NA	NA
632	NA	NA	NA	NA	NA	NA	NA	NA	NA	NA	NA	NA	NA	NA	NA	NA	NA	NA	NA	NA	NA	NA	NA	NA	NA	NA	NA	NA	NA	NA	NA	NA	NA	NA	NA	NA	NA	NA	NA	NA	NA	NA	NA	NA	NA	NA	NA	NA	NA
633	NA	NA	NA	NA	NA	NA	NA	NA	NA	NA	NA	NA	NA	NA	NA	NA	NA	NA	NA	NA	NA	NA	NA	NA	NA	NA	NA	NA	NA	NA	NA	NA	NA	NA	NA	NA	NA	NA	NA	NA	NA	NA	NA	NA	NA	NA	NA	NA	NA
634	NA	NA	stcoa	NA	NA	NA	NA	NA	NA	NA	stcoa	NA	NA	stcoa	stcoa	NA	NA	NA	NA	NA	NA	NA	NA	NA	NA	NA	NA	NA	stcoa	NA	stcoa	NA	NA	NA	NA	NA	NA	NA	NA	NA	stcoa	NA	NA	NA	stcoa	stcoa	NA	stcoa	NA
635	NA	NA	succ	succ	NA	succ	NA	succ	NA	NA	NA	NA	NA	succ	NA	NA	NA	NA	NA	succ	succ	NA	NA	NA	NA	NA	NA	NA	NA	NA	NA	NA	NA	NA	NA	NA	NA	NA	NA	NA	NA	NA	NA	NA	succ	NA	NA	succ	NA
636	NA	NA	NA	NA	NA	NA	NA	NA	NA	NA	NA	NA	NA	NA	NA	NA	NA	NA	NA	NA	NA	NA	NA	NA	NA	NA	NA	NA	NA	NA	NA	NA	NA	NA	NA	NA	NA	NA	NA	NA	NA	NA	NA	NA	NA	NA	NA	NA	NA
637	NA	NA	NA	NA	NA	NA	NA	NA	NA	NA	NA	NA	NA	NA	NA	NA	NA	NA	NA	NA	NA	NA	NA	NA	NA	NA	NA	NA	NA	NA	NA	NA	NA	NA	NA	NA	NA	NA	NA	NA	NA	NA	NA	NA	NA	NA	NA	NA	NA
638	NA	NA	NA	NA	NA	NA	NA	NA	NA	NA	NA	NA	NA	NA	NA	NA	NA	NA	NA	NA	NA	NA	NA	NA	NA	NA	NA	NA	NA	NA	NA	NA	NA	NA	NA	NA	NA	NA	NA	NA	NA	NA	NA	NA	NA	NA	NA	NA	NA
639	NA	NA	tag	NA	NA	NA	NA	NA	NA	NA	NA	NA	NA	tag	NA	NA	NA	NA	NA	NA	NA	NA	NA	NA	NA	NA	NA	NA	NA	NA	NA	NA	NA	NA	NA	NA	NA	NA	NA	NA	NA	NA	NA	NA	tag	NA	NA	tag	NA
640	NA	NA	NA	NA	NA	NA	NA	NA	NA	NA	NA	NA	NA	NA	NA	NA	NA	NA	NA	NA	NA	NA	NA	NA	NA	NA	NA	NA	NA	NA	NA	NA	NA	NA	NA	NA	NA	NA	NA	NA	NA	NA	NA	NA	NA	NA	NA	NA	NA
641	NA	NA	NA	NA	NA	NA	NA	NA	NA	NA	NA	NA	NA	NA	NA	NA	NA	NA	tag_hs	NA	NA	NA	NA	NA	NA	NA	NA	NA	NA	NA	tag_hs	NA	NA	tag_hs	NA	NA	NA	NA	NA	NA	NA	NA	NA	NA	NA	NA	NA	NA	NA
642	NA	NA	NA	NA	NA	NA	NA	NA	NA	NA	NA	NA	NA	NA	NA	NA	NA	NA	NA	NA	NA	NA	NA	NA	NA	NA	NA	NA	NA	NA	NA	NA	NA	NA	NA	NA	NA	NA	NA	NA	NA	NA	NA	NA	NA	NA	NA	NA	NA
643	NA	NA	NA	NA	NA	NA	NA	NA	NA	NA	NA	NA	NA	NA	NA	NA	NA	NA	NA	NA	NA	NA	NA	NA	NA	NA	NA	NA	NA	NA	NA	NA	NA	NA	NA	NA	NA	NA	NA	NA	NA	NA	NA	NA	NA	NA	NA	NA	NA
644	NA	NA	NA	NA	NA	NA	NA	NA	NA	NA	NA	NA	NA	NA	NA	NA	NA	NA	tcdca3s	NA	NA	NA	NA	NA	NA	NA	NA	NA	NA	NA	NA	NA	NA	NA	NA	NA	NA	NA	NA	NA	NA	NA	NA	NA	NA	NA	NA	NA	NA
645	NA	NA	NA	NA	NA	NA	NA	NA	NA	NA	NA	NA	NA	NA	NA	NA	NA	NA	NA	NA	NA	NA	NA	NA	NA	NA	NA	NA	NA	NA	NA	NA	NA	NA	NA	NA	NA	NA	NA	NA	NA	NA	NA	NA	NA	NA	NA	NA	NA
646	NA	NA	tdcoa	NA	NA	NA	NA	NA	NA	NA	tdcoa	NA	NA	tdcoa	tdcoa	NA	NA	NA	NA	NA	NA	NA	NA	NA	NA	NA	NA	NA	tdcoa	NA	tdcoa	NA	NA	NA	NA	NA	NA	NA	NA	NA	tdcoa	NA	NA	NA	tdcoa	tdcoa	NA	tdcoa	NA
647	NA	NA	tdecoa	NA	NA	NA	NA	NA	NA	NA	tdecoa	NA	NA	tdecoa	tdecoa	NA	NA	NA	NA	NA	NA	NA	NA	NA	NA	NA	NA	NA	tdecoa	NA	tdecoa	NA	NA	NA	NA	NA	NA	NA	NA	NA	tdecoa	NA	NA	NA	tdecoa	tdecoa	NA	tdecoa	NA
648	NA	NA	NA	NA	NA	NA	NA	NA	NA	NA	NA	NA	NA	NA	thm	NA	NA	NA	NA	NA	NA	NA	NA	NA	NA	NA	NA	NA	thm	NA	NA	NA	NA	NA	NA	NA	NA	NA	NA	NA	NA	NA	NA	NA	NA	NA	NA	NA	NA
649	NA	NA	NA	NA	NA	NA	NA	NA	NA	NA	thmmp	NA	NA	NA	NA	NA	NA	NA	NA	NA	NA	NA	NA	NA	NA	NA	NA	NA	NA	NA	thmmp	NA	NA	NA	NA	NA	NA	NA	NA	NA	thmmp	NA	NA	NA	NA	NA	NA	NA	NA
650	NA	NA	thr__L	NA	NA	NA	NA	NA	NA	NA	thr__L	NA	NA	thr__L	thr__L	NA	NA	NA	NA	NA	NA	NA	NA	NA	NA	NA	NA	NA	thr__L	NA	thr__L	NA	NA	NA	NA	NA	NA	NA	NA	NA	thr__L	NA	NA	NA	thr__L	thr__L	NA	thr__L	NA
651	NA	NA	NA	NA	NA	NA	NA	NA	NA	NA	NA	NA	NA	NA	NA	NA	NA	NA	NA	NA	NA	NA	NA	NA	NA	NA	NA	NA	NA	NA	NA	NA	NA	NA	NA	NA	NA	NA	NA	NA	NA	NA	NA	thrasntyr	NA	NA	NA	NA	NA
652	NA	NA	NA	NA	NA	NA	NA	NA	NA	NA	NA	NA	thrhishis	NA	NA	NA	NA	NA	thrhishis	NA	NA	NA	NA	NA	NA	NA	NA	NA	NA	NA	NA	thrhishis	NA	NA	NA	NA	NA	NA	NA	NA	NA	NA	NA	NA	NA	NA	NA	NA	NA
653	NA	NA	NA	NA	NA	NA	NA	NA	NA	NA	NA	NA	NA	NA	NA	NA	NA	NA	NA	NA	NA	NA	NA	NA	NA	NA	NA	NA	NA	NA	NA	NA	thrilearg	NA	NA	NA	NA	NA	NA	NA	NA	NA	thrilearg	NA	NA	NA	NA	NA	NA
654	NA	NA	NA	NA	NA	NA	NA	NA	NA	NA	NA	NA	NA	NA	NA	NA	NA	NA	NA	NA	NA	NA	NA	NA	NA	thrmetarg	NA	NA	NA	NA	NA	NA	NA	NA	NA	thrmetarg	NA	NA	NA	NA	NA	NA	NA	NA	NA	NA	NA	NA	NA
655	NA	NA	NA	NA	NA	NA	NA	NA	NA	thrthrarg	NA	NA	NA	NA	NA	NA	NA	NA	NA	NA	NA	thrthrarg	NA	NA	NA	thrthrarg	NA	NA	NA	NA	NA	NA	NA	NA	NA	NA	NA	NA	thrthrarg	NA	NA	NA	thrthrarg	thrthrarg	NA	NA	NA	NA	thrthrarg
656	NA	NA	NA	NA	NA	NA	NA	NA	NA	NA	NA	NA	NA	NA	NA	thrtyrmet	NA	NA	NA	NA	NA	NA	NA	NA	NA	NA	NA	NA	NA	NA	NA	NA	NA	NA	NA	NA	NA	NA	NA	NA	NA	NA	NA	NA	NA	NA	NA	NA	NA
657	NA	NA	NA	NA	NA	NA	NA	NA	NA	NA	NA	NA	NA	NA	NA	NA	NA	NA	NA	NA	NA	NA	NA	NA	NA	NA	NA	NA	NA	NA	NA	NA	NA	NA	NA	NA	NA	NA	NA	NA	NA	NA	NA	NA	NA	NA	NA	NA	NA
658	NA	NA	NA	NA	NA	NA	NA	NA	NA	NA	NA	NA	NA	NA	NA	NA	NA	NA	NA	NA	NA	NA	NA	NA	NA	NA	NA	NA	NA	NA	NA	NA	NA	NA	NA	NA	NA	NA	NA	NA	NA	NA	NA	NA	NA	NA	NA	NA	NA
659	NA	NA	NA	NA	NA	NA	NA	NA	NA	NA	NA	NA	NA	NA	NA	NA	NA	NA	NA	NA	NA	NA	NA	NA	NA	NA	NA	NA	NA	NA	NA	NA	NA	NA	NA	NA	NA	NA	NA	NA	NA	NA	NA	NA	NA	NA	NA	NA	NA
660	NA	NA	NA	NA	NA	NA	NA	NA	NA	NA	NA	NA	NA	NA	NA	NA	NA	NA	NA	NA	NA	NA	NA	NA	NA	NA	NA	NA	NA	NA	NA	NA	NA	NA	NA	NA	NA	NA	tmp	NA	NA	NA	NA	NA	NA	NA	NA	NA	NA
661	NA	NA	NA	NA	NA	NA	NA	NA	NA	NA	NA	NA	NA	NA	NA	NA	NA	NA	NA	NA	NA	NA	NA	NA	NA	NA	NA	NA	NA	NA	NA	NA	NA	NA	NA	NA	NA	NA	NA	NA	NA	NA	NA	NA	NA	NA	NA	NA	NA
662	NA	NA	trp__L	trp__L	NA	trp__L	NA	trp__L	NA	NA	trp__L	NA	NA	trp__L	trp__L	NA	NA	NA	NA	trp__L	trp__L	NA	NA	NA	NA	NA	NA	NA	trp__L	NA	trp__L	NA	NA	NA	NA	NA	NA	NA	NA	NA	trp__L	NA	NA	NA	trp__L	trp__L	NA	trp__L	NA
663	NA	NA	NA	NA	NA	NA	NA	NA	NA	NA	NA	NA	NA	NA	NA	NA	NA	NA	NA	NA	NA	NA	NA	NA	NA	NA	NA	NA	NA	NA	NA	NA	NA	NA	NA	NA	NA	NA	NA	NA	NA	NA	NA	NA	NA	NA	NA	NA	NA
664	NA	NA	NA	NA	NA	NA	NA	NA	NA	NA	NA	NA	NA	NA	NA	NA	NA	NA	NA	NA	NA	NA	NA	NA	NA	NA	NA	NA	NA	NA	NA	NA	NA	NA	NA	NA	NA	NA	NA	NA	NA	NA	NA	NA	NA	NA	NA	NA	NA
665	NA	NA	NA	NA	NA	NA	NA	NA	NA	NA	NA	NA	NA	NA	NA	NA	NA	NA	NA	NA	NA	NA	NA	NA	NA	NA	NA	NA	NA	NA	NA	NA	NA	NA	NA	NA	NA	NA	NA	NA	NA	NA	NA	NA	NA	NA	trpmetarg	NA	NA
666	NA	NA	NA	NA	NA	NA	NA	NA	NA	NA	NA	NA	NA	NA	NA	NA	NA	NA	NA	NA	NA	NA	NA	NA	NA	trpmetval	NA	NA	NA	NA	NA	NA	NA	NA	NA	NA	NA	NA	NA	NA	NA	NA	NA	NA	NA	NA	NA	NA	NA
667	NA	NA	NA	NA	NA	NA	NA	NA	NA	NA	NA	trpphe	NA	NA	NA	NA	NA	NA	NA	NA	NA	NA	NA	NA	NA	NA	NA	NA	NA	NA	NA	NA	NA	NA	NA	NA	NA	NA	NA	NA	NA	NA	NA	NA	NA	NA	NA	NA	NA
668	NA	NA	NA	NA	NA	NA	NA	NA	NA	NA	NA	NA	NA	NA	NA	NA	NA	NA	NA	NA	NA	NA	NA	NA	NA	NA	NA	NA	NA	NA	NA	NA	NA	NA	NA	NA	NA	NA	NA	NA	NA	NA	NA	NA	NA	NA	NA	NA	NA
669	NA	NA	NA	NA	NA	NA	NA	NA	NA	NA	NA	NA	NA	NA	NA	NA	NA	NA	NA	NA	NA	NA	NA	NA	NA	NA	NA	NA	NA	NA	NA	NA	trpthrile	NA	NA	NA	NA	NA	trpthrile	NA	NA	NA	NA	trpthrile	NA	NA	NA	NA	trpthrile
670	NA	NA	NA	NA	NA	NA	NA	NA	NA	NA	NA	NA	NA	NA	NA	NA	NA	NA	NA	NA	NA	NA	NA	NA	NA	NA	NA	NA	NA	NA	NA	NA	NA	NA	NA	NA	NA	NA	NA	NA	NA	NA	NA	NA	NA	NA	NA	NA	NA
671	NA	NA	NA	NA	NA	NA	NA	NA	NA	NA	NA	NA	NA	NA	NA	NA	NA	NA	NA	NA	NA	NA	NA	NA	NA	NA	NA	NA	NA	NA	NA	NA	NA	NA	NA	NA	NA	NA	NA	NA	NA	NA	NA	NA	NA	NA	NA	NA	NA
672	NA	NA	NA	NA	NA	NA	NA	NA	NA	NA	NA	NA	NA	NA	NA	NA	NA	NA	NA	NA	NA	NA	NA	NA	NA	NA	NA	NA	NA	NA	NA	NA	NA	NA	NA	NA	NA	NA	NA	NA	NA	NA	NA	NA	NA	NA	NA	NA	NA
673	NA	NA	NA	NA	NA	NA	NA	NA	NA	NA	NA	NA	NA	NA	NA	NA	NA	NA	NA	NA	NA	NA	NA	NA	NA	NA	NA	NA	NA	NA	NA	NA	NA	NA	NA	NA	NA	NA	NA	NA	NA	NA	NA	NA	NA	NA	NA	NA	NA
674	NA	NA	NA	NA	NA	NA	NA	NA	NA	NA	NA	NA	NA	NA	NA	NA	NA	NA	NA	NA	NA	NA	NA	NA	NA	NA	NA	NA	NA	NA	NA	NA	NA	NA	NA	NA	NA	NA	NA	NA	NA	NA	NA	NA	NA	NA	NA	NA	NA
675	NA	NA	NA	NA	NA	NA	NA	NA	NA	NA	NA	NA	NA	NA	NA	NA	NA	NA	NA	NA	NA	NA	NA	NA	NA	NA	NA	NA	NA	NA	NA	NA	NA	NA	NA	NA	NA	NA	NA	NA	NA	NA	NA	NA	NA	NA	NA	NA	NA
676	NA	NA	tyr__L	NA	NA	NA	NA	NA	NA	NA	tyr__L	NA	NA	tyr__L	tyr__L	NA	NA	NA	NA	NA	NA	NA	NA	NA	NA	NA	NA	NA	tyr__L	NA	tyr__L	NA	NA	NA	NA	NA	NA	NA	NA	NA	tyr__L	NA	NA	NA	tyr__L	tyr__L	NA	tyr__L	NA
677	NA	NA	NA	NA	NA	NA	NA	NA	NA	NA	NA	NA	NA	NA	NA	tyrphetyr	NA	tyrphetyr	NA	NA	NA	NA	tyrphetyr	NA	tyrphetyr	NA	NA	NA	NA	NA	NA	tyrphetyr	NA	NA	tyrphetyr	NA	NA	tyrphetyr	NA	NA	NA	tyrphetyr	NA	NA	NA	NA	NA	NA	NA
678	NA	NA	NA	NA	NA	NA	tyrtrpphe	NA	NA	NA	NA	NA	NA	NA	NA	NA	NA	tyrtrpphe	NA	NA	NA	NA	NA	NA	tyrtrpphe	NA	NA	NA	NA	NA	NA	NA	NA	NA	tyrtrpphe	NA	NA	NA	NA	NA	NA	tyrtrpphe	NA	NA	NA	NA	NA	NA	NA
679	NA	NA	NA	NA	NA	NA	NA	NA	NA	NA	NA	NA	NA	NA	NA	NA	NA	NA	NA	NA	NA	NA	NA	NA	NA	NA	NA	NA	NA	NA	NA	NA	NA	NA	NA	NA	NA	NA	NA	NA	NA	NA	NA	NA	NA	NA	NA	NA	NA
680	NA	NA	NA	NA	NA	NA	NA	NA	NA	NA	NA	NA	NA	NA	NA	NA	NA	NA	NA	NA	NA	NA	NA	NA	NA	NA	NA	NA	NA	NA	NA	NA	NA	NA	NA	NA	NA	NA	NA	NA	NA	NA	NA	NA	NA	NA	NA	NA	NA
681	NA	NA	NA	NA	NA	NA	NA	NA	NA	NA	NA	NA	NA	NA	NA	NA	NA	NA	NA	NA	NA	NA	NA	NA	NA	NA	NA	NA	NA	NA	NA	NA	NA	NA	NA	NA	NA	NA	NA	NA	NA	NA	NA	NA	NA	NA	NA	NA	NA
682	NA	NA	NA	NA	NA	NA	NA	NA	NA	NA	NA	NA	NA	NA	NA	NA	NA	NA	NA	NA	NA	NA	NA	NA	NA	NA	NA	NA	NA	NA	NA	NA	NA	NA	NA	NA	NA	NA	NA	NA	NA	NA	NA	NA	NA	NA	NA	NA	NA
683	NA	NA	NA	NA	NA	NA	NA	NA	NA	NA	NA	NA	NA	NA	NA	NA	NA	NA	NA	NA	NA	NA	NA	NA	NA	NA	NA	NA	NA	NA	NA	NA	NA	NA	NA	NA	NA	NA	NA	NA	NA	NA	NA	NA	NA	NA	NA	NA	NA
684	NA	NA	NA	NA	NA	NA	udcpp	NA	NA	NA	NA	NA	NA	NA	NA	NA	NA	udcpp	NA	NA	NA	NA	udcpp	NA	udcpp	NA	NA	NA	NA	NA	NA	NA	NA	NA	NA	NA	NA	udcpp	NA	NA	NA	NA	NA	NA	NA	NA	NA	NA	NA
685	NA	NA	NA	NA	NA	NA	NA	NA	NA	NA	NA	NA	NA	NA	NA	NA	NA	NA	NA	NA	NA	NA	NA	NA	NA	NA	NA	NA	NA	NA	NA	NA	NA	NA	NA	NA	NA	NA	NA	NA	NA	NA	NA	NA	NA	NA	NA	NA	NA
686	NA	NA	NA	NA	NA	NA	NA	NA	NA	NA	NA	NA	NA	NA	NA	NA	NA	NA	NA	NA	NA	NA	NA	NA	NA	NA	NA	NA	NA	NA	NA	NA	NA	NA	NA	NA	NA	NA	NA	NA	NA	NA	NA	NA	NA	NA	NA	NA	NA
687	NA	NA	NA	NA	NA	NA	NA	NA	NA	NA	NA	NA	NA	NA	NA	NA	NA	NA	NA	NA	NA	NA	NA	NA	NA	NA	NA	NA	NA	NA	NA	NA	NA	NA	NA	NA	NA	NA	NA	NA	NA	NA	NA	NA	NA	NA	NA	NA	NA
688	NA	NA	NA	NA	NA	NA	NA	NA	NA	NA	NA	NA	NA	NA	NA	NA	NA	NA	NA	NA	NA	NA	NA	NA	NA	NA	NA	NA	NA	NA	NA	NA	NA	NA	NA	NA	NA	NA	NA	NA	NA	NA	NA	NA	NA	NA	NA	NA	NA
689	NA	NA	NA	NA	NA	NA	NA	NA	NA	NA	NA	NA	NA	NA	NA	NA	NA	NA	NA	NA	NA	NA	NA	NA	NA	NA	NA	NA	NA	NA	NA	NA	NA	NA	NA	NA	NA	NA	NA	NA	NA	NA	NA	NA	NA	NA	NA	NA	NA
690	NA	NA	NA	NA	NA	NA	NA	NA	NA	NA	NA	NA	NA	NA	NA	NA	NA	NA	NA	NA	NA	NA	NA	NA	NA	NA	NA	NA	NA	NA	NA	NA	NA	NA	NA	NA	NA	NA	NA	NA	NA	NA	NA	NA	NA	NA	NA	NA	NA
691	NA	NA	NA	NA	NA	NA	NA	NA	NA	NA	NA	NA	NA	NA	NA	NA	NA	NA	NA	NA	NA	NA	NA	NA	NA	NA	uri	NA	NA	NA	NA	NA	NA	NA	NA	NA	NA	NA	NA	NA	NA	NA	NA	NA	NA	NA	NA	NA	NA
692	NA	NA	val__L	val__L	NA	val__L	NA	val__L	NA	NA	val__L	NA	NA	val__L	val__L	NA	NA	NA	NA	val__L	val__L	NA	NA	NA	NA	NA	NA	NA	val__L	NA	val__L	NA	NA	NA	NA	NA	NA	NA	NA	NA	val__L	NA	NA	NA	val__L	val__L	NA	val__L	NA
693	NA	NA	NA	NA	NA	NA	NA	NA	NA	NA	NA	NA	NA	NA	NA	NA	NA	NA	NA	NA	NA	NA	NA	NA	NA	NA	NA	NA	NA	NA	NA	NA	NA	NA	NA	NA	NA	NA	NA	NA	NA	NA	NA	NA	NA	NA	NA	NA	NA
694	valleuphe	NA	NA	NA	NA	NA	NA	NA	NA	NA	NA	NA	valleuphe	NA	NA	NA	NA	NA	valleuphe	NA	NA	valleuphe	NA	NA	NA	NA	NA	NA	NA	valleuphe	NA	NA	NA	NA	NA	NA	NA	NA	valleuphe	NA	NA	NA	valleuphe	valleuphe	NA	NA	NA	NA	valleuphe
695	NA	NA	NA	NA	NA	NA	NA	NA	NA	NA	NA	NA	NA	NA	NA	NA	NA	NA	NA	NA	NA	NA	NA	NA	NA	NA	NA	NA	NA	NA	NA	NA	vallystyr	NA	NA	NA	NA	NA	NA	NA	NA	NA	NA	NA	NA	NA	NA	NA	NA
696	NA	NA	NA	NA	NA	NA	NA	NA	NA	NA	NA	NA	NA	NA	NA	NA	NA	NA	NA	NA	NA	NA	NA	NA	NA	NA	NA	NA	NA	NA	NA	NA	NA	NA	NA	NA	NA	NA	NA	NA	NA	NA	NA	NA	NA	NA	NA	NA	NA
697	NA	NA	NA	NA	NA	NA	NA	NA	NA	valtrpphe	NA	NA	NA	NA	NA	NA	NA	NA	NA	NA	NA	NA	NA	NA	NA	NA	NA	NA	NA	NA	NA	NA	NA	NA	NA	NA	NA	NA	NA	NA	NA	NA	NA	NA	NA	NA	NA	NA	NA
698	NA	NA	NA	NA	NA	NA	NA	NA	valtrpval	NA	NA	NA	NA	NA	NA	NA	valtrpval	NA	NA	NA	NA	NA	NA	valtrpval	NA	NA	NA	NA	NA	NA	NA	NA	NA	NA	NA	valtrpval	NA	NA	NA	NA	NA	NA	NA	NA	NA	NA	NA	NA	valtrpval
699	NA	NA	NA	NA	NA	NA	NA	NA	NA	NA	NA	NA	NA	NA	NA	NA	NA	NA	NA	NA	NA	NA	NA	valval	NA	NA	NA	NA	NA	NA	NA	NA	NA	NA	NA	NA	NA	NA	NA	NA	NA	NA	NA	NA	NA	NA	NA	NA	NA
700	NA	NA	xan	NA	NA	NA	NA	NA	NA	NA	xan	NA	NA	xan	xan	NA	NA	NA	NA	NA	NA	NA	NA	NA	NA	NA	NA	NA	xan	NA	xan	NA	NA	NA	NA	NA	NA	NA	NA	NA	xan	NA	NA	NA	xan	xan	NA	xan	NA
701	NA	NA	xolest2	NA	NA	NA	NA	NA	NA	NA	xolest2	NA	NA	xolest2	xolest2	NA	NA	NA	NA	NA	NA	NA	NA	NA	NA	NA	NA	NA	xolest2	NA	xolest2	NA	NA	NA	NA	NA	NA	NA	NA	NA	xolest2	NA	NA	NA	xolest2	xolest2	NA	xolest2	NA
702	NA	NA	NA	NA	NA	NA	NA	NA	NA	NA	NA	NA	NA	NA	NA	NA	NA	NA	NA	NA	NA	NA	NA	NA	NA	NA	NA	NA	NA	NA	NA	NA	NA	xolest2_cho	NA	NA	NA	NA	NA	NA	NA	NA	NA	NA	NA	NA	NA	NA	NA
703	NA	NA	NA	NA	NA	NA	NA	NA	NA	NA	NA	NA	NA	NA	NA	NA	NA	NA	xolest2_hs	NA	NA	NA	NA	NA	NA	NA	NA	NA	NA	NA	NA	NA	NA	NA	NA	NA	NA	NA	NA	NA	NA	NA	NA	NA	NA	NA	NA	NA	NA
704	NA	NA	NA	NA	NA	NA	NA	NA	NA	NA	NA	NA	NA	NA	NA	NA	NA	NA	NA	NA	NA	NA	NA	NA	NA	NA	NA	NA	NA	NA	NA	NA	NA	NA	NA	NA	NA	NA	NA	NA	NA	NA	NA	NA	NA	NA	NA	NA	NA
705	NA	NA	NA	NA	NA	NA	NA	NA	NA	NA	NA	NA	NA	NA	NA	NA	NA	NA	NA	NA	NA	NA	NA	NA	NA	NA	NA	NA	NA	NA	NA	NA	NA	NA	NA	NA	NA	NA	NA	NA	NA	NA	NA	NA	NA	NA	NA	NA	NA
706	NA	NA	NA	NA	NA	NA	NA	NA	NA	NA	NA	NA	NA	NA	NA	NA	NA	NA	NA	NA	NA	NA	NA	NA	NA	NA	NA	NA	NA	NA	NA	NA	NA	NA	NA	NA	NA	NA	NA	NA	NA	NA	NA	NA	NA	NA	NA	NA	NA
707	NA	NA	NA	NA	NA	NA	NA	NA	NA	NA	NA	NA	NA	NA	NA	NA	NA	NA	NA	NA	NA	NA	NA	NA	NA	NA	NA	NA	NA	NA	NA	NA	NA	NA	NA	NA	NA	NA	NA	NA	NA	NA	NA	NA	NA	NA	NA	NA	NA
708	NA	NA	NA	NA	NA	NA	NA	NA	NA	NA	NA	NA	NA	NA	NA	NA	NA	NA	NA	NA	NA	NA	NA	NA	NA	NA	NA	NA	NA	NA	NA	NA	NA	NA	NA	NA	NA	NA	NA	NA	NA	NA	NA	NA	NA	NA	NA	NA	NA
709	NA	NA	NA	NA	NA	NA	NA	NA	NA	NA	NA	NA	NA	NA	NA	NA	NA	NA	NA	NA	NA	NA	NA	NA	NA	NA	NA	NA	NA	NA	NA	NA	NA	NA	NA	NA	NA	NA	NA	NA	NA	NA	NA	NA	NA	NA	NA	NA	NA
710	NA	NA	NA	NA	NA	NA	NA	NA	NA	NA	NA	NA	NA	NA	NA	NA	NA	NA	NA	NA	NA	NA	NA	NA	NA	NA	NA	NA	NA	NA	NA	NA	NA	NA	NA	NA	NA	NA	NA	NA	NA	NA	NA	NA	NA	NA	NA	NA	NA
711	NA	NA	NA	NA	NA	NA	NA	NA	NA	NA	NA	NA	NA	NA	NA	NA	NA	NA	NA	NA	NA	NA	NA	NA	NA	NA	NA	NA	NA	NA	NA	NA	NA	NA	NA	NA	NA	NA	NA	NA	NA	NA	NA	NA	NA	NA	NA	NA	NA
712	NA	NA	NA	NA	NA	NA	NA	NA	NA	NA	NA	NA	NA	NA	NA	NA	NA	NA	NA	NA	NA	NA	NA	NA	NA	NA	NA	NA	NA	NA	NA	NA	NA	NA	NA	NA	NA	NA	NA	NA	NA	NA	NA	NA	NA	NA	NA	NA	NA
[truncated: 143 more columns]
