# Supplementary material for: Comparative analyses of parasites with a comprehensive database of genome-scale metabolic models
Source: PLoS Comput Biol. 2022 Feb 23;18(2):e1009870. doi: 10.1371/journal.pcbi.1009870 (PMC8901074; doi:10.1371/journal.pcbi.1009870)
Supplement: S4 Table — Experimental genome-wide essentiality datasets that are available in the literature. These data for Toxoplasma and Plasmodium were used to evaluate model performance and specifically simulated gene essentiality. (CSV) [file pcbi.1009870.s004.csv]

	Organism	Dataset type	Reference (DOI)
1	Toxoplasma gondii GT1	CRISPR site-directed mutagenesis	Sidik 2016 (10.1016/j.cell.2016.08.019)
2	Plasmodium falciparum 3D7	piggyBac transposon mutagenesis	Zhang 2018 (10.1126/science.aap7847)
3	Plasmodium berghei ANKA	transfection mutagenesis	Bushell 2017 (10.1016/j.cell.2017.06.030)
4	Trypanosoma brucei 2T1	RNAi screen	Stortz 2017 (10.1371/journal.ppat.1006477)
5	Trypanosoma brucei MiTat 1.2, clone 221a	RNAi screen	Alsford 2011 (10.1101/gr.115089.110)
