# Supplementary material for: Comparative analyses of parasites with a comprehensive database of genome-scale metabolic models
Source: PLoS Comput Biol. 2022 Feb 23;18(2):e1009870. doi: 10.1371/journal.pcbi.1009870 (PMC8901074; doi:10.1371/journal.pcbi.1009870)
Supplement: S5 Table — Subcellular compartments used for reconstructions in each genus. (XLSX) [file pcbi.1009870.s005.xlsx]

## Sheet: Sheet1
Species/Database	Compartments
BiGG database	cytosol, extracellular, mitochondria, nucleus, lysosome, chloroplast, golgi, vacuole, endoplasmic reticulum, peroxisome/glyoxysome, flagellum, periplasm, thylakoid, thylakoid membrane, cytosolic membrane, carboxyzome, intermembrane space of mitochondria, eyespot, unidentified
Plasmodium	cytosol, extracellular, mitochondria, apicoplast, food vacuole
Leishmania	cytosol, extracellular, mitochondria, kinetoplast, glycosome
Cryptosporidium	cytosol, extracellular, pseudomitochondria
Toxoplasma	cytosol, extracellular, mitochondria, apicoplast
Giardia	cytosol, extracellular
Entamoeba	cytosol, extracellular
All else	cytosol, extracellular
