# Supplementary material for: Comparative analyses of parasites with a comprehensive database of genome-scale metabolic models
Source: PLoS Comput Biol. 2022 Feb 23;18(2):e1009870. doi: 10.1371/journal.pcbi.1009870 (PMC8901074; doi:10.1371/journal.pcbi.1009870)
Supplement: S6 Table — Each row represents a reconstruction (named in column 1). All following columns list out the BiGG identifiers for the blocked/unconnected reactions in that reconstruction. The products of blocked reactions are not used in any other reaction, whereas the reactants of unconnected reactions are not generated by any other reaction. Row headings are arbitrarily counting the number of reactions in each reaction in that category. (XLS) [file pcbi.1009870.s006.xls]

## Sheet: blocked
	0	1	2	3	4	5	6	7	8	9	10	11	12	13	14	15	16	17	18	19	20	21	22	23	24	25	26	27	28	29	30	31	32	33	34	35	36	37	38	39	40	41	42	43	44	45	46	47	48
no_ortho_EcuniculiEC3	THZPSN	DIPS	PLBPC_SC	FEDCabc	SHSL2	DXHPScmc	OHPHM6nc
no_ortho_TevansiSTIB805	THZPSN	DES_9	ACSERSULLm	LIPOS	PMEACPE	PCDAGAT	DES_15	APAPTm	ACSERLm	DOLASNT
PfalciparumTG01	DES_9	LIPOS	DXHPScm	ORNTArm	ADSHm	APAPTm	CRNCARtm	DOLASNT	HCGALm	FAS260_ap	FACOAL160t2pp_ap	FACOAL60t2pp_ap	FACOAL80t2pp_ap	FACOAL141t2pp_ap	FACOAL161t2pp_ap	FACOAL140t2pp_ap	FACOAL180t2pp_ap	FACOAL100t2pp_ap	FACOAL120t2pp_ap	FACOAL181t2pp_ap	PUNP2	LCAT1e	THZPSN_mt2	THZPSNm	CPPPGO_ap	HMBS_ap	GHMT2r_ap
no_ortho_TgondiiARI	THZPSN	PSERDm_SC	DES_9	LIPOS	CPPPGOAN2	DHORD2	CPPPGO2	ALASm	THZSN	DOLASNT	GTHAMPORh	3OAS181_1	SELCYSTLh	CBL	DXS
no_ortho_TcruziCLBrenerNon-Esmeraldo-like	THZPSN	FAS141ACPm	FAS181ACPm	DES_9	ACSERSULLm	LIPOS	FAS160ACPm	FAS182ACPm	FAS120ACPm	FAS140ACPm	FAS180ACPm	FAS80ACPm_L	DES_15	APAPTm	ACSERLm	FAS100ACPm	FAS161ACPm	DOLASNT
no_ortho_TgondiiRUB	THZPSN	DES_9	LIPOS	CPPPGOAN2	CPPPGO2	THZSN	DOLASNT
no_ortho_PfragileNilgiri	DES_9	LIPOS	DXHPScm	ADSHm	APAPTm	APCS	CRNCARtm	SPRMS	DOLASNT	CBFCc	FAH120c	FAH160c	FAH1829Z12Zc	FAH140c	FAH1819Zc
no_ortho_LdonovaniBPK282A1	THZPSN	DES_9	ACSERSULLm	LIPOS	APAPTm	ACSERLm	THZSN	NPPDO	DES_6	DES_6B	DOLASNT
no_ortho_TgondiiGAB2-2007-GAL-DOM2	THZPSN	PSERDm_SC	DES_9	CLPNS160	LIPOS	CPPPGOAN2	CLPNS161	CLPNS180	CLPNS_SA	CLPNS181	CPPPGO2	ALASm	THZSN	CLPNS120	CLPNS140	DOLASNT
no_ortho_CmurisRN66	THZPSN	FAS141ACPm	FAS181ACPm	LNS14DM	PSERDm_SC	ORNTAC	MOTH2	MOTH3	PTOR	DXHPScm	FAS160ACPm	FAS182ACPm	GCC2bim	GCCbim	AMAOTr	FAS120ACPm	FAS140ACPm	FAS180ACPm	FAS80ACPm_L	ALASm	CRNCARtm	FAS100ACPm	FAS161ACPm	GLYCLm	DOLASNT	CLPNS181	CLPNS180	CLPNS120	CLPNS140	CLPNS161	CLPNS160
no_ortho_CmeleagridisUKMEL1	THZPSN	FAS141ACPm	FAS181ACPm	DXHPScm	FAS182ACPm	PMEACPE	FAS180ACPm	ADSHm	CRNCARtm	FAS161ACPm	THZSN	DOLASNT	LPS3enhs	PI45PLC_16_0_16_0nhs	AGAT_LLA	PLA2_2nhs	r2411	PSSA2_cho	MSHAMID
PgaboniG01	DES_9	LIPOS	DXHPScm	DHORD2	ORNTArm	CITALOR	ADSHm	APAPTm	CRNCARtm	DMCITALOR	DOLASNT	HCGALm	CBFCc	FAS260_ap	FACOAL160t2pp_ap	FACOAL60t2pp_ap	FACOAL80t2pp_ap	FACOAL141t2pp_ap	FACOAL161t2pp_ap	FACOAL140t2pp_ap	FACOAL180t2pp_ap	FACOAL100t2pp_ap	FACOAL120t2pp_ap	FACOAL181t2pp_ap	LCAT1e	THZPSN_mt2	THZPSNm	CPPPGO_ap	HMBS_ap	GHMT2r_ap
no_ortho_TbruceigambienseDAL972	THZPSN	DES_9	ACSERSULLm	LIPOS	PUNP8	URACPAH	PCDAGAT	APAPTm	ACSERLm	THZSN	DOLASNT	ACPSm
no_ortho_Vculicisfloridensis	THZPSN	C190cSN	KAS_HP2	PLDAGAT16018111Z1819Z2	PLDAGAT16018111Z1819Z4	PLDAGAT1601819Z1601	PLDAGAT1601819Z18111Z1	PLDAGAT1601819Z1819Z3	PLDAGAT1601819Z1819Z4	PLDAGAT18111Z1819Z1601	PLDAGAT18111Z1819Z1602	PLDAGAT18111Z1819Z18111Z1	PLDAGAT1819Z18111Z1601	PLDAGAT1819Z18111Z1819Z1	PLDAGAT1819Z18111Z1819Z4	PLDAGAT1819Z1819Z18111Z1	PLDAGAT1819Z1819Z18111Z2	PLDAGAT1819Z1819Z18111Z3	AOXSr2	PLDAGAT16018111Z1601	PLDAGAT16018111Z1602	PLDAGAT1601819Z18111Z2	PLDAGAT1601819Z18111Z3	PLDAGAT1801819Z18111Z1	PLDAGAT1801819Z1819Z3	PLDAGAT18111Z18111Z1601	PLDAGAT18111Z18111Z18111Z2	PLDAGAT18111Z18111Z1819Z4	PLDAGAT18111Z1819Z1819Z1	PLDAGAT18111Z1819Z1819Z3	PLDAGAT18111Z1819Z1819Z4	PLDAGAT1819Z18111Z1819Z2	PLDAGAT1819Z1819Z1601	PLDAGAT1819Z1819Z1819Z1	PLDAGAT1819Z1819Z1819Z2	PLDAGAT1819Z1819Z1819Z3	PLDAGAT1819Z1819Z1819Z4	DIPS	PCDAGAT	C180SN	FEDCabc	PLDAGAT16018111Z18111Z1	PLDAGAT16018111Z18111Z2	PLDAGAT16018111Z1819Z3	PLDAGAT1801819Z1819Z2	PLDAGAT18111Z18111Z1819Z3	PLDAGAT18111Z1819Z18111Z2	PLDAGAT18111Z1819Z18111Z3	PLDAGAT1819Z18111Z1602
PfalciparumGB4	DES_9	LIPOS	DXHPScm	ORNTArm	ADSHm	APAPTm	CRNCARtm	DOLASNT	HCGALm	FAS260_ap	FACOAL160t2pp_ap	FACOAL80t2pp_ap	FACOAL141t2pp_ap	FACOAL161t2pp_ap	FACOAL140t2pp_ap	FACOAL180t2pp_ap	FACOAL100t2pp_ap	FACOAL120t2pp_ap	FACOAL181t2pp_ap	FACOAL60t2pp_ap	PUNP2	LCAT1e	THZPSNm	THZPSN_mt2	CPPPGO_ap	HMBS_ap	GHMT2r_ap
no_ortho_PfalciparumGA01	DES_9	LIPOS	ADSHm	APAPTm	APCS	CRNCARtm	SPRMS	DOLASNT	SELCYSLY2_h	CBL	AHHST	DXS	ANXANOR	SELCYSTLh	ARGDh	STARCH300DEGRA
PcoatneyiHackeri	DES_9	LIPOS	DXHPScm	ERGSTESTH_SC	DHORD2	CDPDGPm_SC	FECOSTESTH_SC	ADSHm	APAPTm	CRNCARtm	EPISTESTH_SC	DOLASNT	CBFCc	THZPSN_mt2	THZPSNm	HMBS_ap	FAS260_ap	CPPPGO_ap	FACOAL160t2pp_ap	FACOAL60t2pp_ap	FACOAL80t2pp_ap	FACOAL141t2pp_ap	FACOAL161t2pp_ap	FACOAL140t2pp_ap	FACOAL180t2pp_ap	FACOAL100t2pp_ap	FACOAL120t2pp_ap	FACOAL181t2pp_ap	LCAT1e	GHMT2r_ap
no_ortho_NdisplodereJUm2807	THZPSN	LNS14DMx	PCDAGAT	FEDCabc	THZSN	SHSL2	DXHPScmc	DOLASNTc
no_ortho_TrangeliSC58	THZPSN	FAS141ACPm	FAS181ACPm	DES_9	ACSERSULLm	DXHPScm	FAS182ACPm	PMEACPE	FAS180ACPm	HADPCOADH	DES_15	ADSHm	APAPTm	ACSERLm	FAS161ACPm	GLYCLm	THZSN	DOLASNT	CBL_m
no_ortho_LturanicaLEM423	THZPSN	DES_9	ACSERSULLm	LIPOS	APAPTm	ACSERLm	THZSN	NPPDO	DES_6	DES_6B	DOLASNT	PLDPE_EPA_GLNA_c
no_ortho_LenriettiiLEM3045	THZPSN	FAS141ACPm	FAS181ACPm	ACSERSULLm	PLDAGAT16018111Z1819Z4	PLDAGAT1601819Z1601	PLDAGAT1601819Z18111Z1	PLDAGAT1601819Z1819Z3	PLDAGAT1601819Z1819Z4	PLDAGAT18111Z1819Z1601	PLDAGAT18111Z1819Z1602	PLDAGAT18111Z1819Z18111Z1	PLDAGAT1819Z18111Z1601	PLDAGAT1819Z18111Z1819Z1	PLDAGAT1819Z18111Z1819Z4	PLDAGAT1819Z1819Z18111Z1	PLDAGAT1819Z1819Z18111Z2	PLDAGAT1819Z1819Z18111Z3	LIPOS	FAS182ACPm	PLDAGAT16018111Z1601	PLDAGAT16018111Z1602	PLDAGAT1601819Z18111Z2	PLDAGAT1601819Z18111Z3	PLDAGAT1801819Z18111Z1	PLDAGAT1801819Z1819Z3	PLDAGAT18111Z18111Z1601	PLDAGAT18111Z18111Z18111Z2	PLDAGAT18111Z18111Z1819Z4	PLDAGAT18111Z1819Z1819Z1	PLDAGAT18111Z1819Z1819Z3	PLDAGAT18111Z1819Z1819Z4	PLDAGAT1819Z1819Z1601	PLDAGAT1819Z1819Z1819Z1	PLDAGAT1819Z1819Z1819Z3	PLDAGAT1819Z1819Z1819Z4	FAS180ACPm	PLDAGAT16018111Z18111Z1	PLDAGAT16018111Z18111Z2	PLDAGAT16018111Z1819Z3	PLDAGAT18111Z18111Z1819Z3	PLDAGAT18111Z1819Z18111Z2	PLDAGAT18111Z1819Z18111Z3	PLDAGAT1819Z18111Z1602	PLDAGAT1819Z18111Z18111Z1	PLDAGAT1819Z18111Z18111Z3	PLDAGAT1819Z18111Z1819Z3	APAPTm	ACSERLm
no_ortho_PknowlesiMalayanPk1A	DES_9	LIPOS	DXHPScm	ERGSTESTH_SC	FECOSTESTH_SC	ADSHm	APAPTm	APCS	CRNCARtm	EPISTESTH_SC	SPRMS	DOLASNT	CBFCc
no_ortho_Tgondiip89	THZPSN	DES_9	LIPOS	CPPPGOAN2	CPPPGO2	THZSN	DOLASNT
no_ortho_TgondiiFOU	THZPSN	DLYSOXGAT	DES_9	LIPOS	CPPPGOAN2	CPPPGO2	THZSN	DOLASNT
no_ortho_NausubeliERTm2	THZPSN	PCDAGAT	FEDCabc	SHSL2	DOLASNTc	DXHPScmc
no_ortho_LgerbilliLEM452	THZPSN	DES_9	ACSERSULLm	LIPOS	APAPTm	ACSERLm	ARGN_1	THZSN	DES_6	DES_6B	DOLASNT	PLDAGAT_PALM_EPA_DHA_PE_15_c	PLDAGAT_DHA_EPA_DHA_PE_15_c	PLDAGAT_DHA_EPA_DHA_PE_9_c	PLDAGAT_MYRS_EPA_DHA_PE_9_c
no_ortho_PreichenowiCDC	DES_9	LIPOS	DXHPScm	ADSHm	APAPTm	APCS	SPRMS	DOLASNT	r2411	DAGAH_EPA_DHA_c
no_ortho_TcongolenseIL3000	THZPSN	FAS141ACPm	FAS181ACPm	AGM4PA	LIPOS	FAS182ACPm	PUNP8	AGM3PA	FAS180ACPm	PCDAGAT	FORGLUIH	APAPTm	FAS161ACPm	DOLASNT	PLDPE_HDE_ARA_c	PLDAGAT_HDE_EPA_LNA_PC_1_c	GLUDC_m	PLA2PC_HDE_DHA_c	PLDAGAT_HDE_HDE_HDE_PE_15_c	PLDAGAT_MYRS_EPA_HDE_PC_3_c	PLDAGAT_EPA_EPA_ARA_PC_3_c	PLDAGAT_HDE_PALM_LNA_PC_2_c	PLDAGAT_PALM_PALM_LNA_PC_1_c	PLDAGAT_HDE_EPA_LNA_PC_2_c	BLUB
no_ortho_LaethiopicaL147	THZPSN	DES_9	ACSERSULLm	LIPOS	APAPTm	ACSERLm	THZSN	DES_6	DES_6B	DOLASNT	ACPS	ACPSm
no_ortho_ChominisUdeA01	THZPSN	FAS141ACPm	FAS181ACPm	PSERDm_SC	SUCFUMtm	PTOR	CLPNS2_BS	HKNTDH	DXHPScm	FAS160ACPm	FAS182ACPm	OAAICITtm	FAS120ACPm	FAS140ACPm	FAS180ACPm	FAS80ACPm_L	ADSHm	CRNCARtm	FAS100ACPm	FAS161ACPm	THZSN	DOLASNT
no_ortho_CsuisWienI	THZPSN	LNS14DM	DES_9	AGM4PH	LIPOS	DXHPScm	MG3A	AGM3PH	DHORD2	LNS14DMx	NOS	NOS2_1	AGMH	DHORD5	ALASm	THZSN	OIVD3m	DOLASNT	MG3B	GGH_6DHFl
no_ortho_PbergheiANKA	THZPSN	DLYSOXGAT	DES_9	LIPOS	DXHPScm	PCDAGAT	ADSHm	APAPTm	THZSN	DOLASNT
no_ortho_TcruziDm28c2018	THZPSN	DES_9	ACSERSULLm	LIPOS	S2FE2ST	DES_15	APAPTm	ACSERLm	DOLASNT
PgaboniSY75	DES_9	LIPOS	DXHPScm	DHORD2	ORNTArm	CITALOR	ADSHm	APAPTm	DMCITALOR	DOLASNT	HCGALm	CBFCc	FAS260_ap	FACOAL160t2pp_ap	FACOAL60t2pp_ap	FACOAL80t2pp_ap	FACOAL141t2pp_ap	FACOAL161t2pp_ap	FACOAL140t2pp_ap	FACOAL180t2pp_ap	FACOAL100t2pp_ap	FACOAL120t2pp_ap	FACOAL181t2pp_ap	LCAT1e	THZPSN_mt2	THZPSNm	CPPPGO_ap	HMBS_ap	GHMT2r_ap
no_ortho_PmalariaeUG01	DES_9	LIPOS	DXHPScm	CDPDGPm_SC	ADSHm	APAPTm	APCS	CRNCARtm	SPRMS	DOLASNT	PLDAGAT_LNA_EPA_ARA_PE_11_c	PLDPC_STC_LNA_c	PCHOLP_cho	PLDAGAT_PALM_HDE_GLNA_PC_8_c	PLDAGAT_HDE_MYRS_LNA_PC_8_c	PLDAGAT_PALM_HDE_GLNA_PC_7_c	PLDAGAT_HDE_MYRS_LNA_PC_6_c	PLDAGAT_PALM_EPA_ARA_PE_11_c	PLDAGAT_MYRS_EPA_LNA_PC_8_c	PLDAGAT_HDE_EPA_LNA_PC_5_c	PLDAGAT_LNA_EPA_GLNA_PC_6_c	PLDAGAT_HDE_MYRS_PALM_PC_8_c	PLDAGAT_PALM_EPA_LNA_PC_7_c	MOTH2
no_ortho_EcuniculiEC1	THZPSN	DIPS	PLBPC_SC	FEDCabc	SHSL2	DXHPScmc	OHPHM6nc
PmalariaeUG01	DES_9	LIPOS	DXHPScm	CDPDGPm_SC	ORNTArm	ADSHm	APAPTm	CRNCARtm	DOLASNT	HCGALm	THZPSN_mt2	THZPSNm	FAS260_ap	CPPPGO_ap	FACOAL160t2pp_ap	FACOAL60t2pp_ap	FACOAL80t2pp_ap	FACOAL141t2pp_ap	FACOAL161t2pp_ap	FACOAL140t2pp_ap	FACOAL180t2pp_ap	FACOAL100t2pp_ap	FACOAL120t2pp_ap	FACOAL181t2pp_ap	LCAT1e	HMBS_ap	GHMT2r_ap
no_ortho_PfalciparumSD01	DES_9	LIPOS	ADSHm	APAPTm	APCS	CRNCARtm	SPRMS	DOLASNT
no_ortho_LmajorLV39c5	THZPSN	DES_9	ACSERSULLm	LIPOS	PAPSR	HADPCOADH	APAPTm	ACSERLm	PAPSR2	THZSN	DES_6	DES_6B
no_ortho_SsalmonicidaATCC50377	THZPSN	DLYSOXGAT	ACSERSULL	AHSERL3	FEDCabc	SLCYSS	THZSN	ACSERL	DXHPScmc	FE3DCITabcppc	DOLASNTc
no_ortho_TcruziDm28c2014	THZPSN	FAS141ACPm	FAS181ACPm	DLYSOXGAT	DES_9	ACSERSULLm	LIPOS	FAS182ACPm	NALN6	FAS180ACPm	DES_15	ACSERLm	FAS161ACPm	DOLASNT
no_ortho_PfalciparumTG01	DES_9	LIPOS	ADSHm	APAPTm	APCS	CRNCARtm	SPRMS	DOLASNT	DAGAH_HDE_DHA_c	PLDAGAT_MYRS_HDE_PALM_PC_5_c	PLDAGAT_OLE_HDE_HDE_PC_5_c	PLDAGAT_PALM_EPA_LNA_PC_3_c	PLDAGAT_HDE_MYRS_PALM_PC_5_c	PLDAGAT_LNA_EPA_GLNA_PC_3_c
no_ortho_EmonterogeiiLV88	THZPSN	DES_9	ACSERSULLm	LIPOS	APAPTm	ACSERLm	THZSN	NPPDO	DES_6	DES_6B	DOLASNT	ACPSm	ACPS	NEU22nhs	DOGULNO1
no_ortho_ChominisTU502	THZPSN	PSERDm_SC	HKNTDH	DXHPScm	HYDFDi	ADSHm	THZSN	DOLASNT	DAGAH_EPA_DHA_c	PLDPE_EPA_OLE_c	ALPATE160pp_1	PLDAGAT_EPA_EPA_DHA_PC_5_c	HDL_HSDEGnhs	HMR_4777	PLDAGAT_EPA_EPA_LNA_PE_10_c	PLDAGAT_HDE_HDE_LNA_PE_10_c	AMY2e	PLA2PC_STC_EPA_c	PLA2PA_EPA_DHA_c
no_ortho_TcruziTCC	THZPSN	FAS141ACPm	FAS181ACPm	DES_9	ACSERSULLm	LIPOS	FAS182ACPm	S2FE2ST	FAS180ACPm	DES_15	APAPTm	ACSERLm	FAS161ACPm	DOLASNT	PLDAGAT_OLE_EPA_EPA_PE_9_c	PLDAGAT_HDE_HDE_LNA_PC_3_c	DAGAH_DHA_DHA_c
no_ortho_LmajorFriedlin	THZPSN	DES_9	ACSERSULLm	LIPOS	PAPSR	HADPCOADH	APAPTm	ACSERLm	PAPSR2	THZSN	DES_6	DES_6B	DOLASNT
no_ortho_TcruziCLBrener	ACCOAL	GCC2bim	GCCbim	PI3P5K_SC	FE3abc	CA2abc1	ATPS	GLYCLm	PI4P5K_SC	FE2abc	ATPS1	NIabc	TCHOLABCtc	CAATPS_1	TCHOLAt3	CAATPS	RE2912M	FACOAL_160_m	MG2abc	GTHRDt	CA2abc	r1530	CYSabc	VALTRSm	GM1LIPAabcppc	PGP161abcppc	PG161abcppc	GM2LIPAabcppc	PGP180abcppc	PA120abcppc	PGP160abcppc	K2L4Aabcppc	PA180abcppc	PGP181abcppc	PA181abcppc	PS181abcppc	LIPAabcppc	PE120abcppc	PA141abcppc	PE180abcppc	PS120abcppc	PE181abcppc	PS160abcppc	PA140abcppc	PA160abcppc	PG141abcppc	PG180abcppc	PS141abcppc	PS161abcppc
no_ortho_NcaninumLIV	THZPSN	PSERDm_SC	DES_9	ACSERSULLm	LIPOS	CPPPGOAN2	NOS	NOS2_1	ACSERLm	CPPPGO2	ALASm	DOLASNT	CGS_m	PLDAGAT_EPA_EPA_DHA_PC_8_c	PLDAGAT_HDE_HDE_LNA_PC_5_c	PLDAGAT_HDE_ARA_ARA_PC_7_c	PLDAGAT_OLE_EPA_DHA_PC_8_c	PLDAGAT_HDE_HDE_LNA_PC_7_c	PLA2PC_PALM_DHA_c	PLDPE_EPA_HDE_c	PLA2PC_EPA_ARA_c	PLDAGAT_HDE_EPA_OLE_PE_15_c
PbillcollinsiG01	DES_9	LIPOS	DXHPScm	CITALOR	ADSHm	APAPTm	CRNCARtm	DMCITALOR	DOLASNT	CBFCc	FAS260_ap	FACOAL160t2pp_ap	FACOAL60t2pp_ap	FACOAL80t2pp_ap	FACOAL141t2pp_ap	FACOAL161t2pp_ap	FACOAL140t2pp_ap	FACOAL180t2pp_ap	FACOAL100t2pp_ap	FACOAL120t2pp_ap	FACOAL181t2pp_ap	PUNP2	THZPSN_mt2	THZPSNm	LCAT1e	CPPPGO_ap	HMBS_ap	GHMT2r_ap	r0145	ARGDI_1
no_ortho_GintestinalisAssemblageADH	PUNP4	TMDPP	THZPSN	PUNP6	FEDCabc	THZSN	FE3DCITabcppc	DXHPScmc	DOLASNTc	ATPS4m	MTAM
no_ortho_EtenellaHoughton	THZPSN	PSERDm_SC	DES_9	ACSERSULLm	LIPOS	MG3A	ADSHm	ACSERLm	ALASm	ACPS	OIVD3m	DOLASNT	MG3B	PLDAGAT_MYRS_MYRS_HDE_PE_9_c	PLDAGAT_MYRS_EPA_PALM_PE_9_c	PLDAGAT_PALM_EPA_EPA_PE_11_c	LPLIPAL1G120pp	PLDAGAT_EPA_EPA_DHA_PE_11_c	ARGDI_1	PLDAGAT_PALM_EPA_EPA_PE_9_c	PLDAGAT_HDE_EPA_EPA_PE_11_c
no_ortho_NceranaePA08_1199	THZPSN	DIPS	FASC180ACP	FAS141ACPmc	FAS181ACPmc	OHPHM6nc	FAS182ACPmc	FE3DCITabcppc	DXHPScmc	FAS161ACPmc
PfalciparumKH01	DES_9	LIPOS	DXHPScm	ORNTArm	ADSHm	APAPTm	DOLASNT	HCGALm	FAS260_ap	FACOAL160t2pp_ap	FACOAL60t2pp_ap	FACOAL80t2pp_ap	FACOAL141t2pp_ap	FACOAL161t2pp_ap	FACOAL140t2pp_ap	FACOAL180t2pp_ap	FACOAL100t2pp_ap	FACOAL120t2pp_ap	FACOAL181t2pp_ap	PUNP2	LCAT1e	THZPSN_mt2	THZPSNm	CPPPGO_ap	HMBS_ap	GHMT2r_ap
PyoeliiyoeliiYM	THZPSN	DES_9	LIPOS	DXHPScm	CDPDGPm_SC	PCDAGAT	ADSHm	APAPTm	CRNCARtm	DOLASNT	THZPSN_mt2	THZPSNm	FAS260_ap	HMBS_ap	DOLASNT_pf	CPPPGO_ap	PUNP2	FACOAL160t2pp_ap	FACOAL60t2pp_ap	FACOAL80t2pp_ap	FACOAL141t2pp_ap	FACOAL161t2pp_ap	FACOAL140t2pp_ap	FACOAL180t2pp_ap	FACOAL100t2pp_ap	FACOAL120t2pp_ap	FACOAL181t2pp_ap	LCAT1e	GHMT2r_ap
no_ortho_PcynomolgiB	DES_9	LIPOS	CDPDGPm_SC	ADSHm	APAPTm	APCS	SPRMS	DOLASNT	CBFCc
no_ortho_EbieneusiH348	THZPSN	C190cSN	DIPS	FEDCabc	THZSN	FE3DCITabcppc	DXHPScmc	OHPHM6nc
no_ortho_PcoatneyiHackeri	DES_9	LIPOS	DXHPScm	ERGSTESTH_SC	CDPDGPm_SC	FECOSTESTH_SC	ADSHm	APAPTm	APCS	CRNCARtm	EPISTESTH_SC	SPRMS	DOLASNT	CBFCc
PfalciparumIT	DES_9	LIPOS	DXHPScm	ORNTArm	ADSHm	APAPTm	CRNCARtm	DOLASNT	HCGALm	FAS260_ap	FACOAL160t2pp_ap	FACOAL60t2pp_ap	FACOAL80t2pp_ap	FACOAL141t2pp_ap	FACOAL161t2pp_ap	FACOAL140t2pp_ap	FACOAL180t2pp_ap	FACOAL100t2pp_ap	FACOAL120t2pp_ap	FACOAL181t2pp_ap	PUNP2	LCAT1e	THZPSN_mt2	THZPSNm	CPPPGO_ap	HMBS_ap	GHMT2r_ap
no_ortho_AalgeraePRA339	ACONMT	THZPSN	PC6YM	CPC6MT	DIPS	FEDCabc	THZSN	OHPHM6nc	DXHPScmc
no_ortho_PinuiSanAntonio1	DES_9	LIPOS	DXHPScm	ERGSTESTH_SC	CDPDGPm_SC	FECOSTESTH_SC	APAPTm	APCS	EPISTESTH_SC	SPRMS	DOLASNT	CBFCc	r1447	PUNP1m	DAGAH_EPA_DHA_c	PLDPC_HDE_LNA_c	NEU22nhs	DAGAH_OLE_DHA_c	PLDAGAT_DHA_EPA_DHA_PE_14_c
PvivaxP01	DES_9	LIPOS	DXHPScm	CDPDGPm_SC	ADSHm	APAPTm	CRNCARtm	DOLASNT	THZPSN_mt2	THZPSNm	FAS260_ap	CPPPGO_ap	FACOAL181t2pp_ap	FACOAL160t2pp_ap	FACOAL60t2pp_ap	FACOAL80t2pp_ap	FACOAL141t2pp_ap	FACOAL161t2pp_ap	FACOAL140t2pp_ap	FACOAL180t2pp_ap	FACOAL100t2pp_ap	FACOAL120t2pp_ap	LCAT1e	HMBS_ap	GHMT2r_ap
no_ortho_TcruziDm28c2017	THZPSN	FAS141ACPm	FAS181ACPm	DLYSOXGAT	DES_9	ACSERSULLm	LIPOS	FAS182ACPm	FAS180ACPm	DES_15	APAPTm	ACSERLm	FAS161ACPm	DOLASNT
no_ortho_TbruceiTREU927	THZPSN	DES_9	ACSERSULLm	LIPOS	PMEACPE	PCDAGAT	DES_15	APAPTm	ACSERLm	DOLASNT
no_ortho_Pyoeliiyoelii17XNL	THZPSN	DES_9	LIPOS	DXHPScm	CDPDGPm_SC	PCDAGAT	ADSHm	APAPTm	CRNCARtm	DOLASNT
PfalciparumSN01	DES_9	LIPOS	DXHPScm	ORNTArm	ADSHm	APAPTm	DOLASNT	HCGALm	FAS260_ap	FACOAL160t2pp_ap	FACOAL60t2pp_ap	FACOAL80t2pp_ap	FACOAL141t2pp_ap	FACOAL161t2pp_ap	FACOAL140t2pp_ap	FACOAL180t2pp_ap	FACOAL100t2pp_ap	FACOAL120t2pp_ap	FACOAL181t2pp_ap	PUNP2	LCAT1e	THZPSN_mt2	THZPSNm	CPPPGO_ap	HMBS_ap	GHMT2r_ap	CERASE126er	HMR_2948	r1134	RE3289R	HMR_2982	HMR_2983
no_ortho_NausubeliERTm6	THZPSN	PCDAGAT	FEDCabc	SHSL2	DXHPScmc	DOLASNTc	FE3DCITabcppc
no_ortho_HeriocheirGB1	THZPSN	DIPS	FEDCabc	AGAID	SHSL2	CDPDGPm_SCc	DXHPScmc	PLDPC_STC_GLNA_c	PLDPE_EPA_LNA_c	PCW3DS_LNA_ALNA_sn2_c	PLDAGAT_OLE_HDE_OLE_PC_3_c	ETHAPT_MYRS_GLNA_c	CLS_cho	PCD12DS_LNA_STC_sn1_c	ETHAPT_EPA_GLNA_c	lipid4	ETHAPT_MYRS_ALNA_c	PLDPE_STC_GLNA_c	PI4PLC_cho	PLDPC_EPA_LNA_c	ETHAPT_HDE_OLE_c	PI4PLC_18_2_18_1nhs	PI45PLC_18_2_18_1nhs
no_ortho_PrelictumSGS1-like	DES_9	LIPOS	DXHPScm	ADSHm	APAPTm	CRNCARtm	DOLASNT	MIP2C324PLC_SC	PLDAGAT_LNA_PALM_HDE_PE_11_c	MIPC324PLC_SC	DAGAH_STC_EPA_c	PLDAGAT_HDE_MYRS_LNA_PE_15_c	PLDAGAT_MYRS_EPA_MYRS_PE_9_c	PLDAGAT_MYRS_EPA_LNA_PE_9_c	ALCDH_nadp_hi	PLDAGAT_HDE_EPA_HDE_PE_15_c	DAGAH_STC_ARA_c	PLDPC_STC_LNA_c	MDH_nadp_hi	PLDAGAT_PALM_ARA_PALM_PE_15_c	PLDPC_PALM_OLE_c	DAGAH_STC_DHA_c	PLA2PE_EPA_DHA_c	SMS21enhs	PLDPC_PALM_ARA_c	DAGAH_LNA_EPA_c	PLDAGAT_LNA_PALM_HDE_PE_9_c
Pchabaudichabaudi	THZPSN	DLYSOXGAT	DES_9	LIPOS	DXHPScm	CDPDGPm_SC	ADSHm	APAPTm	CRNCARtm	DOLASNT	THZPSN_mt2	THZPSNm	FAS260_ap	HMBS_ap	CPPPGO_ap	DOLASNT_pf	PUNP2	FACOAL160t2pp_ap	FACOAL60t2pp_ap	FACOAL80t2pp_ap	FACOAL141t2pp_ap	FACOAL161t2pp_ap	FACOAL140t2pp_ap	FACOAL180t2pp_ap	FACOAL100t2pp_ap	FACOAL120t2pp_ap	FACOAL181t2pp_ap	LCAT1e	GHMT2r_ap
no_ortho_VbrassicaformisCCMP3155	FUCASE2	ACSERSULLm	AGM4PH	LIPOS	AGM3PH	APAPTm	ACSERLm	AGMH	FUCASE	DOLASNT	3DHDCAt	PLDAGAT_LNA_EPA_GLNA_PC_4_c	CRVSthc	DAGAH_MYRS_DHA_c	PLDAGAT_PALM_EPA_LNA_PE_13_c	DAGAH_MYRS_EPA_c
no_ortho_Pvinckeivinckeivinckei	THZPSN	DLYSOXGAT	DES_9	LIPOS	DXHPScm	DHORD2	CDPDGPm_SC	PCDAGAT	ADSHm	APAPTm	CRNCARtm	THZSN	DOLASNT	CBFCc
no_ortho_EhistolyticaHM1IMSS-A	5DOAN	MTAN	THZPSN	AGM4PH	PUNP2	PUNP6	NALN6	AGM3PH	AGMH	AHCYSNS	THZSN	MG3Ac	DXHPScmc	DOLASNTc	lipid4
no_ortho_NceranaeBRL01	THZPSN	DIPS	FASC180ACP	FAS182ACPmc	FE3DCITabcppc	DXHPScmc	FAS141ACPmc	FAS161ACPmc	FAS181ACPmc	OHPHM6nc
no_ortho_TcruzimarinkelleiB7	THZPSN	ORNTAC	DES_9	ACSERSULLm	LIPOS	DES_15	APAPTm	ACSERLm	BC10_new	DOLASNT	PSERDm_SC	CYANSTm	PLDAGAT_HDE_MYRS_LNA_PC_3_c	DAGAH_MYRS_DHA_c	PLDAGAT_PALM_EPA_DHA_PE_9_c	PLDAGAT_DHA_EPA_DHA_PC_4_c	PLDAGAT_HDE_EPA_OLE_PE_9_c	PLA2PC_HDE_DHA_c	PLDAGAT_HDE_PALM_EPA_PE_9_c	PLDAGAT_DHA_EPA_DHA_PE_11_c	PLDAGAT_HDE_EPA_DHA_PC_4_c	HDL_HSDEGnhs	PLDAGAT_HDE_EPA_LNA_PC_1_c	DAGAH_DHA_DHA_c	PLDAGAT_HDE_EPA_LNA_PE_13_c	PLDAGAT_OLE_HDE_HDE_PE_9_c	PLDAGAT_HDE_EPA_DHA_PC_1_c
PcynomolgiB	DES_9	LIPOS	DXHPScm	CDPDGPm_SC	ADSHm	APAPTm	DOLASNT	CBFCc	THZPSN_mt2	THZPSNm	FAS260_ap	CPPPGO_ap	FACOAL160t2pp_ap	FACOAL60t2pp_ap	FACOAL80t2pp_ap	FACOAL141t2pp_ap	FACOAL161t2pp_ap	FACOAL140t2pp_ap	FACOAL180t2pp_ap	FACOAL100t2pp_ap	FACOAL120t2pp_ap	FACOAL181t2pp_ap	LCAT1e	HMBS_ap	GHMT2r_ap	AKGt2n
no_ortho_CfasciculataCfCl	THZPSN	DES_9	ACSERSULLm	LIPOS	APAPTm	ACSERLm	THZSN	NPPDO	DES_6	DES_6B	DOLASNT	PLDAGAT_HDE_ARA_ARA_PE_12_c	PLDAGAT_DHA_EPA_DHA_PE_12_c	DAGAH_STC_DHA_c	PLDPE_DHA_GLNA_c	DAGAH_STC_ARA_c	DAGAH_DHA_DHA_c
no_ortho_LpyrrhocorisH10	THZPSN	DLYSOXGAT	DES_9	ACSERSULLm	LIPOS	APAPTm	ACSERLm	NPPDO	DES_6	DES_6B	DOLASNT
no_ortho_GintestinalisAssemblageBGS	PUNP4	THZPSN	NORRDX	PUNP6	THZSN	DXHPScmc	DOLASNTc
PfalciparumML01	DES_9	LIPOS	DXHPScm	ORNTArm	ADSHm	APAPTm	CRNCARtm	DOLASNT	HCGALm	FAS260_ap	FACOAL160t2pp_ap	FACOAL60t2pp_ap	FACOAL80t2pp_ap	FACOAL141t2pp_ap	FACOAL161t2pp_ap	FACOAL140t2pp_ap	FACOAL180t2pp_ap	FACOAL100t2pp_ap	FACOAL120t2pp_ap	FACOAL181t2pp_ap	PUNP2	LCAT1e	THZPSN_mt2	THZPSNm	CPPPGO_ap	HMBS_ap	GHMT2r_ap
no_ortho_EaedisUSNM41457	THZPSN	4M2OPLOXRD	PLDAGAT16018111Z1819Z2	PLDAGAT16018111Z1819Z4	PLDAGAT1601819Z1601	PLDAGAT1601819Z18111Z1	PLDAGAT1601819Z1819Z3	PLDAGAT1601819Z1819Z4	PLDAGAT18111Z1819Z1601	PLDAGAT18111Z1819Z1602	PLDAGAT18111Z1819Z18111Z1	PLDAGAT1819Z18111Z1601	PLDAGAT1819Z18111Z1819Z1	PLDAGAT1819Z18111Z1819Z4	PLDAGAT1819Z1819Z18111Z1	PLDAGAT1819Z1819Z18111Z2	PLDAGAT1819Z1819Z18111Z3	AOXSr	PLDAGAT16018111Z1601	PLDAGAT16018111Z1602	PLDAGAT1601819Z18111Z2	PLDAGAT1601819Z18111Z3	PLDAGAT1801819Z18111Z1	PLDAGAT1801819Z1819Z3	PLDAGAT18111Z18111Z1601	PLDAGAT18111Z18111Z18111Z2	PLDAGAT18111Z18111Z1819Z4	PLDAGAT18111Z1819Z1819Z1	PLDAGAT18111Z1819Z1819Z3	PLDAGAT18111Z1819Z1819Z4	PLDAGAT1819Z18111Z1819Z2	PLDAGAT1819Z1819Z1601	PLDAGAT1819Z1819Z1819Z1	PLDAGAT1819Z1819Z1819Z2	PLDAGAT1819Z1819Z1819Z3	PLDAGAT1819Z1819Z1819Z4	DIPS	PCDAGAT	SERPT	OIVD1r	OIVD2	FEDCabc	NTRARz	PLDAGAT16018111Z18111Z1	PLDAGAT16018111Z18111Z2	PLDAGAT16018111Z1819Z3	PLDAGAT1801819Z1819Z2	PLDAGAT18111Z18111Z1819Z3	PLDAGAT18111Z1819Z18111Z2
no_ortho_EinvadensIP1	AM4PA	THZPSN	APENTAMAH	AM3PA	PUNP6	NALN6	PCDAGAT	FEDCabc	AGMH	THZSN	CDGS1	AHALc	DXHPScmc	DOLASNTc	FE3DCITabcppc
no_ortho_CveliaCCMP2878	TYRL	DHORD3	IOR3	FUCASE2	ACSERSULLm	LIPOS	AMAOTr	ASPO3	DHORD2	URACPAH	DHXFUTC	DMHDRFS	APAPTm	ACSERLm	BTS5	ALASm	IOR	FUCASE	BADP	DOLASNT
no_ortho_EhepatopenaeiTH1	THZPSN	DIPS	THZSN	NITR_NOc	DXHPScmc
no_ortho_CtyzzeriUGA55	THZPSN	FAS141ACPm	FAS181ACPm	PSERDm_SC	PTOR	CLPNS2_BS	DXHPScm	FAS160ACPm	FAS182ACPm	FAS120ACPm	FAS140ACPm	FAS180ACPm	FAS80ACPm_L	ADSHm	FAS100ACPm	FAS161ACPm	THZSN	DOLASNT	PLDAGAT_MYRS_EPA_LNA_PC_7_c	PLDAGAT_LNA_EPA_ARA_PC_7_c	PLDAGAT_HDE_HDE_GLNA_PC_3_c	PLDAGAT_MYRS_EPA_MYRS_PC_8_c	PLDAGAT_HDE_EPA_OLE_PE_14_c	PLDAGAT_OLE_EPA_DHA_PC_6_c	PLDAGAT_MYRS_EPA_HDE_PE_14_c	PLDAGAT_DHA_EPA_DHA_PC_6_c	PLDAGAT_LNA_EPA_LNA_PC_3_c
no_ortho_CcayetanensisCHN_HEN01	THZPSN	MSHAMID	DES_9	CLPNS160	ACSERSULLm	LIPOS	CPPPGOAN2	CLPNS161	CLPNS180	DHORD2	PNTEH	CLPNS181	NOS	NOS2_1	ACSERLm	CPPPGO2	CRNCARtm	THZSN	CLPNS120	CLPNS140	DOLASNT	CGS_m
Pfalciparum7G8	DES_9	LIPOS	DXHPScm	ORNTArm	ADSHm	APAPTm	CRNCARtm	DOLASNT	HCGALm	FAS260_ap	FACOAL160t2pp_ap	FACOAL60t2pp_ap	FACOAL80t2pp_ap	FACOAL141t2pp_ap	FACOAL161t2pp_ap	FACOAL140t2pp_ap	FACOAL180t2pp_ap	FACOAL100t2pp_ap	FACOAL120t2pp_ap	FACOAL181t2pp_ap	PUNP2	LCAT1e	THZPSN_mt2	THZPSNm	CPPPGO_ap	HMBS_ap	GHMT2r_ap
no_ortho_Heriocheircanceri	THZPSN	DIPS	FEDCabc	AGAID	SHSL2	FE3DCITabcppc	CDPDGPm_SCc	DXHPScmc
no_ortho_EmoshkovskiiLaredo	5DOAN	MTAN	THZPSN	AGM4PH	NALN6	METGL	AGM3PH	AGMT	PCDAGAT	FEDCabc	ARGN_1	AGMH	AHCYSNS	THZSN	DOLASNTc	AHALc	DXHPScmc	HPT_h	G1PUT_h
no_ortho_HhammondiHH34	THZPSN	PSERDm_SC	DES_9	LIPOS	CPPPGOAN2	DHORD2	NOS	NOS2_1	CPPPGO2	ALASm	THZSN	DOLASNT
no_ortho_OcolligataOC4	THZPSN	HYDFDN	HYDFDi	DIPS	FEDCabc	SHSL2	DXHPScmc	OHPHM6nc	FE3DCITabcppc	ACPS	ACPS2
PfalciparumHB3	DES_9	LIPOS	DXHPScm	ORNTArm	ADSHm	APAPTm	CRNCARtm	DOLASNT	HCGALm	FAS260_ap	FACOAL160t2pp_ap	FACOAL60t2pp_ap	FACOAL80t2pp_ap	FACOAL141t2pp_ap	FACOAL161t2pp_ap	FACOAL140t2pp_ap	FACOAL180t2pp_ap	FACOAL100t2pp_ap	FACOAL120t2pp_ap	FACOAL181t2pp_ap	PUNP2	LCAT1e	THZPSN_mt2	THZPSNm	CPPPGO_ap	HMBS_ap	GHMT2r_ap
no_ortho_TcruziSylvioX10-1-2012	THZPSN	FAS141ACPm	FAS181ACPm	DLYSOXGAT	ACSERSULLm	LIPOS	FAS182ACPm	APAPTm	ACSERLm	FAS161ACPm	UTPtm	DOLASNT	CYANSTm	PLDAGAT_PALM_PALM_LNA_PC_8_c	DAGAH_MYRS_EPA_c	PLDAGAT_HDE_PALM_LNA_PC_7_c	TECA1S45	PLA2PE_HDE_EPA_c	PLA2PC_DHA_ARA_c	PLDAGAT_HDE_PALM_LNA_PC_5_c	PLDAGAT_LNA_EPA_LNA_PC_5_c	PLDAGAT_HDE_PALM_LNA_PC_3_c	PLDAGAT_LNA_EPA_LNA_PC_8_c	DAGAH_DHA_DHA_c	PLDAGAT_HDE_EPA_OLE_PE_11_c
PfalciparumCD01	DES_9	LIPOS	DXHPScm	ORNTArm	ADSHm	APAPTm	CRNCARtm	DOLASNT	HCGALm	CBFCc	FAS260_ap	FACOAL160t2pp_ap	FACOAL60t2pp_ap	FACOAL80t2pp_ap	FACOAL141t2pp_ap	FACOAL161t2pp_ap	FACOAL140t2pp_ap	FACOAL180t2pp_ap	FACOAL100t2pp_ap	FACOAL120t2pp_ap	FACOAL181t2pp_ap	PUNP2	LCAT1e	THZPSN_mt2	THZPSNm	CPPPGO_ap	HMBS_ap	GHMT2r_ap
PvivaxSal1	DES_9	LIPOS	DXHPScm	CDPDGPm_SC	ADSHm	APAPTm	CRNCARtm	DOLASNT	THZPSN_mt2	THZPSNm	FAS260_ap	FACOAL181t2pp_ap	FACOAL160t2pp_ap	FACOAL60t2pp_ap	FACOAL80t2pp_ap	FACOAL141t2pp_ap	FACOAL161t2pp_ap	FACOAL140t2pp_ap	FACOAL180t2pp_ap	FACOAL100t2pp_ap	FACOAL120t2pp_ap	HMBS_ap	CPPPGO_ap	GHMT2r_ap	LCAT1e
no_ortho_TbruceiLister427_2018	THZPSN	DES_9	ACSERSULLm	LIPOS	PMEACPE	PCDAGAT	DES_15	APAPTm	ACSERLm	DOLASNT	MIPC324PLC_SC
no_ortho_PvivaxP01	DES_9	LIPOS	DXHPScm	CDPDGPm_SC	ADSHm	APAPTm	APCS	CRNCARtm	SPRMS	DOLASNT	PLDPC_HDE_EPA_c	DAGAH_DHA_ARA_c	PLDPC_HDE_ARA_c	PLDPC_HDE_DHA_c
no_ortho_AspWSBS2006	THZPSN	ARMT	C190cSN	HYDFDi	DIPS	NNMT	FEDCabc	THZSN	DXHPScmc	OHPHM6nc
no_ortho_PvinckeipetteriCR	THZPSN	DES_9	LIPOS	DXHPScm	CDPDGPm_SC	PCDAGAT	ADSHm	APAPTm	APCS	CRNCARtm	SPRMS	THZSN	DOLASNT	CBFCc	PLDAGAT_HDE_EPA_ARA_PE_13_c	PLA2PE_LNA_ARA_c	DAGAH_PALM_DHA_c
no_ortho_EhistolyticaHM3IMSS	5DOAN	MTAN	THZPSN	AGM4PH	PUNP2	PUNP6	NALN6	AGM3PH	AGMH	AHCYSNS	THZSN	DXHPScmc	DOLASNTc	lipid4
no_ortho_PfalciparumKH02	DES_9	LIPOS	ADSHm	APAPTm	APCS	CRNCARtm	SPRMS	DOLASNT
Pyoeliiyoelii17XNL	THZPSN	DES_9	LIPOS	DXHPScm	CDPDGPm_SC	PCDAGAT	ADSHm	APAPTm	CRNCARtm	DOLASNT	FACOAL160t2pp_ap	FACOAL60t2pp_ap	FACOAL80t2pp_ap	FACOAL141t2pp_ap	FACOAL161t2pp_ap	FACOAL140t2pp_ap	FACOAL180t2pp_ap	FACOAL100t2pp_ap	FACOAL120t2pp_ap	FACOAL181t2pp_ap	GHMT2r_ap	HMBS_ap	THZPSN_mt2	THZPSNm	DOLASNT_pf	FAS260_ap	LCAT1e	PUNP2	CPPPGO_ap
no_ortho_PconfusumCUL13	THZPSN	FAS141ACPm	FAS181ACPm	DES_9	LIPOS	FAS182ACPm	NALN6	FAS180ACPm	APAPTm	FAS161ACPm	DES_6	DES_6B	DOLASNT
no_ortho_PblacklockiG01	DES_9	LIPOS	DXHPScm	ORNTArm	CITALOR	ADSHm	APAPTm	CRNCARtm	DMCITALOR	DOLASNT	HCGALm	CBFCc
no_ortho_EhellemSwiss	THZPSN	HYDFDN	HYDFDi	DIPS	PLBPC_SC	FEDCabc	DXHPScmc	OHPHM6nc
no_ortho_TparvaMuguga	THZPSN	DLYSOXGAT	THZSN	DXHPScmc
no_ortho_GintestinalisAssemblageEP15	PUNP4	TMDPP	THZPSN	PUNP6	THZSN	DXHPScmc	DOLASNTc	MTAM
no_ortho_PfalciparumKH01	DES_9	LIPOS	ADSHm	APAPTm	APCS	CRNCARtm	SPRMS	DOLASNT
no_ortho_TtheileriEdinburgh	THZPSN	ACSERSULLm	LIPOS	APAPTm	ACSERLm	DES_6	DES_6B	DOLASNT	PLDAGAT_PALM_ARA_PALM_PE_14_c	PLDPE_EPA_LNA_c	PLDAGAT_EPA_EPA_LNA_PE_16_c	PLDAGAT_PALM_EPA_DHA_PE_10_c	DAGAH_HDE_DHA_c	PLDAGAT_PALM_PALM_LNA_PE_10_c	PLDAGAT_HDE_EPA_LNA_PE_16_c	PLDAGAT_HDE_HDE_LNA_PE_10_c	DAGAH_HDE_ARA_c	PLDAGAT_PALM_ARA_PALM_PE_10_c	PLDAGAT_HDE_HDE_LNA_PE_15_c
no_ortho_ThominisUnknown	THZPSN	KAS16	C190cSN	KAS_HP2	FASC201ACP	PLDAGAT16018111Z1819Z2	PLDAGAT16018111Z1819Z4	PLDAGAT1601819Z1601	PLDAGAT1601819Z18111Z1	PLDAGAT1601819Z1819Z3	PLDAGAT1601819Z1819Z4	PLDAGAT18111Z1819Z1601	PLDAGAT18111Z1819Z1602	PLDAGAT18111Z1819Z18111Z1	PLDAGAT1819Z18111Z1601	PLDAGAT1819Z18111Z1819Z1	PLDAGAT1819Z18111Z1819Z4	PLDAGAT1819Z1819Z18111Z1	PLDAGAT1819Z1819Z18111Z2	PLDAGAT1819Z1819Z18111Z3	AOXSr2	FASC221ACP	FASC240ACP	PLDAGAT16018111Z1601	PLDAGAT16018111Z1602	PLDAGAT1601819Z18111Z2	PLDAGAT1601819Z18111Z3	PLDAGAT1801819Z18111Z1	PLDAGAT1801819Z1819Z3	PLDAGAT18111Z18111Z1601	PLDAGAT18111Z18111Z18111Z2	PLDAGAT18111Z18111Z1819Z4	PLDAGAT18111Z1819Z1819Z1	PLDAGAT18111Z1819Z1819Z3	PLDAGAT18111Z1819Z1819Z4	PLDAGAT1819Z18111Z1819Z2	PLDAGAT1819Z1819Z1601	PLDAGAT1819Z1819Z1819Z1	PLDAGAT1819Z1819Z1819Z2	PLDAGAT1819Z1819Z1819Z3	PLDAGAT1819Z1819Z1819Z4	DIPS	PCDAGAT	FEDCabc	FASC141ACP	FASC161ACP	PLDAGAT16018111Z18111Z1	PLDAGAT16018111Z18111Z2	PLDAGAT16018111Z1819Z3
no_ortho_LpanamensisMHOMCOL81L13	THZPSN	FAS141ACPm	FAS181ACPm	DES_9	ACSERSULLm	LIPOS	FAS182ACPm	FAS180ACPm	APAPTm	ACSERLm	FAS161ACPm	NPPDO	DES_6	DES_6B	DOLASNT
no_ortho_TgondiiVEG	THZPSN	PSERDm_SC	DES_9	LIPOS	CPPPGOAN2	DHORD2	CPPPGO2	ALASm	THZSN	DOLASNT
no_ortho_ChominisTU502_2012	THZPSN	FAS141ACPm	FAS181ACPm	PSERDm_SC	SUCFUMtm	PTOR	CLPNS2_BS	HKNTDH	DXHPScm	FAS160ACPm	FAS182ACPm	OAAICITtm	FAS120ACPm	FAS140ACPm	FAS180ACPm	FAS80ACPm_L	ADSHm	CRNCARtm	FAS100ACPm	FAS161ACPm	THZSN	DOLASNT
no_ortho_BbovisT2Bo	THZPSN	THZSN	DXHPScmc	DOLASNTc
no_ortho_EpraecoxHoughton	THZPSN	ARMT	ORNTAC	DES_9	ACSERSULLm	LIPOS	MTAP	OAAICITtm	MG3A	DIPS	LNS14DMx	CITALOR	ACSERLm	AMALT4	ALASm	OIVD3m	BADP	DMCITALOR	DOLASNT	MG3B	ACOAD1fm	ACOADH160_m	ACOADH120_m	ACOADH140_m	ACOADH100_m	AMETt2m	ACOADH80_m	ACOADH60_m	CYSS_m
no_ortho_EacervulinaHoughton	THZPSN	PSERDm_SC	DES_9	LIPOS	MG3A	ADSHm	G12MT4	ALASm	THZSN	OIVD3m	DOLASNT	G12MT3	MG3B
no_ortho_PgaboniG01	DES_9	LIPOS	DXHPScm	ORNTArm	CITALOR	ADSHm	APAPTm	APCS	CRNCARtm	SPRMS	DMCITALOR	DOLASNT	HCGALm	CBFCc
no_ortho_PknowlesiH	DES_9	LIPOS	DXHPScm	ERGSTESTH_SC	FECOSTESTH_SC	ADSHm	APAPTm	APCS	CRNCARtm	EPISTESTH_SC	SPRMS	DOLASNT	PLDAGAT_LNA_EPA_LNA_PE_13_c	PUNP2	IDHPOXOXb	PLDAGAT_HDE_PALM_LNA_PE_11_c	PLDAGAT_MYRS_EPA_LNA_PE_11_c
no_ortho_TequiWA	THZPSN	DLYSOXGAT	PAPSR	NOS	NOS2_1	PAPSR2	THZSN	DXHPScmc	DOLASNTc
no_ortho_NparisiiERTm1	THZPSN	LNS14DM	4M2OPLOXRD	PDHa	AOXSr2	AOXSr	PCDAGAT	SERPT	OIVD1r	OIVD2	OBDHc	FEDCabc	THZPSN3	3M2OBLOXRD	3M2OPLOXRD	OIVD3	PFOR	SHSL2	ALASmc	DXHPScmc	DOLASNTc
no_ortho_CfelisWinnie	THZPSN	DLYSOXGAT	NOS	NOS2_1	THZSN	CBFCc	DXHPScmc	DOLASNTc	PLDAGAT_HDE_EPA_OLE_PE_13_c	DAGAH_STC_DHA_c	PLDAGAT_EPA_EPA_LNA_PE_10_c	PLA2PC_EPA_STA_c	PLDPC_EPA_ALNA_c
no_ortho_BovataMiyake	THZPSN	NOS	NOS2_1	THZSN	BCAROKTc	CBFCc	CEFc	DXHPScmc	DOLASNTc
no_ortho_LdonovaniCL-SL	THZPSN	DES_9	ACSERSULLm	LIPOS	APAPTm	ACSERLm	THZSN	NPPDO	DES_6	DES_6B	PLDAGAT_HDE_ARA_ARA_PE_15_c	PLA2PE_PALM_DHA_c	PLDAGAT_MYRS_EPA_PALM_PE_12_c	PLDAGAT_HDE_EPA_OLE_PE_14_c	PLDPE_EPA_ARA_c
no_ortho_PneurophiliaMK1	THZPSN	PLDAGAT16018111Z1819Z2	PLDAGAT16018111Z1819Z4	PLDAGAT1601819Z1601	PLDAGAT1601819Z18111Z1	PLDAGAT1601819Z1819Z3	PLDAGAT1601819Z1819Z4	PLDAGAT18111Z1819Z1601	PLDAGAT18111Z1819Z1602	PLDAGAT18111Z1819Z18111Z1	PLDAGAT1819Z18111Z1601	PLDAGAT1819Z18111Z1819Z1	PLDAGAT1819Z18111Z1819Z4	PLDAGAT1819Z1819Z18111Z1	PLDAGAT1819Z1819Z18111Z2	PLDAGAT1819Z1819Z18111Z3	PLDAGAT16018111Z1601	PLDAGAT16018111Z1602	PLDAGAT1601819Z18111Z2	PLDAGAT1601819Z18111Z3	PLDAGAT1801819Z18111Z1	PLDAGAT1801819Z1819Z3	PLDAGAT18111Z18111Z1601	PLDAGAT18111Z18111Z18111Z2	PLDAGAT18111Z18111Z1819Z4	PLDAGAT18111Z1819Z1819Z1	PLDAGAT18111Z1819Z1819Z3	PLDAGAT18111Z1819Z1819Z4	PLDAGAT1819Z18111Z1819Z2	PLDAGAT1819Z1819Z1601	PLDAGAT1819Z1819Z1819Z1	PLDAGAT1819Z1819Z1819Z2	PLDAGAT1819Z1819Z1819Z3	PLDAGAT1819Z1819Z1819Z4	DIPS	FEDCabc	PLDAGAT16018111Z18111Z1	PLDAGAT16018111Z18111Z2	PLDAGAT16018111Z1819Z3	PLDAGAT1801819Z1819Z2	PLDAGAT18111Z18111Z1819Z3	PLDAGAT18111Z1819Z18111Z2	PLDAGAT18111Z1819Z18111Z3	PLDAGAT1819Z18111Z1602	PLDAGAT1819Z18111Z18111Z1	PLDAGAT1819Z18111Z18111Z3	PLDAGAT1819Z18111Z1819Z3	PLDAGAT16018111Z18111Z3	PLDAGAT16018111Z1819Z1
no_ortho_Pchabaudichabaudi	THZPSN	DLYSOXGAT	DES_9	LIPOS	DXHPScm	CDPDGPm_SC	ADSHm	APAPTm	APCS	SPRMS	DOLASNT
Pfalciparum3D7	DES_9	LIPOS	ADSHm	APAPTm	APCS	CRNCARtm	SPRMS	ACCOAC_ap	G3PD1ir_ap	GLUDy_ap	FUT94g_cho	DAGAH_MYRS_DHA_c	ABO6g_cho	PLDAGAT_PALM_PALM_LNA_PC_1_c	FUT14g_cho	DAGAH_STC_EPA_c	G14N8g	ABO4g_cho
no_ortho_GniphandrodesUnknown	ACSERSULLm	DHORD4i	DXHPScm	GCC2bim	GCCbim	OMCDCm	ACSERSULL	AHSERL3	ADSHm	APAPTm	ACSERLm	ADPDA	GLYCLm	SLCYSS	DAPDA	DOLASNT	CBL_m
PcynomolgiM	DES_9	LIPOS	DXHPScm	CDPDGPm_SC	ADSHm	APAPTm	CRNCARtm	DOLASNT	THZPSN_mt2	THZPSNm	FAS260_ap	CPPPGO_ap	FACOAL160t2pp_ap	FACOAL60t2pp_ap	FACOAL80t2pp_ap	FACOAL141t2pp_ap	FACOAL161t2pp_ap	FACOAL140t2pp_ap	FACOAL180t2pp_ap	FACOAL100t2pp_ap	FACOAL120t2pp_ap	FACOAL181t2pp_ap	LCAT1e	HMBS_ap	GHMT2r_ap
no_ortho_AcastellaniiNeff	CRNBTCT	TMDPP	FUCASE2	LIPOS	NALN6	ATRZCH	FUCASE	MM3c	MM2c
Pgallinaceum8A	DES_9	LIPOS	DXHPScm	FECOSTESTH_SC	PCDAGAT	ADSHm	APAPTm	CRNCARtm	EPISTESTH_SC	DOLASNT	PUNP2	THZPSN_mt2	THZPSNm	FACOAL160t2pp_ap	FACOAL60t2pp_ap	FACOAL80t2pp_ap	FACOAL141t2pp_ap	FACOAL161t2pp_ap	FACOAL140t2pp_ap	FACOAL180t2pp_ap	FACOAL100t2pp_ap	FACOAL120t2pp_ap	FACOAL181t2pp_ap	LCAT1e	HMBS_ap	CPPPGO_ap	FAS260_ap	GHMT2r_ap
no_ortho_NbombycisCQ1	ACONMT	BWCOS	THZPSN	RAFH	C190cSN	BMOCOS	DIPS	LNS14DMx	PLBPC_SC	FEDCabc	THZSN	DXHPScmc	OHPHM6nc
no_ortho_Slophii42_110	THZPSN	PLDAGAT16018111Z1819Z2	PLDAGAT16018111Z1819Z4	PLDAGAT1601819Z1601	PLDAGAT1601819Z18111Z1	PLDAGAT1601819Z1819Z3	PLDAGAT1601819Z1819Z4	PLDAGAT18111Z1819Z1601	PLDAGAT18111Z1819Z1602	PLDAGAT18111Z1819Z18111Z1	PLDAGAT1819Z18111Z1601	PLDAGAT1819Z18111Z1819Z1	PLDAGAT1819Z18111Z1819Z4	PLDAGAT1819Z1819Z18111Z1	PLDAGAT1819Z1819Z18111Z2	PLDAGAT1819Z1819Z18111Z3	PLDAGAT16018111Z1601	PLDAGAT16018111Z1602	PLDAGAT1601819Z18111Z2	PLDAGAT1601819Z18111Z3	PLDAGAT1801819Z18111Z1	PLDAGAT1801819Z1819Z3	PLDAGAT18111Z18111Z1601	PLDAGAT18111Z18111Z18111Z2	PLDAGAT18111Z18111Z1819Z4	PLDAGAT18111Z1819Z1819Z1	PLDAGAT18111Z1819Z1819Z3	PLDAGAT18111Z1819Z1819Z4	PLDAGAT1819Z18111Z1819Z2	PLDAGAT1819Z1819Z1601	PLDAGAT1819Z1819Z1819Z1	PLDAGAT1819Z1819Z1819Z2	PLDAGAT1819Z1819Z1819Z3	PLDAGAT1819Z1819Z1819Z4	DIPS	LNS14DMx	PCDAGAT	FEDCabc	PLDAGAT16018111Z18111Z1	PLDAGAT16018111Z18111Z2	PLDAGAT16018111Z1819Z3	PLDAGAT1801819Z1819Z2	PLDAGAT18111Z18111Z1819Z3	PLDAGAT18111Z1819Z18111Z2	PLDAGAT18111Z1819Z18111Z3	PLDAGAT1819Z18111Z1602	PLDAGAT1819Z18111Z18111Z1	PLDAGAT1819Z18111Z18111Z3	PLDAGAT1819Z18111Z1819Z3
no_ortho_PfalciparumML01	DES_9	LIPOS	ADSHm	APAPTm	APCS	CRNCARtm	SPRMS	DOLASNT
PovalecurtisiGH01	LIPOS	DXHPScm	DHORD2	ADSHm	APAPTm	DOLASNT	CBFCc	THZPSNm	THZPSN_mt2	FAS260_ap	CPPPGO_ap	FACOAL160t2pp_ap	FACOAL80t2pp_ap	FACOAL141t2pp_ap	FACOAL161t2pp_ap	FACOAL140t2pp_ap	FACOAL180t2pp_ap	FACOAL100t2pp_ap	FACOAL120t2pp_ap	FACOAL181t2pp_ap	FACOAL60t2pp_ap	LCAT1e	HMBS_ap	GHMT2r_ap	PLDAGAT_HDE_EPA_LNA_PE_16_c	PLDAGAT_PALM_EPA_EPA_PE_15_c	PLDAGAT_HDE_EPA_LNA_PC_1_c	DAGAH_LNA_ARA_c
no_ortho_BbigeminaBOND	PPCDC	THZPSN	4M2OPLOXRD	FASC201ACP	FASC221ACP	FASC240ACP	GND	FAS260	OIVD1r	OIVD2	FASC141ACP	NOS	NOS2_1	AKGDH	THZPSN3	POLYAO	3M2OBLOXRD	3M2OPLOXRD	OIVD3	PFOR	THZSN	FASC182ACP	GNDc	FAS182ACPmc	DOLASNTc	CBFCc	DXHPScmc	FAS141ACPmc
no_ortho_Pyoeliiyoelii17X	THZPSN	DES_9	LIPOS	DXHPScm	CDPDGPm_SC	PCDAGAT	ADSHm	APAPTm	APCS	CRNCARtm	SPRMS	DOLASNT
no_ortho_TbruceiLister427	THZPSN	DES_9	ACSERSULLm	LIPOS	PMEACPE	PCDAGAT	DES_15	APAPTm	ACSERLm	DOLASNT
no_ortho_LpanamensisMHOMPA94PSC1	THZPSN	DES_9	ACSERSULLm	LIPOS	APAPTm	ACSERLm	NPPDO	DES_6	DES_6B	DOLASNT	DOLGPP_Uer
no_ortho_Pfalciparum7G8	DES_9	LIPOS	ADSHm	APAPTm	APCS	CRNCARtm	SPRMS	DOLASNT
PvinckeipetteriCR	THZPSN	DES_9	LIPOS	PUNP2	DXHPScm	CDPDGPm_SC	PCDAGAT	ADSHm	APAPTm	CRNCARtm	DOLASNT	CBFCc	GHMT2r_ap	FACOAL160t2pp_ap	FACOAL80t2pp_ap	FACOAL141t2pp_ap	FACOAL161t2pp_ap	FACOAL140t2pp_ap	FACOAL180t2pp_ap	FACOAL100t2pp_ap	FACOAL120t2pp_ap	FACOAL181t2pp_ap	FACOAL60t2pp_ap	LCAT1e	THZPSNm	THZPSN_mt2	DOLASNT_pf	CPPPGO_ap	FAS260_ap	HMBS_ap
no_ortho_LinfantumJPCM5	THZPSN	DES_9	ACSERSULLm	LIPOS	APAPTm	ACSERLm	THZSN	NPPDO	DES_6	DES_6B	DOLASNT	AACPS1_1	SELCYSTLh	CBL	AACPS4_1	ARGDh	AHHST
no_ortho_EintestinalisATCC50506	THZPSN	AOXSr2	HYDFDN	HYDFDi	DIPS	PLBPC_SC	FEDCabc	OHPHM6nc	DXHPScmc	FE3DCITabcppc	lipid1
no_ortho_EhistolyticaHM1IMSS	5DOAN	MTAN	THZPSN	AGM4PH	PUNP2	PUNP6	NALN6	AGM3PH	FEDCabc	AGMH	AHCYSNS	THZSN	DXHPScmc	DOLASNTc	lipid4	SMS21enhs	DAGAH_DHA_DHA_c	PCD5DS_MYRS_EPA_sn2_c	PCD12DS_LNA_STC_sn1_c	PCD6DS_LNA_GLNA_sn2_c	PCD6DS_STC_GLNA_sn2_c
PreichenowiG01	DES_9	LIPOS	DXHPScm	ADSHm	APAPTm	CRNCARtm	DOLASNT	CBFCc	FAS260_ap	FACOAL160t2pp_ap	FACOAL60t2pp_ap	FACOAL80t2pp_ap	FACOAL141t2pp_ap	FACOAL161t2pp_ap	FACOAL140t2pp_ap	FACOAL180t2pp_ap	FACOAL100t2pp_ap	FACOAL120t2pp_ap	FACOAL181t2pp_ap	PUNP2	THZPSN_mt2	THZPSNm	LCAT1e	CPPPGO_ap	HMBS_ap	GHMT2r_ap	CBFC2pp
PrelictumSGS1-like	DES_9	LIPOS	DXHPScm	FECOSTESTH_SC	ADSHm	APAPTm	CRNCARtm	EPISTESTH_SC	THZPSN_mt2	THZPSNm	FAS260_ap	CPPPGO_ap	FACOAL160t2pp_ap	FACOAL60t2pp_ap	FACOAL80t2pp_ap	FACOAL141t2pp_ap	FACOAL161t2pp_ap	FACOAL140t2pp_ap	FACOAL180t2pp_ap	FACOAL100t2pp_ap	FACOAL120t2pp_ap	FACOAL181t2pp_ap	PUNP2	HMBS_ap	LCAT1e	GHMT2r_ap
no_ortho_PgaboniSY75	DES_9	LIPOS	DXHPScm	CITALOR	ADSHm	APAPTm	APCS	SPRMS	DMCITALOR	DOLASNT	CBFCc	PLDAGAT_EPA_EPA_LNA_PC_4_c	PLDAGAT_HDE_ARA_ARA_PE_15_c	PLDAGAT_HDE_EPA_LNA_PC_4_c	PLDAGAT_DHA_EPA_ARA_PC_3_c	PLDAGAT_HDE_ARA_HDE_PC_2_c	PLDAGAT_EPA_EPA_LNA_PC_3_c	DAGAH_PALM_DHA_c	PLDAGAT_MYRS_EPA_ARA_PE_15_c	PLDAGAT_HDE_EPA_GLNA_PC_2_c	AGAT_LLA
PfalciparumGN01	DES_9	LIPOS	DXHPScm	ORNTArm	ADSHm	APAPTm	CRNCARtm	DOLASNT	HCGALm	FAS260_ap	FACOAL160t2pp_ap	FACOAL60t2pp_ap	FACOAL80t2pp_ap	FACOAL141t2pp_ap	FACOAL161t2pp_ap	FACOAL140t2pp_ap	FACOAL180t2pp_ap	FACOAL100t2pp_ap	FACOAL120t2pp_ap	FACOAL181t2pp_ap	PUNP2	LCAT1e	THZPSN_mt2	THZPSNm	CPPPGO_ap	HMBS_ap	GHMT2r_ap	AKGt2n
Pvinckeivinckeivinckei	THZPSN	DLYSOXGAT	DES_9	LIPOS	DXHPScm	DHORD2	CDPDGPm_SC	PCDAGAT	ADSHm	APAPTm	CRNCARtm	DOLASNT	CBFCc	THZPSNm	THZPSN_mt2	FACOAL160t2pp_ap	FACOAL80t2pp_ap	FACOAL141t2pp_ap	FACOAL161t2pp_ap	FACOAL140t2pp_ap	FACOAL180t2pp_ap	FACOAL100t2pp_ap	FACOAL120t2pp_ap	FACOAL181t2pp_ap	FACOAL60t2pp_ap	GHMT2r_ap	LCAT1e	PUNP2	DOLASNT_pf	CPPPGO_ap	FAS260_ap	HMBS_ap
no_ortho_EhellemATCC50504	THZPSN	HYDFDN	HYDFDi	DIPS	PLBPC_SC	FEDCabc	FE3DCITabcppc	OHPHM6nc	DXHPScmc
PknowlesiH	DES_9	LIPOS	DXHPScm	ERGSTESTH_SC	FECOSTESTH_SC	ADSHm	APAPTm	CRNCARtm	EPISTESTH_SC	DOLASNT	THZPSN_mt2	THZPSNm	FAS260_ap	CPPPGO_ap	FACOAL181t2pp_ap	FACOAL160t2pp_ap	FACOAL60t2pp_ap	FACOAL80t2pp_ap	FACOAL141t2pp_ap	FACOAL161t2pp_ap	FACOAL140t2pp_ap	FACOAL180t2pp_ap	FACOAL100t2pp_ap	FACOAL120t2pp_ap	PUNP2	LCAT1e	HMBS_ap	GHMT2r_ap
no_ortho_PfalciparumKE01	DES_9	LIPOS	ADSHm	APAPTm	APCS	CRNCARtm	SPRMS	DOLASNT
no_ortho_SneuronaSN3	THZPSN	PSERDm_SC	DLYSOXGAT	DES_9	ACSERSULLm	LIPOS	DHORD2	ACSERLm	ALASm	POLYAO	THZSN	DOLASNT
no_ortho_PbillcollinsiG01	DES_9	LIPOS	DXHPScm	CITALOR	ADSHm	APAPTm	APCS	CRNCARtm	SPRMS	DMCITALOR	DOLASNT	CBFCc
no_ortho_GintestinalisAssemblageBGS_B	PUNP4	THZPSN	PUNP6	THZSN	DXHPScmc	DOLASNTc	FE3DCITabcppc
no_ortho_NparisiiERTm3	THZPSN	LNS14DM	4M2OPLOXRD	PDHa	AOXSr2	AOXSr	PCDAGAT	SERPT	OIVD1r	OIVD2	OBDHc	FEDCabc	THZPSN3	3M2OBLOXRD	3M2OPLOXRD	OIVD3	PFOR	SHSL2	DOLASNTc	ALASmc	DXHPScmc
no_ortho_TvivaxY486	THZPSN	DES_9	ACSERSULLm	LIPOS	PMEACPE	PCDAGAT	DES_15	APAPTm	ACSERLm	DOLASNT_c
no_ortho_PreichenowiG01	DES_9	LIPOS	DXHPScm	ADSHm	APAPTm	APCS	CRNCARtm	SPRMS	DOLASNT	CBFCc	PLDAGAT_DHA_EPA_ARA_PC_2_c	PLDAGAT_MYRS_EPA_LNA_PC_1_c	PLDAGAT_HDE_EPA_LNA_PC_1_c	DAGAH_EPA_ARA_c	PLA2PE_DHA_EPA_c	PLDAGAT_HDE_EPA_DHA_PE_15_c	PLDAGAT_HDE_ARA_ARA_PC_2_c	PLDAGAT_DHA_EPA_ARA_PC_4_c	PLDAGAT_HDE_EPA_LNA_PC_2_c	PLDAGAT_HDE_EPA_DHA_PE_11_c	PLA2PC_STC_ARA_c
PfragileNilgiri	DES_9	LIPOS	DXHPScm	ADSHm	APAPTm	CRNCARtm	DOLASNT	CBFCc	FAH120c	FAH160c	FAH1829Z12Zc	FAH140c	FAH1819Zc	CPPPGO_ap	THZPSN_mt2	THZPSNm	GHMT2r_ap	FACOAL160t2pp_ap	FACOAL60t2pp_ap	FACOAL80t2pp_ap	FACOAL141t2pp_ap	FACOAL161t2pp_ap	FACOAL140t2pp_ap	FACOAL180t2pp_ap	FACOAL100t2pp_ap	FACOAL120t2pp_ap	FACOAL181t2pp_ap	FAS260_ap	PUNP2	HMBS_ap	LCAT1e
no_ortho_Chominis30976	THZPSN	FAS141ACPm	FAS181ACPm	PSERDm_SC	SUCFUMtm	PTOR	CLPNS2_BS	HKNTDH	DXHPScm	FAS160ACPm	FAS182ACPm	OAAICITtm	FAS120ACPm	FAS140ACPm	FAS180ACPm	FAS80ACPm_L	ADSHm	CRNCARtm	FAS100ACPm	FAS161ACPm	THZSN	DOLASNT
no_ortho_TannulataAnkara	THZPSN	DLYSOXGAT	NOS	NOS2_1	CITALOR	THZSN	DMCITALOR	DXHPScmc	DAGAH_MYRS_DHA_c	PCW3DS_STC_ETA_sn2_c	DAGAH_DHA_EPA_c	PCW3DS_LNA_ALNA_sn2_c	PCW3DS_DHA_ALNA_sn2_c	PLDAGAT_OLE_EPA_DHA_PE_15_c	PLDAGAT_HDE_HDE_HDE_PE_15_c	PCD5DS_DHA_EPA_sn2_c	DAGAH_DHA_DHA_c
no_ortho_EdisparSAW760	5DOAN	MTAN	THZPSN	AGM4PH	PUNP2	PUNP6	NALN6	METGL	AGM3PH	AGMT	FEDCabc	ARGN_1	AGMH	AHCYSNS	THZSN	DXHPScmc	DOLASNTc	AHALc	FE3DCITabcppc
PreichenowiCDC	DES_9	LIPOS	DXHPScm	ADSHm	APAPTm	CRNCARtm	DOLASNT	FAS260_ap	FACOAL160t2pp_ap	FACOAL60t2pp_ap	FACOAL80t2pp_ap	FACOAL141t2pp_ap	FACOAL161t2pp_ap	FACOAL140t2pp_ap	FACOAL180t2pp_ap	FACOAL100t2pp_ap	FACOAL120t2pp_ap	FACOAL181t2pp_ap	PUNP2	LCAT1e	THZPSN_mt2	THZPSNm	CPPPGO_ap	HMBS_ap	GHMT2r_ap
PfalciparumDd2	DES_9	LIPOS	DXHPScm	ORNTArm	ADSHm	APAPTm	CRNCARtm	DOLASNT	HCGALm	FAS260_ap	FACOAL160t2pp_ap	FACOAL60t2pp_ap	FACOAL80t2pp_ap	FACOAL141t2pp_ap	FACOAL161t2pp_ap	FACOAL140t2pp_ap	FACOAL180t2pp_ap	FACOAL100t2pp_ap	FACOAL120t2pp_ap	FACOAL181t2pp_ap	PUNP2	LCAT1e	THZPSN_mt2	THZPSNm	CPPPGO_ap	HMBS_ap	GHMT2r_ap
no_ortho_TgondiiVAND	THZPSN	DLYSOXGAT	DES_9	LIPOS	CPPPGOAN2	CPPPGO2	THZSN	DOLASNT
no_ortho_EnecatrixHoughton	THZPSN	ILETRSm	THRTRSm	4M2OPLOXRD	GCCa	DLYSOXGAT	PREPTHS2	MCBTS3	DES_9	FASC201ACP	ACSERSULLm	GLYTLm	PROAKGOX1	PBALm	AOXSr2	LYSDC	AOXSr	HBZOPT6m	HISTRSm	PHETRSm	KAS19SA	KAS20SA	UPPDC2	PREPTHS	PHYCBOXL	MCBTS2	MCBTS	MYCSacp58	MYCSacp56	MYCON4	FASm180	FASC221ACP	FASC240ACP	MATm	MG3A	ARGDC	LYSTRSm	HBZOPT6m_1	MYCON2	MYCON1	FASm3001	ALATL	ADSHm	ACSERLm	AKGDH	CPPPGO	THZPSN3	ALASm	ASPTRSm
no_ortho_AalgeraePRA109	ACONMT	THZPSN	PC6YM	CPC6MT	DIPS	LNS14DMx	FEDCabc	THZSN	OHPHM6nc	DXHPScmc
no_ortho_EcanceriGB1	THZPSN	DIPS	LNS14DMx	FEDCabc	THZSN	DXHPScmc	PCD4DS_OLE_DHA_sn2_c	PLDAGAT_HDE_MYRS_LNA_PC_7_c	PLDPC_HDE_GLNA_c	PLDPE_HDE_GLNA_c	PCD4DS_EPA_DHA_sn2_c	DAGAH_EPA_DHA_c	PLDAGAT_HDE_MYRS_LNA_PE_16_c	PLDAGAT_PALM_PALM_LNA_PE_16_c
PblacklockiG01	DES_9	LIPOS	DXHPScm	ORNTArm	CITALOR	ADSHm	APAPTm	CRNCARtm	DMCITALOR	DOLASNT	HCGALm	CBFCc	FAS260_ap	FACOAL160t2pp_ap	FACOAL80t2pp_ap	FACOAL141t2pp_ap	FACOAL161t2pp_ap	FACOAL140t2pp_ap	FACOAL180t2pp_ap	FACOAL100t2pp_ap	FACOAL120t2pp_ap	FACOAL181t2pp_ap	FACOAL60t2pp_ap	PUNP2	LCAT1e	THZPSNm	THZPSN_mt2	CPPPGO_ap	HMBS_ap	GHMT2r_ap	PLA2PC_OLE_ARA_c
no_ortho_BmicrotiRI	PUNP1	PUNP4	PUNP5	THZPSN	PUNP2	PUNP6	PUNP8	PUNP3	ORPT	PUNP7	THZSN	DXHPScmc
no_ortho_BsaltansLakeKonstanz	THZPSN	ARMT	FAS141ACPm	FAS181ACPm	URFGTT	C190cSN	DES_9	AGM4PH	LIPOS	FAS182ACPm	SAM24MT	AGM3PH	DHORD2	PMEACPE	DIPS	FAS180ACPm	NNDPRm	NNMT	PCDAGAT	APAPTm	APCS	FAS161ACPm	SPRMS	DES_6	DES_6B	MPBQ	DOLASNT	OHPHM6nc	GGCHLDAR
no_ortho_PfalciparumSN01	DES_9	LIPOS	ADSHm	APAPTm	APCS	CRNCARtm	SPRMS	DOLASNT	PUNP2
no_ortho_LbraziliensisMHOMBR75M2903	THZPSN	DES_9	ACSERSULLm	LIPOS	APAPTm	ACSERLm	NPPDO	DES_6	DES_6B	DOLASNT	PLDAGAT_PALM_EPA_DHA_PE_12_c	PLDAGAT_EPA_EPA_LNA_PE_16_c	PLDAGAT_PALM_EPA_LNA_PC_1_c	PLDAGAT_HDE_MYRS_LNA_PE_16_c	PLDAGAT_PALM_EPA_LNA_PE_13_c	PLDAGAT_LNA_EPA_LNA_PC_1_c	PLDAGAT_EPA_EPA_LNA_PC_6_c	PLA2PE_STC_EPA_c
no_ortho_TgondiiRH	AKGDm	DNDPt40m	DNDPt54m
no_ortho_EcuniculiEC2	THZPSN	DIPS	PLBPC_SC	FEDCabc	SHSL2	OHPHM6nc	DXHPScmc
no_ortho_PfalciparumDd2	DES_9	LIPOS	ADSHm	APAPTm	APCS	CRNCARtm	SPRMS	DOLASNT
no_ortho_LmajorSD75	THZPSN	ACSERSULLm	LIPOS	PAPSR	HADPCOADH	APAPTm	ACSERLm	PAPSR2	THZSN	DES_6	DES_6B	DOLASNT	PLDAGAT_MYRS_EPA_DHA_PE_13_c	PLDAGAT_HDE_HDE_HDE_PE_12_c	PLDAGAT_DHA_EPA_DHA_PE_12_c	PLDAGAT_HDE_ARA_HDE_PE_13_c	IDL_HSDEGnhs	PLDAGAT_HDE_HDE_HDE_PE_13_c	PLDAGAT_LNA_EPA_LNA_PE_14_c	PLDAGAT_PALM_PALM_LNA_PE_11_c	PLDAGAT_MYRS_EPA_DHA_PE_12_c	DAGAH_HDE_DHA_c	PLDAGAT_HDE_ARA_HDE_PC_8_c	PLDAGAT_PALM_EPA_DHA_PE_13_c	PLDAGAT_LNA_EPA_LNA_PE_12_c	PLDAGAT_PALM_PALM_LNA_PE_12_c	PLDAGAT_PALM_EPA_LNA_PC_5_c	CDGS1	LDL_HSDEGnhs	PLDAGAT_EPA_EPA_DHA_PE_11_c
no_ortho_SneuronaSOSN1	THZPSN	PSERDm_SC	DLYSOXGAT	DES_9	ACSERSULLm	LIPOS	ACSERLm	MECDPDH5	ALASm	POLYAO	THZSN	DOLASNT	HDSc
no_ortho_Bdivergens1802A	THZPSN	PAPSR	PAPSR2	THZSN	CBFCc	DXHPScmc	DOLASNTc
no_ortho_TgondiiME49	THZPSN	PSERDm_SC	LIPOS	CPPPGOAN2	CPPPGO2	ALASm	THZSN	DOLASNT
no_ortho_LspMARLEM2494	THZPSN	DES_9	ACSERSULLm	LIPOS	APAPTm	ACSERLm	THZSN	NPPDO	DES_6	DES_6B	DOLASNT	ACPSc	IDHPOXOXb	ACPpds
no_ortho_Candersoni30847	THZPSN	LNS14DM	PSERDm_SC	ORNTAC	PTOR	DXHPScm	GCC2bim	GCCbim	AMAOTr	ALASm	CRNCARtm	GLYCLm	DOLASNT	CLPNS160	CLPNS120	CLPNS161	CLPNS181	CLPNS140	CLPNS180	AHALc	PLDAGAT_DHA_EPA_ARA_PE_10_c	PLDPE_HDE_ARA_c	PLA2PE_EPA_DHA_c	PLDAGAT_MYRS_EPA_EPA_PE_11_c	PLDPE_STC_EPA_c	PLDAGAT_DHA_EPA_DHA_PE_14_c	PLDAGAT_MYRS_EPA_ARA_PE_10_c	PLDAGAT_DHA_EPA_ARA_PC_5_c	PLDAGAT_DHA_EPA_DHA_PE_9_c	PLDAGAT_MYRS_EPA_ARA_PE_11_c	PLDAGAT_MYRS_EPA_MYRS_PE_9_c	PLDAGAT_EPA_EPA_EPA_PC_8_c	PLDAGAT_PALM_EPA_EPA_PE_9_c
no_ortho_GintestinalisAssemblageAWB	THZPSN	THZSN	DXHPScmc	DOLASNTc
no_ortho_PcynomolgiM	DES_9	LIPOS	DXHPScm	CDPDGPm_SC	ADSHm	APAPTm	APCS	CRNCARtm	SPRMS	DOLASNT
no_ortho_PyoeliiyoeliiYM	THZPSN	DES_9	LIPOS	DXHPScm	CDPDGPm_SC	PCDAGAT	ADSHm	APAPTm	APCS	CRNCARtm	SPRMS	DOLASNT	3OAS140_ap
PfalciparumKH02	DES_9	LIPOS	DXHPScm	ORNTArm	ADSHm	APAPTm	CRNCARtm	DOLASNT	HCGALm	FAS260_ap	FACOAL160t2pp_ap	FACOAL60t2pp_ap	FACOAL80t2pp_ap	FACOAL141t2pp_ap	FACOAL161t2pp_ap	FACOAL140t2pp_ap	FACOAL180t2pp_ap	FACOAL100t2pp_ap	FACOAL120t2pp_ap	FACOAL181t2pp_ap	PUNP2	LCAT1e	THZPSN_mt2	THZPSNm	CPPPGO_ap	HMBS_ap	GHMT2r_ap
no_ortho_EhistolyticaHM1IMSS-B	5DOAN	MTAN	THZPSN	PUNP2	PUNP6	NALN6	FEDCabc	AHCYSNS	THZSN	DXHPScmc	DOLASNTc	MG3Ac	lipid4
no_ortho_VcorneaeATCC50505	THZPSN	4M2OPLOXRD	PDHa	AOXSr	DIPS	LNS14DMx	SERPT	OIVD1r	OIVD2	OBDHc	FEDCabc	THZPSN3	3M2OBLOXRD	3M2OPLOXRD	OIVD3	FE3DCITabcppc	PSERDv_SCc	PSERDg_SCc	DXHPScmc	OHPHM6nc
no_ortho_Pgallinaceum8A	DES_9	LIPOS	DXHPScm	PCDAGAT	ADSHm	APAPTm	CRNCARtm	DOLASNT
no_ortho_MdaphniaeUGP3	PUNP4	TMDPP	THZPSN	LNS14DM	PLDAGAT16018111Z1819Z2	PLDAGAT16018111Z1819Z4	PLDAGAT1601819Z1601	PLDAGAT1601819Z18111Z1	PLDAGAT1601819Z1819Z3	PLDAGAT1601819Z1819Z4	PLDAGAT18111Z1819Z1601	PLDAGAT18111Z1819Z1602	PLDAGAT18111Z1819Z18111Z1	PLDAGAT1819Z18111Z1601	PLDAGAT1819Z18111Z1819Z1	PLDAGAT1819Z18111Z1819Z4	PLDAGAT1819Z1819Z18111Z1	PLDAGAT1819Z1819Z18111Z2	PLDAGAT1819Z1819Z18111Z3	LIPOS	PUNP6	PLDAGAT16018111Z1601	PLDAGAT16018111Z1602	PLDAGAT1601819Z18111Z2	PLDAGAT1601819Z18111Z3	PLDAGAT1801819Z18111Z1	PLDAGAT1801819Z1819Z3	PLDAGAT18111Z18111Z1601	PLDAGAT18111Z18111Z18111Z2	PLDAGAT18111Z18111Z1819Z4	PLDAGAT18111Z1819Z1819Z1	PLDAGAT18111Z1819Z1819Z3	PLDAGAT18111Z1819Z1819Z4	PLDAGAT1819Z18111Z1819Z2	PLDAGAT1819Z1819Z1601	PLDAGAT1819Z1819Z1819Z1	PLDAGAT1819Z1819Z1819Z2	PLDAGAT1819Z1819Z1819Z3	PLDAGAT1819Z1819Z1819Z4	LNS14DMx	PLDAGAT16018111Z18111Z1	PLDAGAT16018111Z18111Z2	PLDAGAT16018111Z1819Z3	PLDAGAT1801819Z1819Z2	PLDAGAT18111Z18111Z1819Z3	PLDAGAT18111Z1819Z18111Z2	PLDAGAT18111Z1819Z18111Z3	PLDAGAT1819Z18111Z1602	PLDAGAT1819Z18111Z18111Z1
no_ortho_CparvumIowaII	THZPSN	FAS141ACPm	FAS181ACPm	PSERDm_SC	CLPNS2_BS	DXHPScm	FAS160ACPm	FAS182ACPm	FAS120ACPm	FAS140ACPm	FAS180ACPm	FAS80ACPm_L	ADSHm	FAS100ACPm	FAS161ACPm	THZSN	DOLASNT	MMSAD1m	GLUDC_m
no_ortho_NfowleriATCC30863	AGM4PH	LIPOS	NALN6	GALMAN4	SAGH	AGM3PH	AMAOTr	GALMAN6	POLYAO	DES_6	DES_6B	MM3c	MM2c	SGHBc
no_ortho_TgrayiANR4	THZPSN	FAS141ACPm	FAS181ACPm	DLYSOXGAT	DES_9	ACSERSULLm	LIPOS	FAS182ACPm	FAS180ACPm	APAPTm	ACSERLm	APCS	FAS161ACPm	SPRMS	DES_6	DES_6B	DOLASNT	CYANSTm	PLDAGAT_OLE_PALM_HDE_PE_9_c	DAGAH_PALM_DHA_c	PLDAGAT_LNA_EPA_LNA_PC_4_c	PE224_HSPLA2nhs	PLDAGAT_LNA_EPA_LNA_PE_15_c	PLDAGAT_HDE_MYRS_LNA_PC_2_c	PLDAGAT_HDE_EPA_HDE_PC_1_c	PLDAGAT_OLE_PALM_HDE_PC_4_c	PLDAGAT_PALM_EPA_LNA_PC_1_c	DAGAH_MYRS_DHA_c	PLDAGAT_EPA_EPA_LNA_PC_2_c	PLDAGAT_EPA_EPA_LNA_PE_15_c	PLDAGAT_EPA_EPA_DHA_PC_1_c	PLDAGAT_HDE_HDE_LNA_PE_15_c	PLA2PE_EPA_DHA_c
no_ortho_LbraziliensisMHOMBR75M2904	THZPSN	DES_9	ACSERSULLm	LIPOS	APAPTm	ACSERLm	NPPDO	DES_6	DES_6B	DOLASNT
no_ortho_PfalciparumHB3	DES_9	LIPOS	ADSHm	APAPTm	APCS	CRNCARtm	SPRMS	DOLASNT
no_ortho_EcuniculiGBM1	THZPSN	DIPS	PLBPC_SC	FEDCabc	SHSL2	DXHPScmc	OHPHM6nc
no_ortho_TgondiiTgCatPRC2	THZPSN	PSERDm_SC	DLYSOXGAT	DES_9	LIPOS	CPPPGOAN2	DHORD2	CPPPGO2	ALASm	THZSN	DOLASNT
PknowlesiMalayanPk1A	DES_9	LIPOS	DXHPScm	ERGSTESTH_SC	FECOSTESTH_SC	ADSHm	APAPTm	EPISTESTH_SC	DOLASNT	CBFCc	THZPSN_mt2	THZPSNm	FAS260_ap	FACOAL160t2pp_ap	FACOAL60t2pp_ap	FACOAL80t2pp_ap	FACOAL141t2pp_ap	FACOAL161t2pp_ap	FACOAL140t2pp_ap	FACOAL180t2pp_ap	FACOAL100t2pp_ap	FACOAL120t2pp_ap	FACOAL181t2pp_ap	PUNP2	HMBS_ap	CPPPGO_ap	LCAT1e	GHMT2r_ap	PLDAGAT_PALM_EPA_DHA_PC_2_c	PLDAGAT_OLE_EPA_DHA_PC_2_c	PLDAGAT_PALM_PALM_GLNA_PE_15_c	PLDAGAT_HDE_MYRS_GLNA_PE_15_c
PfalciparumKE01	DES_9	LIPOS	DXHPScm	ORNTArm	ADSHm	APAPTm	CRNCARtm	DOLASNT	HCGALm	FAS260_ap	FACOAL160t2pp_ap	FACOAL60t2pp_ap	FACOAL80t2pp_ap	FACOAL141t2pp_ap	FACOAL161t2pp_ap	FACOAL140t2pp_ap	FACOAL180t2pp_ap	FACOAL100t2pp_ap	FACOAL120t2pp_ap	FACOAL181t2pp_ap	PUNP2	LCAT1e	THZPSN_mt2	THZPSNm	CPPPGO_ap	HMBS_ap	GHMT2r_ap	AKGt2n
no_ortho_TvaginalisG3	IG3PS	TMDPP	THZPSN	FUCASE2	AGM4PH	CHITPH	SAGH	AGM3PH	AMAOTr	PCDAGAT	AGMH	CDGS1	FUCASE	MM2c	DXHPScmc	DOLASNTc	MM3c
no_ortho_LamazonensisMHOMBR71973M2269	THZPSN	DES_9	ACSERSULLm	LIPOS	PTHPS	APAPTm	ACSERLm	NPPDO	DES_6	DES_6B	DOLASNT	PLDAGAT_MYRS_EPA_ARA_PE_16_c	PLA2PE_DHA_DHA_c	DXS	DAGAH_DHA_DHA_c	DAGAH_DHA_ARA_c	PI45PLC_cho
PadleriG01	DES_9	LIPOS	DXHPScm	DHORD2	CITALOR	ADSHm	APAPTm	CRNCARtm	DMCITALOR	DOLASNT	CBFCc	FAS260_ap	FACOAL181t2pp_ap	FACOAL160t2pp_ap	FACOAL60t2pp_ap	FACOAL80t2pp_ap	FACOAL141t2pp_ap	FACOAL161t2pp_ap	FACOAL140t2pp_ap	FACOAL180t2pp_ap	FACOAL100t2pp_ap	FACOAL120t2pp_ap	PUNP2	LCAT1e	THZPSN_mt2	THZPSNm	CPPPGO_ap	HMBS_ap	GHMT2r_ap
no_ortho_EmitisHoughton	THZPSN	4M2OPLOXRD	C190cSN	KAS_HP2	PREPTHS2	MCBTS3	DES_9	TOCOPHOM1	TOCOPHOM2	FASC201ACP	ACSERSULLm	AOXSr2	AOXSr	UPPDC2	PREPTHS	MCBTS2	MCBTS	MYCSacp58	MYCSacp56	MYCON4	FASm180	FASC221ACP	FASC240ACP	ACSERSULL	AHSERL3	OHPHM	OPMEACPS	DIPS	MYCON2	MYCON1	FASm3001	G12MT4	ACSERLm	ADPDA	AKGDH	AMALT4	THZPSN3	ALASm	3M2OBLOXRD	3M2OPLOXRD	SLCYSS	KAS_HP	MYCSacp50	MYCON5	MYCON3	FASm340	FASm280	MPBQ	OIVD3m
PfalciparumSD01	DES_9	LIPOS	DXHPScm	ORNTArm	ADSHm	APAPTm	HCGALm	FAS260_ap	FACOAL160t2pp_ap	FACOAL60t2pp_ap	FACOAL80t2pp_ap	FACOAL141t2pp_ap	FACOAL161t2pp_ap	FACOAL140t2pp_ap	FACOAL180t2pp_ap	FACOAL100t2pp_ap	FACOAL120t2pp_ap	FACOAL181t2pp_ap	PUNP2	LCAT1e	THZPSN_mt2	THZPSNm	CPPPGO_ap	HMBS_ap	GHMT2r_ap
no_ortho_TgondiiMAS	THZPSN	DLYSOXGAT	DES_9	LIPOS	CPPPGOAN2	DHORD2	CPPPGO2	THZSN	DOLASNT
no_ortho_LtropicaL590	THZPSN	DES_9	ACSERSULLm	LIPOS	APAPTm	ACSERLm	ARGN_1	THZSN	DES_6	DES_6B	DOLASNT	ACPS	ACPSm
no_ortho_EfalciformisBayerHaberkorn1970	THZPSN	PSERDm_SC	DLYSOXGAT	DES_9	LIPOS	MG3A	NOS	NOS2_1	ADSHm	ALASm	GLYCLm	POLYAO	THZSN	OIVD3m	DOLASNT	MG3B	ACSERSULLm	GRGTc
no_ortho_Pfalciparum3D7	DES_9	LIPOS	ADSHm	APAPTm	APCS	CRNCARtm	SPRMS	DOLASNT
no_ortho_PpraefalciparumG01	DES_9	LIPOS	DXHPScm	ADSHm	APAPTm	APCS	CRNCARtm	SPRMS	DOLASNT	CBFCc	PLA2PA_EPA_DHA_c	DAGAH_LNA_ARA_c	MOTH2
no_ortho_LseymouriATCC30220	THZPSN	FAS141ACPm	FAS181ACPm	ACSERSULLm	LIPOS	FAS182ACPm	NALN6	FAS180ACPm	HADPCOADH	APAPTm	ACSERLm	FAS161ACPm	NPPDO	DES_6	DES_6B
Pyoeliiyoelii17X	THZPSN	DES_9	LIPOS	DXHPScm	CDPDGPm_SC	PCDAGAT	ADSHm	APAPTm	CRNCARtm	DOLASNT	THZPSN_mt2	THZPSNm	FAS260_ap	HMBS_ap	DOLASNT_pf	CPPPGO_ap	PUNP2	FACOAL160t2pp_ap	FACOAL60t2pp_ap	FACOAL80t2pp_ap	FACOAL141t2pp_ap	FACOAL161t2pp_ap	FACOAL140t2pp_ap	FACOAL180t2pp_ap	FACOAL100t2pp_ap	FACOAL120t2pp_ap	FACOAL181t2pp_ap	LCAT1e	GHMT2r_ap
no_ortho_PadleriG01	DES_9	LIPOS	DXHPScm	CITALOR	ADSHm	APAPTm	APCS	CRNCARtm	SPRMS	DMCITALOR	DOLASNT	CBFCc
no_ortho_TcruziCLBrenerEsmeraldo-like	THZPSN	FAS141ACPm	FAS181ACPm	DES_9	ACSERSULLm	LIPOS	FAS182ACPm	FAS180ACPm	DES_15	APAPTm	ACSERLm	FAS161ACPm	DOLASNT
no_ortho_LarabicaLEM1108	THZPSN	DES_9	ACSERSULLm	LIPOS	APAPTm	ACSERLm	THZSN	DES_6	DES_6B	DOLASNT
no_ortho_Cubiquitum39726	THZPSN	CITtcm	FAS141ACPm	FAS181ACPm	LNS14DM	SUCFUMtm	PTOR	CLPNS2_BS	DXHPScm	FAS160ACPm	FAS182ACPm	FAS120ACPm	FAS140ACPm	FAS180ACPm	FAS80ACPm_L	ADSHm	CRNCARtm	FAS100ACPm	FAS161ACPm	THZSN	DOLASNT	AHALc	DAGAH_HDE_DHA_c	DAGAH_STC_ARA_c	DAGAH_PALM_ARA_c	PLDAGAT_PALM_PALM_LNA_PE_13_c	PLA2PC_PALM_ARA_c	PLDAGAT_EPA_EPA_ARA_PE_11_c
no_ortho_EromaleaeSJ2008	THZPSN	AOXSr2	HYDFDN	HYDFDi	DIPS	PLBPC_SC	DXHPScmc	OHPHM6nc
no_ortho_PfalciparumCD01	DES_9	LIPOS	ADSHm	APAPTm	APCS	CRNCARtm	SPRMS	DOLASNT	CBFCc
no_ortho_TorientalisShintoku	THZPSN	NOS	NOS2_1	CITALOR	THZSN	DMCITALOR	DXHPScmc	PLDAGAT_DHA_EPA_ARA_PE_10_c	PI45PLC_cho	PLDAGAT_MYRS_EPA_EPA_PE_10_c	PCW3DS_MYRS_ETA_sn2_c	PIPLC_cho	PCW3DS_HDE_EPA_sn2_c	PLA2PC_HDE_ARA_c	PLDPC_PALM_ARA_c
no_ortho_Pvivax-likePvl01	DES_9	LIPOS	DXHPScm	CDPDGPm_SC	ADSHm	APAPTm	APCS	CRNCARtm	SPRMS	DOLASNT	CBFCc
no_ortho_EbrunettiHoughton	THZPSN	ORNTAC	DLYSOXGAT	DES_9	LIPOS	DXHPScm	MTAP	DHORD2	ADSHm	G12MT4	ALASm	OIVD3m	DOLASNT	G12MT3	ACSERSULLm	PCW3DS_HDE_EPA_sn2_c	ALCDH_nadp_hi	PCD5DS_EPA_EPA_sn2_c	AGAT_LLA	DGDGW6DS1829Z12Z1617Z	PCD12DS_LNA_STC_sn1_c	BCAROXR_h	ACPS2
no_ortho_PfalciparumGN01	DES_9	LIPOS	ADSHm	APAPTm	APCS	CRNCARtm	SPRMS	DOLASNT
no_ortho_TcruziSylvioX10-1	THZPSN	FAS141ACPm	FAS181ACPm	URFGTT	OMBZLM6m	C190cSN	DES_9	ACSERSULLm	LIPOS	FAS182ACPm	PMEACPE	CDPDGPm_SC	FAS180ACPm	NNMT	DES_15	PNTEH	APAPTm	ACSERLm	OMBZLM	THZPSN3	3DH5HPBMTm	ALASm	FAS161ACPm	THZSN	OHPHM6nc	DAGAH_PALM_DHA_c	PLDAGAT_PALM_PALM_LNA_PC_4_c	PLDAGAT_OLE_PALM_HDE_PC_3_c	PLDAGAT_MYRS_EPA_LNA_PC_8_c	PLDAGAT_HDE_EPA_OLE_PC_3_c	PLDAGAT_PALM_EPA_LNA_PE_15_c	LDL_HSDEGnhs	DAGAH_OLE_DHA_c	PLA2PC_STC_DHA_c	PLDAGAT_OLE_HDE_OLE_PE_14_c	PLDAGAT_PALM_PALM_LNA_PC_3_c	PLDAGAT_HDE_EPA_EPA_PE_14_c	PLDAGAT_HDE_EPA_HDE_PC_3_c	DAGAH_LNA_DHA_c	PLDAGAT_MYRS_EPA_MYRS_PC_4_c	PLDAGAT_PALM_EPA_LNA_PC_7_c	HMR_0807nhs	lipid4	PLDAGAT_HDE_EPA_OLE_PC_7_c	PLDAGAT_EPA_EPA_ARA_PC_7_c	PLDAGAT_LNA_EPA_LNA_PC_4_c	PLDAGAT_EPA_EPA_ARA_PC_6_c	DAGAH_MYRS_EPA_c	PLDAGAT_OLE_PALM_HDE_PC_5_c
no_ortho_EcuniculiEcunIII-L	THZPSN	DIPS	PLBPC_SC	FEDCabc	SHSL2	OHPHM6nc	DXHPScmc
no_ortho_LmexicanaMHOMGT2001U1103	THZPSN	DES_9	ACSERSULLm	LIPOS	PTHPS	APAPTm	ACSERLm	NPPDO	DES_6	DES_6B	DOLASNT	HMR_6838	PLDPE_PALM_GLNA_c	PLPSD18111Z1835Z9Z12Z	TRIODTHYSULT
no_ortho_EmaximaWeybridge	ACONMT	THZPSN	ARMT	URFGTT	TOCOPHOM1	TOCOPHOM2	LIPOS	SAM24MT	OHPHM	DIPS	OMBZLM	THZSN	MPBQ	BADP	DOLASNT	CGS_m	ACSERSULLm	DMTc	GRGTc	CBFCc	MALMDA
no_ortho_BayalaiB08-376	THZPSN	PLDAGAT16018111Z1819Z2	PLDAGAT16018111Z1819Z4	PLDAGAT1601819Z1601	PLDAGAT1601819Z18111Z1	PLDAGAT1601819Z1819Z3	PLDAGAT1601819Z1819Z4	PLDAGAT18111Z1819Z1601	PLDAGAT18111Z1819Z1602	PLDAGAT18111Z1819Z18111Z1	PLDAGAT1819Z18111Z1601	PLDAGAT1819Z18111Z1819Z1	PLDAGAT1819Z18111Z1819Z4	PLDAGAT1819Z1819Z18111Z1	PLDAGAT1819Z1819Z18111Z2	PLDAGAT1819Z1819Z18111Z3	LIPOS	MIPC326PLC_SC	PLDAGAT16018111Z1601	PLDAGAT16018111Z1602	PLDAGAT1601819Z18111Z2	PLDAGAT1601819Z18111Z3	PLDAGAT1801819Z18111Z1	PLDAGAT1801819Z1819Z3	PLDAGAT18111Z18111Z1601	PLDAGAT18111Z18111Z18111Z2	PLDAGAT18111Z18111Z1819Z4	PLDAGAT18111Z1819Z1819Z1	PLDAGAT18111Z1819Z1819Z3	PLDAGAT18111Z1819Z1819Z4	PLDAGAT1819Z18111Z1819Z2	PLDAGAT1819Z1819Z1601	PLDAGAT1819Z1819Z1819Z1	PLDAGAT1819Z1819Z1819Z2	PLDAGAT1819Z1819Z1819Z3	PLDAGAT1819Z1819Z1819Z4	MIP2C326PLC_SC	MIPC324PLC_SC	PLDAGAT16018111Z18111Z1	PLDAGAT16018111Z18111Z2	PLDAGAT16018111Z1819Z3	PLDAGAT1801819Z1819Z2	PLDAGAT18111Z18111Z1819Z3	PLDAGAT18111Z1819Z18111Z2	PLDAGAT18111Z1819Z18111Z3	PLDAGAT1819Z18111Z1602	PLDAGAT1819Z18111Z18111Z1	PLDAGAT1819Z18111Z18111Z3	PLDAGAT1819Z18111Z1819Z3
no_ortho_TgondiiGT1	THZPSN	PSERDm_SC	DES_9	LIPOS	CPPPGOAN2	DHORD2	CPPPGO2	ALASm	THZSN	DOLASNT
no_ortho_LtarentolaeParrotTarII	THZPSN	ACSERSULLm	LIPOS	HADPCOADH	APAPTm	ACSERLm	THZSN	NPPDO	DES_6	DES_6B	DOLASNT	ACPSm	ACPS
no_ortho_PfalciparumGB4	DES_9	LIPOS	ADSHm	APAPTm	APCS	CRNCARtm	SPRMS	DOLASNT
no_ortho_PovalecurtisiGH01	DES_9	LIPOS	DXHPScm	ADSHm	APAPTm	DOLASNT	CBFCc	PLDAGAT_DHA_EPA_DHA_PC_3_c	PLDAGAT_EPA_EPA_ARA_PC_3_c	PLDAGAT_EPA_EPA_ARA_PC_7_c	PLDAGAT_OLE_EPA_DHA_PC_6_c	PLDAGAT_MYRS_ARA_HDE_PC_6_c	PLDAGAT_EPA_EPA_DHA_PC_3_c	DAGAH_MYRS_EPA_c
PbergheiANKA	THZPSN	DLYSOXGAT	DES_9	LIPOS	DXHPScm	PCDAGAT	ADSHm	APAPTm	DOLASNT	THZPSN_mt2	THZPSNm	FAS260_ap	HMBS_ap	DOLASNT_pf	CPPPGO_ap	PUNP2	FACOAL160t2pp_ap	FACOAL60t2pp_ap	FACOAL80t2pp_ap	FACOAL141t2pp_ap	FACOAL161t2pp_ap	FACOAL140t2pp_ap	FACOAL180t2pp_ap	FACOAL100t2pp_ap	FACOAL120t2pp_ap	FACOAL181t2pp_ap	LCAT1e	GHMT2r_ap	PLDAGAT_LNA_EPA_LNA_PC_7_c	PLDAGAT_PALM_PALM_LNA_PC_5_c	PLA2PE_EPA_DHA_c	CRVS23M24hc	RE3033R	HMR_2942	PLDAGAT_EPA_EPA_DHA_PE_15_c	DAGAH_HDE_DHA_c	PLDAGAT_LNA_EPA_LNA_PC_1_c	PLDAGAT_MYRS_EPA_LNA_PE_13_c	PLDAGAT_LNA_EPA_LNA_PC_5_c	PLDAGAT_MYRS_EPA_LNA_PC_1_c	PLDAGAT_OLE_EPA_DHA_PE_14_c	PLDAGAT_HDE_HDE_LNA_PE_13_c
PinuiSanAntonio1	DES_9	LIPOS	DXHPScm	ERGSTESTH_SC	CDPDGPm_SC	FECOSTESTH_SC	ADSHm	APAPTm	CRNCARtm	EPISTESTH_SC	DOLASNT	CBFCc	FACOAL160t2pp_ap	FACOAL60t2pp_ap	FACOAL80t2pp_ap	FACOAL141t2pp_ap	FACOAL161t2pp_ap	FACOAL140t2pp_ap	FACOAL180t2pp_ap	FACOAL100t2pp_ap	FACOAL120t2pp_ap	FACOAL181t2pp_ap	LCAT1e	THZPSN_mt2	THZPSNm	FAS260_ap	CPPPGO_ap	HMBS_ap	GHMT2r_ap
no_ortho_PvivaxSal1	DES_9	LIPOS	DXHPScm	CDPDGPm_SC	ADSHm	APAPTm	APCS	CRNCARtm	SPRMS	DOLASNT	ACCOAC_h	3OAR181_1	ARGDh	PLDPC_DHA_PALM_c	PLDAGAT_PALM_PALM_LNA_PC_7_c	PLDAGAT_PALM_PALM_LNA_PE_13_c	ATPM_h	DAGAH_DHA_DHA_c
no_ortho_PfalciparumIT	DES_9	LIPOS	ADSHm	APAPTm	APCS	CRNCARtm	SPRMS	DOLASNT
no_ortho_EnuttalliP19	5DOAN	MTAN	THZPSN	AGM4PH	PUNP2	PUNP6	NALN6	AGM3PH	ARGN_1	AGMH	AHCYSNS	THZSN	MG3Ac	DXHPScmc	DOLASNTc	ATPS_h	ATPSh
PfalciparumGA01	DES_9	LIPOS	DXHPScm	ORNTArm	ADSHm	APAPTm	CRNCARtm	DOLASNT	HCGALm	FAS260_ap	FACOAL160t2pp_ap	FACOAL60t2pp_ap	FACOAL80t2pp_ap	FACOAL141t2pp_ap	FACOAL161t2pp_ap	FACOAL140t2pp_ap	FACOAL180t2pp_ap	FACOAL100t2pp_ap	FACOAL120t2pp_ap	FACOAL181t2pp_ap	PUNP2	LCAT1e	THZPSN_mt2	THZPSNm	CPPPGO_ap	HMBS_ap	GHMT2r_ap
PpraefalciparumG01	DES_9	LIPOS	DXHPScm	ADSHm	APAPTm	CRNCARtm	DOLASNT	CBFCc	FAS260_ap	FACOAL160t2pp_ap	FACOAL60t2pp_ap	FACOAL80t2pp_ap	FACOAL141t2pp_ap	FACOAL161t2pp_ap	FACOAL140t2pp_ap	FACOAL180t2pp_ap	FACOAL100t2pp_ap	FACOAL120t2pp_ap	FACOAL181t2pp_ap	PUNP2	LCAT1e	THZPSN_mt2	THZPSNm	CPPPGO_ap	GHMT2r_ap	HMBS_ap
no_ortho_EhistolyticaKU27	5DOAN	MTAN	THZPSN	AGM4PH	PUNP2	NALN6	AGM3PH	AGMH	AHCYSNS	THZSN	DXHPScmc	DOLASNTc
[truncated: 35 more columns]

## Sheet: unconnected
	0	1	2	3	4	5	6	7	8	9	10	11	12	13	14	15	16	17	18	19	20	21	22	23	24	25	26	27	28	29	30	31	32	33	34	35	36	37	38	39	40	41	42	43	44	45	46	47	48
no_ortho_EcuniculiEC3	PANTS	CERS226	CERS126	ALATA_D2	DIPS	HBZOPT6	FEDCabc	AGPAT120	L_LACD	ENLIPIDAt1exc	OHPHM6nc
no_ortho_TevansiSTIB805	2AGPGAT141	HEMEOSm	CD2t4	2AGPGAT161	AHSERL3	2AGPEAT141	2HP6MPMOm	FTHFLmi	LYSTRSm	METTRSm	PPTTm	HBZOPT6	HBZOPT6m_1	APAPTm	HEMEOSm_1	2AGPEAT161	APCS	DOLASNT	ACSERL	NDP3ex	THIORDXm	CYSS_m	ENLIPIDAt1exc
PfalciparumTG01	HEMEOSm	ILETRSm	THRTRSm	VALTRSm	CDGGGPP3	CD2t4	ASNTRSm	HISTRSm	PHETRSm	AGPAT190	GHMT2rm	LYSTRSm	METTRSm	PPTTm	HBZOPT6	FEDCabc	APAPTm	HEMEOSm_1	ASPTRSm	CRNCARtm	CDGGGPP4	DOLASNT	HEMELm	HCGALm	SECYSTL	CYO1bpp_sync	ENLIPIDAt1exc	CYO1b2pp_sync	THZPSN_mt2	THZPSNm	GHMT2r_ap	GHMT2r_m	DOLPMT3	FCLT_ap
no_ortho_TgondiiARI	2AGPGAT141	THRTRSm	VALTRSm	MEGLYXYLAMH	DHPS2	HISTRSm	PHETRSm	LIDOAMH	2AGPEAT141	DHORD2	LYSTRSm	METTRSm	PPTTm	GLCR1TRB1	HBZOPT6	HBZOPT6m_1	ALATL	HEMEOSm_1	LIPO3S24_BS	MCPST	ASPTRSm	GLCR1TRA1	DOLASNT	HEMELm	SECYSTL	CYSS_m	MLDEP1ppc	MLDEP2ppc	DVPCHLD450ORc	ENLIPIDAt1exc	PCHLD450ORc	DVPCHLD646ORc	PCHLD646ORc	FE3DCITexs	GTHAMPORh	AACPDAGAT_HDE_HDE_PALM_h	ACP1619ZD9DS	ACP1819ZD9DS_h	ACHMSSELCYSLh
no_ortho_TcruziCLBrenerNon-Esmeraldo-like	FAS141ACPm	FAS181ACPm	HEMEOSm	UPLA4FNT	FAS182ACPm	NALN6	AGAIAGT	2HP6MPMOm	FAS80ACPm_L	FTHFLmi	LYSTRSm	PPTTm	UPLA4NT	HBZOPT6	HBZOPT6m_1	FEDCabc	APAPTm	HEMEOSm_1	APCS	FAS161ACPm	TPK1	DOLASNT	NDP3ex	ASNNe	NDH1_3uc	NDH1_4ppc
no_ortho_TgondiiRUB	2AGPGAT141	THRTRSm	VALTRSm	MCBTS3	DHPS2	HISTRSm	PHETRSm	MCBTS2	MCBTS	2AGPEAT141	LYSTRSm	METTRSm	PPTTm	GLCR1TRB1	HBZOPT6	HBZOPT6m_1	ALATL	HEMEOSm_1	LIPO3S24_BS	MCPST	ASPTRSm	GLCR1TRA1	DOLASNT	HEMELm	SECYSTL	CYSS_m	DVPCHLD450ORc	ENLIPIDAt1exc	PCHLD450ORc	DVPCHLD646ORc	PCHLD646ORc	FE3DCITexs
no_ortho_PfragileNilgiri	HEMEOSm	ILETRSm	THRTRSm	VALTRSm	NTRARf	CD2t4	DHPS2	ASNTRSm	HISTRSm	LEUTRSm	PHETRSm	FTHFLmi	GHMT2rm	LYSTRSm	METTRSm	PPTTm	HBZOPT6	FEDCabc	ALATL	APAPTm	HEMEOSm_1	ASPTRSm	CRNCARtm	DOLASNT	HEMELm	SECYSTL	HCGALm	CBFCc	ENLIPIDAt1exc	biomass
no_ortho_LdonovaniBPK282A1	THRTRSm	VALTRSm	SQD2_160	SQD2_183_9_12_15	CD2t4	SQD2_183_6_9_12	SQD2_181	2HP6MPMOm	FTHFLmi	GHMT2rm	LYSTRSm	METTRSm	PPTTm	HBZOPT6m_1	SQD2_161	SQD2_181_9	SQD2_182_9_12	ALATL	APAPTm	HEMEOSm_1	LIPO3S24_BS	CRNCARtm	TPK1	SQD2_180	SQD2_184_6_9_12_15	DOLASNT	SULOm	SECYSTL	NDP3ex	ENLIPIDAt1exc	LPSSYN_HPc
no_ortho_TgondiiGAB2-2007-GAL-DOM2	2AGPGAT141	THRTRSm	VALTRSm	DHPS2	HISTRSm	PHETRSm	2AGPEAT141	LYSTRSm	METTRSm	PPTTm	GLCR1TRB1	HBZOPT6	HBZOPT6m_1	FEDCabc	ALATL	HEMEOSm_1	LIPO3S24_BS	MCPST	ASPTRSm	GLCR1TRA1	DOLASNT	HEMELm	SECYSTL	CYSS_m	ENLIPIDAt1exc
no_ortho_CmurisRN66	FAS141ACPm	FAS181ACPm	THRTRSm	VALTRSm	PREPTHS2	MCBTS3	GRTT2	MEGLYXYLAMH	PTOR	CD2t4	UPLA4FNT	FAS182ACPm	HEMEOMOm	HISTRSm	TRPTRSm	MCBTS2	MCBTS	AGPAT190	LIDOAMH	GRTT	2HP6MPMOm	FAS80ACPm_L	GHMT2rm	LYSTRSm	METTRSm	PPTTm	HBZOPT6	HBZOPT6m_1	FEDCabc	ALATL	THZPSN3	CRNCARtm	FAS161ACPm	AGPAT160190	DOLASNT	IPDPUPT	SECYSTL	AGPAT1601819Zhc	AGPAT18111Z1819Zhc	AGPAT1801819Zhc	FPPShc	AGPAT1819Z1819Zhc
no_ortho_CmeleagridisUKMEL1	FAS141ACPm	FAS181ACPm	THRTRSm	VALTRSm	HEXTT	PREPTHS2	MCBTS3	GRTT2	MEGLYXYLAMH	PTOR	ULA4NFT	FAS182ACPm	HEMEOMOm	HISTRSm	TRPTRSm	MCBTS2	MCBTS	AMYe	GLYCOe	LIDOAMH	DMATT	2HP6MPMOm	FAS80ACPm_L	GHMT2rm	LYSTRSm	METTRSm	OXO2Ctm	HBZOPT6	FEDCabc	ALATL	THZPSN3	CRNCARtm	FAS161ACPm	UDPDPS2	AMYLe	DOLASNT	IPDPUPT	SECYSTL	ENLIPIDAt1exc	AGPAT1801819Zhc	AGPAT1819Z1819Zhc	AGPAT1601819Zhc	AGAT_LLA	MOAT2	GHMT2r_m	GAT1_LLA	PLA2_2enhs
PgaboniG01	HEMEOSm	ILETRSm	THRTRSm	VALTRSm	CD2t4	ASNTRSm	HISTRSm	LEUTRSm	PHETRSm	DHORD2	GHMT2rm	LYSTRSm	METTRSm	PPTTm	HBZOPT6	FEDCabc	APAPTm	HEMEOSm_1	ASPTRSm	CRNCARtm	DOLASNT	HEMELm	SECYSTL	HCGALm	CBFCc	THZPSN_mt2	THZPSNm	DSBAO1e	GHMT2r_ap	GHMT2r_m	DOLPMT3	FCLT_ap
no_ortho_TbruceigambienseDAL972	HEMEOSm	ACSERSULLm	MEGLYXYLAMH	DHROm	CD2t4	NALN6	LIDOAMH	AHSERL3	2HP6MPMOm	LYSTRSm	METTRSm	PPTTm	UPLA4NT	HBZOPT6	HBZOPT6m_1	FEDCabc	HEMEOSm_1	MCPST	OMMBLHX6m	DOLASNT	ACSERL	CYSS_m	NDP3ex	MLDEP1ppc	MLDEP2ppc	ENLIPIDAt1exc	MGDGW3DS1829Z12Z1644Z7Z10Z13Zc	DVPCHLD646ORc	PCHLD646ORc	SQDGW3DS1839Z12Z15Z160c	DGDGW3DS1829Z12Z1637Z10Z13Zc	DVPCHLD450ORc	DGDGD7DS1819Z1617Zc	MGDGD7DS1819Z1617Zc	MGDGD7DS1829Z12Z1617Zc	DGDGW3DS1819Z1637Z10Z13Zc	MGDGW3DS1819Z1637Z10Z13Zc	DGDGW3DS1839Z12Z15Z1634Z7Z10Zc	MGDGW3DS1829Z12Z1637Z10Z13Zc	PCHLD450ORc	PGW3DS1839Z12Z15Z160c	MGDGW3DS1839Z12Z15Z1627Z10Zc	MGDGW3DS1839Z12Z15Z160c	MGDGW3DS1839Z12Z15Z1634Z7Z10Zc	DGDGW3DS1839Z12Z15Z160c	DGDGW3DS1839Z12Z15Z1627Z10Zc	DGDGD7DS1829Z12Z1617Zc
no_ortho_Vculicisfloridensis	PANTS	C160SN	GRTT2	PLDAGAT16018111Z1819Z2	PLDAGAT16018111Z1819Z4	PLDAGAT1601819Z1601	PLDAGAT1601819Z18111Z1	PLDAGAT1601819Z1819Z3	PLDAGAT1601819Z1819Z4	PLDAGAT18111Z1819Z1601	PLDAGAT18111Z1819Z1602	PLDAGAT18111Z1819Z18111Z1	PLDAGAT1819Z18111Z1601	PLDAGAT1819Z18111Z1819Z1	PLDAGAT1819Z18111Z1819Z4	PLDAGAT1819Z1819Z18111Z1	PLDAGAT1819Z1819Z18111Z2	PLDAGAT1819Z1819Z18111Z3	C181SN	PLDAGAT16018111Z1601	PLDAGAT16018111Z1602	PLDAGAT1601819Z18111Z2	PLDAGAT1601819Z18111Z3	PLDAGAT1801819Z18111Z1	PLDAGAT1801819Z1819Z3	PLDAGAT18111Z18111Z1601	PLDAGAT18111Z18111Z18111Z2	PLDAGAT18111Z18111Z1819Z4	PLDAGAT18111Z1819Z1819Z1	PLDAGAT18111Z1819Z1819Z3	PLDAGAT18111Z1819Z1819Z4	PLDAGAT1819Z18111Z1819Z2	PLDAGAT1819Z1819Z1601	PLDAGAT1819Z1819Z1819Z1	PLDAGAT1819Z1819Z1819Z2	PLDAGAT1819Z1819Z1819Z3	PLDAGAT1819Z1819Z1819Z4	GRTT	TKT2	HBZOPT6	C180SN	FEDCabc	PLDAGAT16018111Z18111Z1	PLDAGAT16018111Z18111Z2	PLDAGAT16018111Z1819Z3	PLDAGAT1801819Z1819Z2	PLDAGAT18111Z18111Z1819Z3	PLDAGAT18111Z1819Z18111Z2	PLDAGAT18111Z1819Z18111Z3
PfalciparumGB4	HEMEOSm	ILETRSm	THRTRSm	VALTRSm	CDGGGPP3	CD2t4	ASNTRSm	HISTRSm	PHETRSm	AGPAT190	GHMT2rm	LYSTRSm	METTRSm	PPTTm	HBZOPT6	FEDCabc	APAPTm	HEMEOSm_1	ASPTRSm	CRNCARtm	CDGGGPP4	DOLASNT	HEMELm	HCGALm	SECYSTL	CYO1bpp_sync	ENLIPIDAt1exc	CYO1b2pp_sync	THZPSNm	THZPSN_mt2	GHMT2r_m	GHMT2r_ap	DOLPMT3	FCLT_ap
no_ortho_PfalciparumGA01	HEMEOSm	ILETRSm	THRTRSm	VALTRSm	CDGGGPP3	CD2t4	ASNTRSm	HISTRSm	PHETRSm	AGPAT190	GHMT2rm	LYSTRSm	METTRSm	PPTTm	HBZOPT6	FEDCabc	ALATL	APAPTm	HEMEOSm_1	ASPTRSm	CRNCARtm	CDGGGPP4	DOLASNT	HEMELm	HCGALm	SECYSTL	CYO1bpp_sync	CYO1b2pp_sync	ENLIPIDAt1exc	biomass	ANXANOR	ACHMSSELCYSLh
PcoatneyiHackeri	HEMEOSm	ILETRSm	THRTRSm	VALTRSm	CD2t4	ASNTRSm	HISTRSm	PHETRSm	DHORD2	FTHFLmi	GHMT2rm	LYSTRSm	METTRSm	PPTTm	HBZOPT6	FEDCabc	APAPTm	HEMEOSm_1	S2FE2SR	ASPTRSm	CRNCARtm	DOLASNT	HEMELm	SECYSTL	HCGALm	NDP3ex	CBFCc	ENLIPIDAt1exc	DSBAO1e	FCLT_ap	DOLPMT3	GHMT2r_ap	GHMT2r_m
no_ortho_NdisplodereJUm2807	2AGPGAT141	PANTS	4M2OPLOXRD	CD2t4	2AGPEAT141	ALATA_D2	HBZOPT6	FEDCabc	THZPSN3	3M2OBLOXRD	3M2OPLOXRD	DOLASNTc	GTHPe
no_ortho_TrangeliSC58	THRTRSm	VALTRSm	DHROm	UPLA4FNT	HEMEOMOm	NALN6	AHSERL3	2HP6MPMOm	LYSTRSm	METTRSm	PPTTm	UPLA4NT	HBZOPT6	HBZOPT6m_1	FEDCabc	ALATL	DOLASNT	ACSERL	CYSS_m	SECYSTL	DGDGW3DS1829Z12Z1637Z10Z13Zc	DVPCHLD450ORc	MGDGW3DS1819Z1637Z10Z13Zc	MGDGW3DS1829Z12Z1637Z10Z13Zc	MGDGW3DS1839Z12Z15Z1627Z10Zc	PCHLD450ORc	DVPCHLD646ORc	PCHLD646ORc	DGDGW3DS1839Z12Z15Z160c	DGDGW3DS1839Z12Z15Z1627Z10Zc	SQDGW3DS1839Z12Z15Z160c	DGDGW3DS1819Z1637Z10Z13Zc	DGDGW3DS1839Z12Z15Z1634Z7Z10Zc	PGW3DS1839Z12Z15Z160c	MGDGW3DS1829Z12Z1644Z7Z10Z13Zc	MGDGW3DS1839Z12Z15Z160c	MGDGW3DS1839Z12Z15Z1634Z7Z10Zc	DHPS2
no_ortho_LturanicaLEM423	THRTRSm	VALTRSm	SQD2_183_9_12_15	CD2t4	SQD2_183_6_9_12	FTHFLmi	LYSTRSm	METTRSm	PPTTm	HBZOPT6m_1	SQD2_181_9	SQD2_182_9_12	ALATL	APAPTm	HEMEOSm_1	LIPO3S24_BS	CRNCARtm	TECA2S	SQD2_184_6_9_12_15	DOLASNT	UDCPDPex	NDP3ex	LPSSYN_HPc	ENLIPIDAt1exc	PLDAGAT_DHA_EPA_ARA_PC_7_c	HMR_2718
no_ortho_LenriettiiLEM3045	THRTRSm	VALTRSm	MCBTS3	SQD2_183_9_12_15	PLDAGAT16018111Z1819Z2	PLDAGAT16018111Z1819Z4	NALN6	MCBTS2	MCBTS	SQD2_183_6_9_12	SQD2_181	PLDAGAT16018111Z1601	PLDAGAT16018111Z1602	PLDAGAT18111Z18111Z1601	PLDAGAT18111Z18111Z18111Z2	PLDAGAT18111Z18111Z1819Z4	2HP6MPMOm	FTHFLmi	GHMT2rm	LYSTRSm	METTRSm	PPTTm	HBZOPT6m_1	SQD2_161	SQD2_181_9	SQD2_182_9_12	ALATL	PLDAGAT16018111Z18111Z1	PLDAGAT16018111Z18111Z2	PLDAGAT16018111Z1819Z3	PLDAGAT18111Z18111Z1819Z3	APAPTm	HEMEOSm_1	LIPO3S24_BS	APCS	CRNCARtm	TECA2S	TPK1	SQD2_180	SQD2_184_6_9_12_15	PLDAGAT16018111Z18111Z3	PLDAGAT16018111Z1819Z1	PLDAGAT18111Z18111Z1602	PLDAGAT18111Z18111Z18111Z1	PLDAGAT18111Z18111Z18111Z3	PLDAGAT18111Z18111Z1819Z1	PLDAGAT18111Z18111Z1819Z2	SULOm	SECYSTL
no_ortho_PknowlesiMalayanPk1A	HEMEOSm	ILETRSm	THRTRSm	VALTRSm	CD2t4	DHPS2	UPLA4FNT	ASNTRSm	HISTRSm	PHETRSm	FTHFLmi	GHMT2rm	LYSTRSm	METTRSm	PPTTm	HBZOPT6	FEDCabc	ALATL	APAPTm	HEMEOSm_1	ASPTRSm	CRNCARtm	DOLASNT	HEMELm	SECYSTL	HCGALm	CBFCc	ENLIPIDAt1exc	biomass
no_ortho_Tgondiip89	2AGPGAT141	THRTRSm	VALTRSm	CD2t4	DHPS2	HISTRSm	PHETRSm	2AGPEAT141	LYSTRSm	METTRSm	PPTTm	GLCR1TRB1	HBZOPT6	HBZOPT6m_1	ALATL	HEMEOSm_1	LIPO3S24_BS	MCPST	ASPTRSm	GLCR1TRA1	DOLASNT	HEMELm	CYSS_m	SECYSTL	DVPCHLD450ORc	PCHLD450ORc	DVPCHLD646ORc	PCHLD646ORc	ENLIPIDAt1exc	FE3DCITexs
no_ortho_TgondiiFOU	2AGPGAT141	THRTRSm	VALTRSm	DHPS2	HISTRSm	PHETRSm	2AGPEAT141	LYSTRSm	METTRSm	PPTTm	HBZOPT6m_1	ALATL	HEMEOSm_1	MCPST	ASPTRSm	DOLASNT	HEMELm	CYSS_m	SECYSTL	DVPCHLD450ORc	ENLIPIDAt1exc	PCHLD450ORc	DVPCHLD646ORc	PCHLD646ORc
no_ortho_NausubeliERTm2	2AGPGAT141	PANTS	GRTT2	UPLA4FNT	MCCC	NaKt_1	2AGPEAT141	ALATA_D2	GRTT	UREASE	HBZOPT6	FEDCabc	THZPSN3	GTHPe	DOLASNTc	MCTCc
no_ortho_LgerbilliLEM452	THRTRSm	VALTRSm	SQD2_160	SQD2_183_9_12_15	SQD2_183_6_9_12	SQD2_181	2HP6MPMOm	FTHFLmi	GHMT2rm	LYSTRSm	METTRSm	PPTTm	HBZOPT6m_1	SQD2_161	SQD2_181_9	SQD2_182_9_12	ALATL	APAPTm	HEMEOSm_1	LIPO3S24_BS	APCS	CRNCARtm	TECA2S	SQD2_180	SQD2_184_6_9_12_15	DOLASNT	UDCPDPex	SECYSTL	NDP3ex	ENLIPIDAt1exc	LPSSYN_HPc	PLDAGAT_PALM_EPA_DHA_PE_15_c	PLDAGAT_DHA_EPA_DHA_PE_15_c	PLDAGAT_DHA_EPA_DHA_PE_9_c	PLDAGAT_MYRS_EPA_DHA_PE_9_c
no_ortho_PreichenowiCDC	HEMEOSm	ILETRSm	THRTRSm	VALTRSm	CDGGGPP3	CD2t4	ASNTRSm	PHETRSm	AGPAT190	GHMT2rm	LYSTRSm	METTRSm	PPTTm	HBZOPT6	FEDCabc	ALATL	APAPTm	HEMEOSm_1	ASPTRSm	CDGGGPP4	DOLASNT	HEMELm	SECYSTL	HCGALm	CYO1b2pp_sync	CYO1bpp_sync	biomass
no_ortho_TcongolenseIL3000	HEMEOSm	THRTRSm	VALTRSm	HEXTT	CD2t4	IPDDI3x	2HP6MPMOm	FTHFLmi	LYSTRSm	METTRSm	HBZOPT6m_1	FEDCabc	IPDDI3y	ALATL	HEMEOSm_1	TPK1	UDPDPS2	DOLASNT	IPDPUPT	NDP3ex	ENLIPIDAt1exc	PLDAGAT_HDE_EPA_LNA_PC_1_c	PLDAGAT_PALM_PALM_LNA_PC_4_c	PLDAGAT_DHA_EPA_ARA_PC_5_c	PLDAGAT_OLE_PALM_HDE_PC_6_c	PLDAGAT_HDE_MYRS_LNA_PE_12_c	PLDAGAT_HDE_EPA_ARA_PE_11_c	PLDAGAT_HDE_EPA_ARA_PC_7_c	PLDAGAT_HDE_HDE_HDE_PE_15_c	PLDAGAT_LNA_PALM_HDE_PC_4_c	PLDAGAT_MYRS_EPA_ARA_PC_7_c	PLDAGAT_MYRS_EPA_ARA_PE_12_c	PLDAGAT_MYRS_EPA_HDE_PC_3_c	PLDAGAT_EPA_EPA_ARA_PC_3_c	PLDAGAT_MYRS_EPA_HDE_PC_4_c	PLDAGAT_HDE_PALM_LNA_PC_2_c	PLDAGAT_PALM_EPA_LNA_PE_12_c	PLDAGAT_PALM_PALM_LNA_PC_1_c	PLDAGAT_LNA_PALM_HDE_PE_14_c	CHOPT_HDE_DHA_c	PLDAGAT_HDE_EPA_LNA_PC_2_c	PLDAGAT_EPA_EPA_ARA_PE_11_c	PLDAGAT_HDE_MYRS_LNA_PC_4_c	PLDAGAT_PALM_EPA_LNA_PC_6_c
no_ortho_LaethiopicaL147	THRTRSm	VALTRSm	SQD2_160	SQD2_183_9_12_15	CD2t4	SQD2_183_6_9_12	SQD2_181	2HP6MPMOm	FTHFLmi	GHMT2rm	LYSTRSm	METTRSm	PPTTm	HBZOPT6m_1	SQD2_161	SQD2_181_9	SQD2_182_9_12	ALATL	APAPTm	HEMEOSm_1	LIPO3S24_BS	CRNCARtm	TECA2S	TPK1	SQD2_180	SQD2_184_6_9_12_15	DOLASNT	SULOm	SECYSTL	ENLIPIDAt1exc	LPSSYN_HPc
no_ortho_ChominisUdeA01	FAS141ACPm	FAS181ACPm	THRTRSm	VALTRSm	HEXTT	PREPTHS2	MCBTS3	GRTT2	MEGLYXYLAMH	PTOR	3OAS80	ULA4NFT	FAS182ACPm	HEMEOMOm	HISTRSm	TRPTRSm	MCBTS2	MCBTS	AMYe	GLYCOe	LIDOAMH	3OAS60	ALATA_D2	DMATT	2HP6MPMOm	FAS80ACPm_L	GHMT2rm	LYSTRSm	METTRSm	HBZOPT6	FEDCabc	ALATL	KAS14	THZPSN3	ASPTRSm	CRNCARtm	FAS161ACPm	UDPDPS2	AMYLe	DOLASNT	IPDPUPT	SECYSTL	ENLIPIDAt1exc	AGPAT1801819Zhc	AGPAT1819Z1819Zhc	AGPAT1601819Zhc	AGPAT18111Z1819Zhc
no_ortho_CsuisWienI	2AGPGAT141	THRTRSm	VALTRSm	CDGGGPP3	MCTC	DHPS2	HISTRSm	PHETRSm	AGPAT190	2AGPEAT141	DHORD2	LYSTRSm	METTRSm	PPTTm	HBZOPT6	HBZOPT6m_1	ALATL	HEMEOSm_1	MCPST	MECDPDH5	ASPTRSm	CDGGGPP4	DOLASNT	HEMELm	CYSS_m	SECYSTL	DVPCHLD450ORc	ENLIPIDAt1exc	PCHLD450ORc	HDSc	DVPCHLD646ORc	PCHLD646ORc	GGH_6DHFl
no_ortho_PbergheiANKA	HEMEOSm	THRTRSm	VALTRSm	DHPS	NTRARf	CD2t4	DHPS2	UPLA4FNT	HISTRSm	PHETRSm	TRPTRSm	AGPAT190	GHMT2rm	LYSTRSm	METTRSm	PPTTm	HBZOPT6m_1	FEDCabc	ALATL	APAPTm	HEMEOSm_1	ASPTRSm	DOLASNT	HEMELm	HCGALm	SECYSTL	CYO1b2pp_sync	CYO1bpp_sync	biomass	HBZOPTm
no_ortho_TcruziDm28c2018	HEMEOSm	NALN6	FTHFLmi	LYSTRSm	METTRSm	PPTTm	HBZOPT6	HBZOPT6m_1	APAPTm	HEMEOSm_1	APCS	TPK1	DOLASNT	ASNNe	NDP3ex	ENLIPIDAt1exc	NDH1_4ppc	NDH1_3uc	NADPNe	LDL_HSDEGnhs	DAGCPT	LPS2enhs
PgaboniSY75	HEMEOSm	ILETRSm	THRTRSm	VALTRSm	CD2t4	ASNTRSm	HISTRSm	LEUTRSm	PHETRSm	DHORD2	GHMT2rm	LYSTRSm	METTRSm	PPTTm	HBZOPT6	FEDCabc	APAPTm	HEMEOSm_1	ASPTRSm	CRNCARtm	DOLASNT	HEMELm	SECYSTL	HCGALm	CBFCc	THZPSN_mt2	THZPSNm	DSBAO1e	GHMT2r_ap	GHMT2r_m	DOLPMT3	FCLT_ap
no_ortho_PmalariaeUG01	HEMEOSm	ILETRSm	THRTRSm	VALTRSm	DHPS	CD2t4	DHPS2	HISTRSm	PHETRSm	GHMT2rm	LYSTRSm	METTRSm	PPTTm	HBZOPT6	FEDCabc	ALATL	APAPTm	HEMEOSm_1	MCPST	ASPTRSm	CERS224	CRNCARtm	DOLASNT	HEMELm	SECYSTL	HCGALm	CYO1bpp_sync	ENLIPIDAt1exc	CYO1b2pp_sync	biomass	PLDAGAT_LNA_EPA_ARA_PE_11_c	ACOADAGAT_LNA_EPA_ARA_c	PLDAGAT_HDE_MYRS_LNA_PC_8_c	PLDAGAT_HDE_MYRS_PALM_PC_2_c	PLDAGAT_DHA_EPA_ARA_PC_4_c	PLDAGAT_DHA_EPA_ARA_PC_1_c	GLCBRAN3	PLDAGAT_HDE_MYRS_LNA_PC_6_c	PLDAGAT_PALM_EPA_ARA_PC_1_c	PLDAGAT_PALM_EPA_ARA_PE_11_c	PLDAGAT_LNA_EPA_GLNA_PC_4_c	PLDAGAT_MYRS_EPA_LNA_PC_8_c	PLDAGAT_MYRS_EPA_LNA_PC_1_c	PLDAGAT_LNA_EPA_GLNA_PC_6_c	PLDAGAT_PALM_EPA_LNA_PC_7_c
no_ortho_EcuniculiEC1	PANTS	CERS226	CERS126	ALATA_D2	DIPS	HBZOPT6	FEDCabc	AGPAT120	L_LACD	ENLIPIDAt1exc	OHPHM6nc
PmalariaeUG01	CERS226	HEMEOSm	ILETRSm	THRTRSm	VALTRSm	CD2t4	HISTRSm	PHETRSm	GHMT2rm	LYSTRSm	METTRSm	PPTTm	HBZOPT6	FEDCabc	APAPTm	HEMEOSm_1	MCPST	ASPTRSm	CERS224	CRNCARtm	DOLASNT	HEMELm	SECYSTL	HCGALm	CYO1bpp_sync	ENLIPIDAt1exc	CYO1b2pp_sync	THZPSN_mt2	THZPSNm	FCLT_ap	DOLPMT3	GHMT2r_ap	GHMT2r_m
no_ortho_PfalciparumSD01	HEMEOSm	ILETRSm	THRTRSm	VALTRSm	CDGGGPP3	CD2t4	ASNTRSm	HISTRSm	PHETRSm	AGPAT190	GHMT2rm	LYSTRSm	METTRSm	PPTTm	HBZOPT6	ALATL	APAPTm	HEMEOSm_1	ASPTRSm	CRNCARtm	CDGGGPP4	DOLASNT	HEMELm	SECYSTL	HCGALm	ENLIPIDAt1exc	CYO1bpp_sync	CYO1b2pp_sync	biomass
no_ortho_LmajorLV39c5	THRTRSm	VALTRSm	MCBTS3	SQD2_160	SQD2_183_9_12_15	LEUTRSm	MCBTS2	MCBTS	SQD2_183_6_9_12	SQD2_181	FTHFLmi	GHMT2rm	LYSTRSm	METTRSm	PPTTm	HBZOPT6m_1	SQD2_161	SQD2_181_9	SQD2_182_9_12	ALATL	APAPTm	HEMEOSm_1	LIPO3S24_BS	CRNCARtm	TECA2S	SQD2_180	SQD2_184_6_9_12_15	NDP3ex	SECYSTL	ENLIPIDAt1exc	LPSSYN_HPc	FADDPle	DPCOAPPe
no_ortho_SsalmonicidaATCC50377	BTS3r	F4H2O	SARCOX	BTSr	FEDCabc	BTS_1	THZPSN3	TPK1	CYTBD2	3NTYROXDAppc	ENLIPIDAt1exc	ADOCBLPPc	DOLASNTc	ETHAPT
no_ortho_TcruziDm28c2014	FAS141ACPm	FAS181ACPm	HEMEOSm	UPLA4FNT	FAS182ACPm	NALN6	IPDDI3x	2HP6MPMOm	FAS80ACPm_L	FTHFLmi	LYSTRSm	METTRSm	PPTTm	UPLA4NT	HBZOPT6	HBZOPT6m_1	IPDDI3y	HEMEOSm_1	FAS161ACPm	TPK1	UDPDPS2	DMATT2	DOLASNT	IPDPUPT	CYANSTm	ASNNe	ENLIPIDAt1exc	NDH1_3uc	NDH1_4ppc
no_ortho_PfalciparumTG01	HEMEOSm	ILETRSm	THRTRSm	VALTRSm	CDGGGPP3	CD2t4	ASNTRSm	HISTRSm	PHETRSm	AGPAT190	GHMT2rm	LYSTRSm	METTRSm	PPTTm	HBZOPT6	ALATL	APAPTm	HEMEOSm_1	ASPTRSm	CRNCARtm	CDGGGPP4	DOLASNT	HEMELm	HCGALm	SECYSTL	CYO1bpp_sync	ENLIPIDAt1exc	CYO1b2pp_sync	biomass	PLDAGAT_LNA_EPA_LNA_PC_7_c	PLDAGAT_EPA_EPA_LNA_PE_13_c	PLDAGAT_EPA_EPA_LNA_PE_12_c	PLDAGAT_MYRS_HDE_PALM_PC_5_c	ACOADAGAT_PALM_EPA_EPA_c	LPCAT_STC_EPA_sn2_c	PLDAGAT_OLE_HDE_HDE_PC_5_c	AGPATCOA_EPA_EPA_c	PLDAGAT_PALM_EPA_LNA_PC_3_c	PLDAGAT_HDE_MYRS_PALM_PC_5_c	PLDAGAT_LNA_EPA_LNA_PC_1_c	LPCAT_PALM_EPA_sn2_c	PLDAGAT_PALM_EPA_LNA_PE_13_c	PLDAGAT_MYRS_EPA_LNA_PC_7_c	PLDAGAT_LNA_EPA_GLNA_PC_3_c
no_ortho_EmonterogeiiLV88	ILETRSm	THRTRSm	VALTRSm	MCBTS3	SQD2_160	SQD2_183_9_12_15	CD2t4	LEUTRSm	MCBTS2	MCBTS	SQD2_183_6_9_12	SQD2_181	2HP6MPMOm	FTHFLmi	GHMT2rm	LYSTRSm	METTRSm	PPTTm	HBZOPT6m_1	SQD2_161	SQD2_181_9	SQD2_182_9_12	ALATL	APAPTm	HEMEOSm_1	TPK1	SQD2_180	SQD2_184_6_9_12_15	DOLASNT	NDP3ex	SECYSTL	ENLIPIDAt1exc	HMR_0817nhs	NEU310enhs	HMR_0820nhs
no_ortho_ChominisTU502	THRTRSm	VALTRSm	HEXTT	PREPTHS2	MCBTS3	ULA4NFT	HISTRSm	TRPTRSm	MCBTS2	MCBTS	MYCON4	ALATA_D2	DMATT	GHMT2rm	LYSTRSm	METTRSm	HBZOPT6	FEDCabc	MYCON2	MYCON1	ALATL	THZPSN3	ASPTRSm	MYCON5	MYCON3	DOLASNT	SECYSTL	ENLIPIDAt1exc	ALPATE160pp_1	HMR_0876nhs	PLDAGAT_HDE_PALM_LNA_PE_14_c	PLDAGAT_PALM_EPA_LNA_PC_2_c	PLIPA1E160pp	LACZpp	IDL_HSSYNnhs	PLIPA2E181pp	PLDAGAT_HDE_MYRS_LNA_PE_14_c	LDL_HSSYNnhs	PLDAGAT_HDE_PALM_LNA_PC_3_c	PLDAGAT_HDE_MYRS_LNA_PC_8_c	LPEAT_DHA_EPA_sn2_c
no_ortho_TcruziTCC	HEMEOSm	UPLA4FNT	NALN6	2HP6MPMOm	FTHFLmi	LYSTRSm	METTRSm	PPTTm	UPLA4NT	HBZOPT6	HBZOPT6m_1	FEDCabc	APAPTm	HEMEOSm_1	APCS	TPK1	DOLASNT	ASNNe	NDP3ex	NDH1_4ppc	NDH1_3uc	ENLIPIDAt1exc	PLDAGAT_EPA_EPA_LNA_PE_14_c	PLDAGAT_EPA_EPA_EPA_PC_5_c	CHOPT_OLE_OLE_c	CHOPT_OLE_HDE_c	CHOPT_EPA_EPA_c	PLDAGAT_EPA_EPA_LNA_PC_7_c	CHOPT_MYRS_EPA_c	CHOPT_MYRS_STC_c	2_7_8_3	PLDAGAT_OLE_EPA_EPA_PC_5_c	CHOPT_LNA_LNA_c	PLDAGAT_HDE_EPA_LNA_PC_7_c	LPEAT_PALM_EPA_sn2_c	AGPATCOA_EPA_EPA_c
no_ortho_LmajorFriedlin	THRTRSm	VALTRSm	MCBTS3	SQD2_160	SQD2_183_9_12_15	MCBTS2	MCBTS	SQD2_183_6_9_12	SQD2_181	2HP6MPMOm	FTHFLmi	GHMT2rm	LYSTRSm	METTRSm	PPTTm	HBZOPT6m_1	SQD2_161	SQD2_181_9	SQD2_182_9_12	ALATL	APAPTm	HEMEOSm_1	LIPO3S24_BS	CRNCARtm	TECA2S	SQD2_180	SQD2_184_6_9_12_15	DOLASNT	SECYSTL	UDCPDPex	NDP3ex	ENLIPIDAt1exc	LPSSYN_HPc
no_ortho_TcruziCLBrener	2AGPGAT120	2AGPGAT141	AACPS9	2AGPEAT140	2AGPGAT161	AACPS1	AACPS4	AACPS7	HEMEOMOm	2AGPEAT141	2AGPEAT120	2AGPEAT161	2AGPGAT140	AACPS2	AACPS8	GLYCLm	RE2912M	FACOAL_160_m	VALTRSm	AACPS1_1c	AACPS4_1c	protein_bm	ATPH1e	ERGSTESTH_SCe
no_ortho_NcaninumLIV	THRTRSm	VALTRSm	DHPS2	HBZOPT6m	HISTRSm	PHETRSm	FOLD3	LYSTRSm	METTRSm	GLCR1TRB1	HBZOPT6	HBZOPT6m_1	ALATL	HEMEOSm_1	LIPO3S24_BS	ASPTRSm	GLCR1TRA1	TPK1	DOLASNT	HEMELm	SECYSTL	CYSS_m	DVPCHLD450ORc	ENLIPIDAt1exc	PCHLD450ORc	DVPCHLD646ORc	PCHLD646ORc	PLDAGAT_EPA_EPA_DHA_PC_8_c	PLDAGAT_LNA_EPA_LNA_PC_6_c	PLDAGAT_HDE_EPA_OLE_PE_13_c	AGPATCOA_EPA_DHA_c	PLDAGAT_HDE_ARA_ARA_PC_7_c	ACOADAGAT_EPA_EPA_DHA_c	PLDAGAT_HDE_ARA_ARA_PC_4_c	PLDAGAT_OLE_EPA_DHA_PC_8_c	HMR_0841nhs	PLDAGAT_HDE_EPA_OLE_PE_15_c
PbillcollinsiG01	HEMEOSm	ILETRSm	THRTRSm	VALTRSm	CDGGGPP3	CD2t4	ASNTRSm	HISTRSm	PHETRSm	GHMT2rm	LYSTRSm	METTRSm	PPTTm	HBZOPT6	FEDCabc	APAPTm	HEMEOSm_1	ASPTRSm	CRNCARtm	CDGGGPP4	DOLASNT	HEMELm	SECYSTL	HCGALm	CBFCc	THZPSN_mt2	THZPSNm	PYK_ap2	GHMT2r_ap	GHMT2r_m	DOLPMT3	FCLT_ap
no_ortho_GintestinalisAssemblageADH	CERH124	NORRDX	PYDXO_1	NODOx	NODOy	PYAM5PO	ROO	CERH126	HBZOPT6	FEDCabc	ACGAMT	PDX5POi	THZPSN3	PYDXNO	CYTBD2	3NTYROXDAppc	LLDH_ferr_xc	ENLIPIDAt1exc	LLDH_ferr_mc	DOLASNTc	ATPS4m
no_ortho_EtenellaHoughton	2AGPGAT141	ILETRSm	THRTRSm	VALTRSm	MCBTS3	PBALm	DHPS2	HISTRSm	PHETRSm	FOLD3	MCBTS2	MCBTS	2AGPEAT141	LYSTRSm	PPTTm	HBZOPT6m_1	FEDCabc	ALATL	G12MT4	HEMEOSm_1	MCPST	S2FE2SR	ASPTRSm	DOLASNT	G12MT3	SECYSTL	CYSS_m	HCGALm	ENLIPIDAt1exc	protein_bm	CHOPT_MYRS_EPA_c	PLDAGAT_MYRS_MYRS_HDE_PE_9_c	CHOPT_MYRS_PALM_c	CHOPT_OLE_EPA_c	PLDAGAT_PALM_EPA_EPA_PE_11_c	LPLIPAL1G181pp	PLDAGAT_PALM_EPA_LNA_PC_2_c	LPCAT_OLE_EPA_sn2_c	PLDAGAT_HDE_EPA_EPA_PE_11_c	ACOADAGAT_MYRS_EPA_EPA_c	CHOPT_HDE_DHA_c	LACZpp
no_ortho_NceranaePA08_1199	PANTS	NaKt_1	HBZOPT6	GLUS_F420	LIPO3S24_BS	SERTRS	THZPSN3	SERTRS2	FAS80ACPm_Lc	ENLIPIDAt1exc	DXHPScmc	GHMT2r
PfalciparumKH01	HEMEOSm	ILETRSm	THRTRSm	VALTRSm	CDGGGPP3	CD2t4	ASNTRSm	HISTRSm	PHETRSm	AGPAT190	GHMT2rm	LYSTRSm	METTRSm	PPTTm	HBZOPT6	FEDCabc	APAPTm	HEMEOSm_1	ASPTRSm	CDGGGPP4	DOLASNT	HEMELm	HCGALm	SECYSTL	CYO1bpp_sync	ENLIPIDAt1exc	CYO1b2pp_sync	THZPSN_mt2	THZPSNm	GHMT2r_ap	GHMT2r_m	DOLPMT3	FCLT_ap	LPCAT_DHA_DHA_sn2_c
PyoeliiyoeliiYM	HEMEOSm	ILETRSm	THRTRSm	VALTRSm	CD2t4	UPLA4FNT	HISTRSm	PHETRSm	TRPTRSm	LYSTRSm	METTRSm	PPTTm	HBZOPT6	FEDCabc	APAPTm	HEMEOSm_1	ASPTRSm	CRNCARtm	DOLASNT	HEMELm	SECYSTL	HCGALm	ENLIPIDAt1exc	CYO1bpp_sync	CYO1b2pp_sync	FCLT_ap	DOLPMT3	GHMT2r_ap
no_ortho_PcynomolgiB	HEMEOSm	ILETRSm	THRTRSm	VALTRSm	NTRARf	DHPS2	ASNTRSm	HISTRSm	PHETRSm	FOLD3	FTHFLmi	GHMT2rm	LYSTRSm	METTRSm	PPTTm	FEDCabc	APAPTm	HEMEOSm_1	CRNCARtm	DOLASNT	HEMELm	SECYSTL	CBFCc	biomass	r2376
no_ortho_EbieneusiH348	2AGPGAT120	2AGPGAT141	PANTS	KAS1	KAS3	KAS5	KAS6	GRTT2	3OAS121	3OAS80	UPLA4FNT	KAS10	KAS19SA	2AGPEAT141	3OAS60	ALATA_D2	GRTT	I2FE2SR	OPMEACPS	KAS11	KAS4	UPLA4NT	HBZOPT6	FEDCabc	2AGPEAT120	3OAS141	ENTCS	THZPSN3	KAS12	KAS9	HYD3	3OAS60_1c	3OAS80_1c	ENLIPIDAt1exc	DXHPScmc
no_ortho_PcoatneyiHackeri	HEMEOSm	ILETRSm	THRTRSm	VALTRSm	CD2t4	DHPS2	ASNTRSm	HISTRSm	PHETRSm	FTHFLmi	GHMT2rm	LYSTRSm	METTRSm	PPTTm	HBZOPT6	FEDCabc	ALATL	APAPTm	HEMEOSm_1	S2FE2SR	ASPTRSm	CRNCARtm	DOLASNT	HEMELm	SECYSTL	HCGALm	CBFCc	ENLIPIDAt1exc	biomass
PfalciparumIT	HEMEOSm	ILETRSm	THRTRSm	VALTRSm	CDGGGPP3	CD2t4	ASNTRSm	HISTRSm	PHETRSm	AGPAT190	GHMT2rm	LYSTRSm	METTRSm	PPTTm	HBZOPT6	FEDCabc	APAPTm	HEMEOSm_1	ASPTRSm	CRNCARtm	CDGGGPP4	DOLASNT	HEMELm	SECYSTL	HCGALm	CYO1bpp_sync	ENLIPIDAt1exc	CYO1b2pp_sync	THZPSN_mt2	THZPSNm	GHMT2r_ap	GHMT2r_m	DOLPMT3	FCLT_ap
no_ortho_AalgeraePRA339	2AGPGAT141	ACONMT	PANTS	PC6YM	CPC6MT	CDGGGPP3	2AGPGAT161	2AGPEAT141	DIPS	HBZOPT6	FEDCabc	2AGPEAT161	2AGPEAT181	2AGPGAT181	AMMQLT8	THZPSN3	YUMPS	PSUDS	CDGGGPP4	L_LACD	ENLIPIDAt1exc	OHPHM6nc	GTHPe
no_ortho_PinuiSanAntonio1	HEMEOSm	ILETRSm	THRTRSm	CD2t4	DHPS2	ASNTRSm	HISTRSm	PHETRSm	FTHFLmi	GHMT2rm	LYSTRSm	METTRSm	PPTTm	FEDCabc	ALATL	APAPTm	HEMEOSm_1	DOLASNT	HEMELm	SECYSTL	HCGALm	ENLIPIDAt1exc	CBFCc	biomass	r2376	PLDAGAT_OLE_HDE_OLE_PC_5_c	HMR_0829nhs	HMR_0876nhs	HMR_0844nhs
PvivaxP01	HEMEOSm	ILETRSm	THRTRSm	VALTRSm	CD2t4	ASNTRSm	HISTRSm	PHETRSm	FTHFLmi	GHMT2rm	LYSTRSm	METTRSm	PPTTm	FEDCabc	APAPTm	HEMEOSm_1	ASPTRSm	CRNCARtm	DOLASNT	HEMELm	HCGALm	SECYSTL	CYO1bpp_sync	ENLIPIDAt1exc	CYO1b2pp_sync	FCLT_ap	DOLPMT3	GHMT2r_ap	GHMT2r_m
no_ortho_TcruziDm28c2017	HEMEOSm	UPLA4FNT	NALN6	2HP6MPMOm	FTHFLmi	LYSTRSm	METTRSm	PPTTm	UPLA4NT	HBZOPT6	HBZOPT6m_1	APAPTm	HEMEOSm_1	APCS	TPK1	DOLASNT	NDP3ex	ASNNe	NDH1_3uc	NDH1_4ppc
no_ortho_TbruceiTREU927	2AGPGAT141	HEMEOSm	CD2t4	2AGPGAT161	AHSERL3	2AGPEAT141	2HP6MPMOm	FTHFLmi	LYSTRSm	METTRSm	PPTTm	HBZOPT6	HBZOPT6m_1	APAPTm	HEMEOSm_1	2AGPEAT161	APCS	DOLASNT	ACSERL	CYSS_m	NDP3ex	THIORDXm	ENLIPIDAt1exc
no_ortho_Pyoeliiyoelii17XNL	HEMEOSm	ILETRSm	THRTRSm	VALTRSm	DHPS	NTRARf	CD2t4	DHPS2	UPLA4FNT	HISTRSm	PHETRSm	LYSTRSm	METTRSm	PPTTm	FEDCabc	ALATL	APAPTm	HEMEOSm_1	ASPTRSm	CRNCARtm	DOLASNT	HEMELm	HCGALm	SECYSTL	CYO1bpp_sync	CYO1b2pp_sync	ENLIPIDAt1exc	biomass	HMR_0876nhs
PfalciparumSN01	HEMEOSm	ILETRSm	THRTRSm	VALTRSm	CDGGGPP3	CD2t4	ASNTRSm	HISTRSm	PHETRSm	AGPAT190	GHMT2rm	LYSTRSm	METTRSm	PPTTm	HBZOPT6	FEDCabc	APAPTm	HEMEOSm_1	ASPTRSm	CRNCARtm	CDGGGPP4	DOLASNT	HEMELm	SECYSTL	HCGALm	CYO1bpp_sync	ENLIPIDAt1exc	CYO1b2pp_sync	THZPSN_mt2	THZPSNm	GHMT2r_ap	GHMT2r_m	DOLPMT3	FCLT_ap	r1134	DHCR71r	RE3289R	HMR_2983
no_ortho_NausubeliERTm6	2AGPGAT141	PANTS	GRTT2	CD2t4	UPLA4FNT	2AGPEAT141	ALATA_D2	GRTT	HBZOPT6	FEDCabc	THZPSN3	GTHPe	DOLASNTc
no_ortho_HeriocheirGB1	GRTT2	NaKt_1	GRTT	DIPS	UDPDPS	HBZOPT6	FEDCabc	THZPSN3	YUMPS	PSUDS	ENLIPIDAt1exc	PCD6DS_STC_GLNA_sn2_c	CHOPT_HDE_OLE_c	TREpts	GTHPe	ETHAPT_HDE_OLE_c	PCD6DS_EPA_GLNA_sn2_c
no_ortho_PrelictumSGS1-like	HEMEOSm	ILETRSm	THRTRSm	VALTRSm	CD2t4	DHPS2	UPLA4FNT	ASNTRSm	HISTRSm	PHETRSm	TRPTRSm	AGPAT190	2HP6MPMOm	LYSTRSm	METTRSm	PPTTm	HBZOPT6	FEDCabc	ALATL	APAPTm	HEMEOSm_1	ASPTRSm	CRNCARtm	DOLASNT	HEMELm	CYOOm2	SECYSTL	CYO1bpp_sync	ENLIPIDAt1exc	CYO1b2pp_sync	biomass	LPCAT_LNA_DHA_sn2_c	ACALDh	ACOADAGAT_MYRS_EPA_ARA_c	PLDAGAT_HDE_MYRS_LNA_PE_12_c	ALCDH_nadp_hi	ACOADAGAT_HDE_EPA_ARA_c	MDH_nadp_hi	PLDAGAT_MYRS_EPA_LNA_PC_3_c	PLDAGAT_EPA_EPA_ARA_PC_4_c	ACOADAGAT_EPA_EPA_ARA_c
Pchabaudichabaudi	HEMEOSm	ILETRSm	THRTRSm	VALTRSm	CD2t4	HISTRSm	PHETRSm	TRPTRSm	AGPAT190	GHMT2rm	LYSTRSm	METTRSm	PPTTm	HBZOPT6	FEDCabc	APAPTm	HEMEOSm_1	ASPTRSm	CRNCARtm	DOLASNT	HEMELm	HCGALm	SECYSTL	CYO1bpp_sync	CYO1b2pp_sync	FCLT_ap	DOLPMT3	GHMT2r_ap	GHMT2r_m
no_ortho_VbrassicaformisCCMP3155	BTS3r	MCBTS3	UPLA4FNT	HISTRSm	PHETRSm	NALN6	MCBTS2	MCBTS	AGPAT190	GLCTR2	LYSTRSm	PPTTm	GLCR1TRB1	HBZOPT6m_1	MCPST	CRNCARtm	GLCR1TRA1	TPK1	CODH2r	DOLASNT	FEROt	CYSS_m	r0016	3NTYROXDAppc	DVPCHLD450ORc	ENLIPIDAt1exc	PSI_2c	DVPCHLD646ORc	LDL_HSSYNnhs	PLDAGAT_LNA_EPA_GLNA_PC_4_c	PLDAGAT_LNA_EPA_LNA_PC_1_c	PLDAGAT_LNA_EPA_LNA_PC_7_c	PLDAGAT_LNA_EPA_GLNA_PE_14_c	PLDAGAT_PALM_EPA_LNA_PC_7_c
no_ortho_Pvinckeivinckeivinckei	CERS226	HEMEOSm	ILETRSm	THRTRSm	VALTRSm	DHPS	CD2t4	DHPS2	UPLA4FNT	CERS126	HISTRSm	PHETRSm	TRPTRSm	AGPAT190	DHORD2	CERS124	LYSTRSm	METTRSm	PPTTm	HBZOPT6	FEDCabc	ALATL	APAPTm	HEMEOSm_1	ASPTRSm	CERS224	CRNCARtm	DOLASNT	HEMELm	SECYSTL	HCGALm	CBFCc	biomass
no_ortho_EhistolyticaHM1IMSS-A	NORRDX	UPLA4FNT	NALN6	UPLA4NT	FEDCabc	TPK1	NADDPe	LACZe	ADOCBLPPc	ENLIPIDAt1exc	DOLASNTc	GLUB0AT3tc
no_ortho_NceranaeBRL01	PANTS	NaKt_1	I2FE2SR	HBZOPT6	GLUS_F420	LIPO3S24_BS	SERTRS	THZPSN3	SERTRS2	DXHPScmc	FAS80ACPm_Lc	ENLIPIDAt1exc	protein_bm	GHMT2r
no_ortho_TcruzimarinkelleiB7	HEMEOSm	LIPOS	UPLA4FNT	NALN6	IPDDI3x	AHSERL3	I2FE2SR	2HP6MPMOm	FTHFLmi	LYSTRSm	METTRSm	PPTTm	UPLA4NT	HBZOPT6	HBZOPT6m_1	IPDDI3y	APAPTm	HEMEOSm_1	ACSERLm	APCS	BC10_new	UDPDPS2	DMATT2	DOLASNT	ACSERL	IPDPUPT	NDP3ex	CYSS_m	ENLIPIDAt1exc	CHOPT_MYRS_OLE_c	CHOPT_DHA_DHA_c	CHOLESTle_1nhs	CHOPT_HDE_OLE_c	LDL_HSSYNnhs	PLDAGAT_DHA_EPA_DHA_PC_4_c	CHOPT_MYRS_DHA_c	PLDAGAT_HDE_PALM_EPA_PE_9_c	CHOPT_HDE_HDE_c	PLDAGAT_HDE_EPA_DHA_PC_4_c	HDL_HSDEGnhs	RHAT1	2_7_8_3	CHOPT_HDE_DHA_c	ACOADAGAT_HDE_PALM_EPA_c	LPS3enhs	PLDAGAT_HDE_MYRS_LNA_PE_10_c	PLDAGAT_HDE_EPA_OLE_PE_15_c	LPSe_cho	PLDAGAT_HDE_EPA_LNA_PE_13_c
PcynomolgiB	HEMEOSm	ILETRSm	THRTRSm	VALTRSm	ASNTRSm	HISTRSm	PHETRSm	FTHFLmi	GHMT2rm	LYSTRSm	METTRSm	PPTTm	HBZOPT6m_1	FEDCabc	APAPTm	HEMEOSm_1	ASPTRSm	CRNCARtm	DOLASNT	HEMELm	NDP3ex	SECYSTL	HCGALm	CBFCc	FCLT_ap	HBZOPTm	DOLPMT3	GHMT2r_ap	GHMT2r_m
no_ortho_CfasciculataCfCl	SQD2_183_9_12_15	NALN6	SQD2_183_6_9_12	FTHFLmi	LYSTRSm	METTRSm	PPTTm	HBZOPT6m_1	FEDCabc	SQD2_181_9	SQD2_182_9_12	APAPTm	HEMEOSm_1	CRNCARtm	TPK1	SQD2_184_6_9_12_15	DOLASNT	NDP3ex	LACZe	LPSSYN_HPc	ENLIPIDAt1exc	PLDAGAT_HDE_ARA_ARA_PE_13_c	PLDAGAT_LNA_EPA_LNA_PC_3_c	PLDAGAT_DHA_EPA_ARA_PE_13_c
no_ortho_LpyrrhocorisH10	SQD2_160	SQD2_183_9_12_15	CD2t4	NALN6	SQD2_183_6_9_12	SQD2_181	FTHFLmi	LYSTRSm	METTRSm	PPTTm	HBZOPT6m_1	FEDCabc	SQD2_161	SQD2_181_9	SQD2_182_9_12	HEMEOSm_1	TECA2S	TPK1	SQD2_180	SQD2_184_6_9_12_15	DOLASNT	NDP3ex	LACZe	ASNNe	ENLIPIDAt1exc
no_ortho_GintestinalisAssemblageBGS	PPPNDO	CERH124	NORRDX	F4H2O	PYDXO_1	NODOx	NODOy	PYAM5PO	SARCOX	ROO	CINNDO	CERH126	HBZOPT6	PDX5POi	THZPSN3	PYDXNO	G13MT	3NTYROXDAppc	ENLIPIDAt1exc	LLDH_ferr_mc	DOLASNTc	LLDH_ferr_xc	protein_bm
PfalciparumML01	HEMEOSm	ILETRSm	THRTRSm	VALTRSm	CDGGGPP3	CD2t4	ASNTRSm	HISTRSm	PHETRSm	AGPAT190	GHMT2rm	LYSTRSm	METTRSm	PPTTm	HBZOPT6	FEDCabc	APAPTm	HEMEOSm_1	ASPTRSm	CRNCARtm	CDGGGPP4	DOLASNT	HEMELm	HCGALm	SECYSTL	CYO1bpp_sync	ENLIPIDAt1exc	CYO1b2pp_sync	THZPSN_mt2	THZPSNm	GHMT2r_ap	GHMT2r_m	DOLPMT3	FCLT_ap
no_ortho_EaedisUSNM41457	PANTS	4M2OPLOXRD	PLDAGAT16018111Z1819Z2	PLDAGAT16018111Z1819Z4	PLDAGAT16018111Z1601	PLDAGAT16018111Z1602	PLDAGAT18111Z18111Z1601	PLDAGAT18111Z18111Z18111Z2	PLDAGAT18111Z18111Z1819Z4	UREASE	HBZOPT6	FEDCabc	NTRARz	PLDAGAT16018111Z18111Z1	PLDAGAT16018111Z18111Z2	PLDAGAT16018111Z1819Z3	PLDAGAT18111Z18111Z1819Z3	THZPSN3	3M2OBLOXRD	3M2OPLOXRD	TPK1	PLDAGAT16018111Z18111Z3	PLDAGAT16018111Z1819Z1	PLDAGAT18111Z18111Z1602	PLDAGAT18111Z18111Z18111Z1	PLDAGAT18111Z18111Z18111Z3	PLDAGAT18111Z18111Z1819Z1	PLDAGAT18111Z18111Z1819Z2	ENLIPIDAt1exc
no_ortho_EinvadensIP1	2AGPGAT141	MCBTS3	2AGPGAT161	UPLA4FNT	NALN6	MCBTS2	MCBTS	2AGPEAT141	UPLA4NT	HBZOPT6	FEDCabc	2AGPEAT161	NTR3B	LACZe	ASNNe	NADDPe	DVPCHLD450ORc	PCHLD450ORc	DOLASNTc	DVPCHLD646ORc	PCHLD646ORc	protein_bm
no_ortho_CveliaCCMP2878	BTS3r	DHPS	DHORD3	MCBTS3	DHPS2	BTSr	HEMEOMOm	HISTRSm	PHETRSm	NALN6	FOLD3	MCBTS2	MCBTS	DHORD2	2HP6MPMOm	LYSTRSm	PPTTm	HBZOPT6m_1	MCPST	CRNCARtm	TPK1	FOLD3_1	DOLASNT	URO	SULOm	FEROt	GOX_m	r0016	DVPCHLD450ORc	DVPCHLD646ORc	ENLIPIDAt1exc
no_ortho_EhepatopenaeiTH1	2AGPGAT120	2AGPGAT141	2AGPGAT180	AACPS5	AACPS6	AACPS9	PANTS	2AGPEAT140	2AGPEAT160	2AGPGAT161	AACPS1	AACPS3	AACPS4	AACPS7	UPLA4FNT	2AGPEAT141	2AGPGAT160	ALATA_D2	GRTT	DIPS	UDPDPS	UPLA4NT	HBZOPT6	2AGPEAT120	2AGPEAT161	2AGPEAT180	2AGPEAT181	2AGPGAT140	2AGPGAT181	AACPS2	AACPS8	THZPSN3	TPK1	IPDPUPT	GAL1PPppc	DXHPScmc
no_ortho_CtyzzeriUGA55	FAS141ACPm	FAS181ACPm	THRTRSm	VALTRSm	HEXTT	PREPTHS2	MCBTS3	GRTT2	MEGLYXYLAMH	PTOR	3OAS121	3OAS80	ULA4NFT	FAS182ACPm	HBZOPT6m	HEMEOMOm	HISTRSm	TRPTRSm	MCBTS2	MCBTS	AMYe	GLYCOe	LIDOAMH	3OAS60	ALATA_D2	DMATT	OPMEACPS	2HP6MPMOm	FAS80ACPm_L	GHMT2rm	LYSTRSm	METTRSm	HBZOPT6	HBZOPT6m_1	FEDCabc	ALATL	3OAS141	THZPSN3	ASPTRSm	FAS161ACPm	UDPDPS2	AMYLe	DOLASNT	IPDPUPT	SECYSTL	DVPCHLD450ORc	PCHLD450ORc	ENLIPIDAt1exc	DVPCHLD646ORc
no_ortho_CcayetanensisCHN_HEN01	2AGPGAT141	THRTRSm	VALTRSm	MCBTS3	MEGLYXYLAMH	HCGALm	DHPS2	HISTRSm	PHETRSm	FOLD3	MCBTS2	MCBTS	AGPAT190	LIDOAMH	2AGPEAT141	DHORD2	LYSTRSm	METTRSm	PPTTm	HBZOPT6	HBZOPT6m_1	FEDCabc	ALATL	G12MT4	MECDPDH5	ASPTRSm	CRNCARtm	DOLASNT	G12MT3	HEMELm	SECYSTL	TREHe	CYSS_m	ENLIPIDAt1exc	PCMEH2ppc	HDSc	GLS2e
Pfalciparum7G8	HEMEOSm	ILETRSm	THRTRSm	VALTRSm	CDGGGPP3	CD2t4	ASNTRSm	HISTRSm	PHETRSm	AGPAT190	GHMT2rm	LYSTRSm	METTRSm	PPTTm	HBZOPT6	FEDCabc	APAPTm	HEMEOSm_1	ASPTRSm	CRNCARtm	CDGGGPP4	DOLASNT	HEMELm	SECYSTL	HCGALm	CYO1b2pp_sync	CYO1bpp_sync	ENLIPIDAt1exc	THZPSN_mt2	THZPSNm	GHMT2r_ap	GHMT2r_m	DOLPMT3	FCLT_ap
no_ortho_Heriocheircanceri	GRTT2	NaKt_1	GRTT	DIPS	UDPDPS	HBZOPT6	FEDCabc	THZPSN3	YUMPS	PSUDS	GGTAe2	MLDEP1ppc	MLDEP2ppc	ENLIPIDAt1exc
no_ortho_EmoshkovskiiLaredo	2AGPGAT141	MCBTS3	NORRDX	NALN6	PPDIMAS	MCBTS2	MCBTS	2AGPEAT141	FEDCabc	THZPSN3	TPK1	PDIMAS	DMATT2	UDCPDPex	LACZe	NADDPe	DOLASNTc	ENLIPIDAt1exc	ADOCBLPPc	HPT_h	G1PUT_h	PINAt_h
no_ortho_HhammondiHH34	2AGPGAT141	THRTRSm	VALTRSm	IACGAMS	CD2t4	DHPS2	HISTRSm	PHETRSm	2AGPEAT141	DHORD2	LYSTRSm	METTRSm	PPTTm	UREASE	HBZOPT6	HBZOPT6m_1	ALATL	HEMEOSm_1	LIPO3S24_BS	MCPST	ASPTRSm	DOLASNT	HEMELm	SECYSTL	CYSS_m	ENLIPIDAt1exc	DVPCHLD646ORc	PCHLD646ORc	DVPCHLD450ORc	PCHLD450ORc
no_ortho_OcolligataOC4	2AGPGAT120	2AGPGAT141	2AGPGAT180	PANTS	4M2OPLOXRD	GRTT2	2AGPEAT140	2AGPEAT160	2AGPGAT161	2AGPEAT141	2AGPGAT160	GRTT	DIPS	HBZOPT6	FEDCabc	2AGPEAT120	2AGPEAT161	2AGPEAT180	2AGPEAT181	2AGPGAT140	2AGPGAT181	SERTRS	THZPSN3	3M2OBLOXRD	3M2OPLOXRD	SERTRS2	DXHPScmc	OHPHM6nc	GTHPe
PfalciparumHB3	HEMEOSm	ILETRSm	THRTRSm	VALTRSm	CDGGGPP3	CD2t4	ASNTRSm	HISTRSm	PHETRSm	AGPAT190	GHMT2rm	LYSTRSm	METTRSm	PPTTm	HBZOPT6	FEDCabc	APAPTm	HEMEOSm_1	ASPTRSm	CRNCARtm	CDGGGPP4	DOLASNT	HEMELm	HCGALm	SECYSTL	CYO1bpp_sync	ENLIPIDAt1exc	CYO1b2pp_sync	THZPSN_mt2	THZPSNm	GHMT2r_ap	GHMT2r_m	DOLPMT3	FCLT_ap
no_ortho_TcruziSylvioX10-1-2012	FAS141ACPm	FAS181ACPm	HEMEOSm	FAS182ACPm	NALN6	I2FE2SR	2HP6MPMOm	FTHFLmi	LYSTRSm	METTRSm	PPTTm	HBZOPT6	HBZOPT6m_1	APAPTm	HEMEOSm_1	APCS	FAS161ACPm	TPK1	DOLASNT	NDP3ex	ASNNe	CHOPT_OLE_MYRS_c	MOAT2	PLDAGAT_HDE_PALM_LNA_PC_7_c	CHOPT_MYRS_DHA_c	CHOPT_OLE_DHA_c	DHNAPHT	PLDAGAT_HDE_PALM_LNA_PC_3_c	PLDAGAT_LNA_EPA_LNA_PC_8_c	MOAT_HP	CHOPT_MYRS_EPA_c
PfalciparumCD01	HEMEOSm	ILETRSm	THRTRSm	VALTRSm	CDGGGPP3	CD2t4	ASNTRSm	HISTRSm	PHETRSm	AGPAT190	GHMT2rm	LYSTRSm	METTRSm	PPTTm	HBZOPT6	FEDCabc	APAPTm	HEMEOSm_1	ASPTRSm	CRNCARtm	CDGGGPP4	DOLASNT	HEMELm	HCGALm	SECYSTL	ENLIPIDAt1exc	CBFCc	THZPSN_mt2	THZPSNm	GHMT2r_ap	GHMT2r_m	DOLPMT3	FCLT_ap
PvivaxSal1	HEMEOSm	ILETRSm	THRTRSm	VALTRSm	CD2t4	ASNTRSm	HISTRSm	PHETRSm	FTHFLmi	GHMT2rm	LYSTRSm	METTRSm	PPTTm	FEDCabc	APAPTm	HEMEOSm_1	ASPTRSm	CRNCARtm	DOLASNT	HEMELm	SECYSTL	HCGALm	CYO1bpp_sync	ENLIPIDAt1exc	CYO1b2pp_sync	DOLPMT3	GHMT2r_ap	GHMT2r_m	FCLT_ap
no_ortho_TbruceiLister427_2018	2AGPGAT141	HEMEOSm	CD2t4	2AGPGAT161	AHSERL3	2AGPEAT141	2HP6MPMOm	FTHFLmi	LYSTRSm	METTRSm	PPTTm	HBZOPT6	HBZOPT6m_1	APAPTm	HEMEOSm_1	2AGPEAT161	APCS	DOLASNT	ACSERL	NDP3ex	THIORDXm	CYSS_m	ENLIPIDAt1exc
no_ortho_PvivaxP01	HEMEOSm	ILETRSm	THRTRSm	VALTRSm	DHPS	NTRARf	CD2t4	DHPS2	ASNTRSm	HISTRSm	PHETRSm	FTHFLmi	GHMT2rm	LYSTRSm	METTRSm	PPTTm	FEDCabc	ALATL	APAPTm	HEMEOSm_1	ASPTRSm	CRNCARtm	DOLASNT	HEMELm	HCGALm	SECYSTL	CYO1bpp_sync	ENLIPIDAt1exc	CYO1b2pp_sync	biomass	ACOADAGAT_HDE_EPA_ARA_c	PLDAGAT_HDE_EPA_ARA_PE_11_c
no_ortho_AspWSBS2006	2AGPGAT120	2AGPGAT141	AACPS9	2AGPEAT140	2AGPGAT161	AACPS1	AACPS4	AACPS7	NaKt_1	2AGPEAT141	ALATA_D2	DIPS	NNMT	HBZOPT6	FEDCabc	2AGPEAT120	2AGPEAT161	2AGPGAT140	AACPS2	AACPS8	THZPSN3	TPK1	AHALc	OHPHM6nc	protein_bm
no_ortho_PvinckeipetteriCR	HEMEOSm	ILETRSm	THRTRSm	VALTRSm	DHPS	NTRARf	CD2t4	DHPS2	UPLA4FNT	HISTRSm	PHETRSm	TRPTRSm	CERS124	GHMT2rm	LYSTRSm	METTRSm	PPTTm	HBZOPT6	FEDCabc	ALATL	APAPTm	HEMEOSm_1	ASPTRSm	CERS224	CRNCARtm	DOLASNT	HEMELm	HCGALm	SECYSTL	CBFCc	biomass	PLDAGAT_HDE_EPA_ARA_PE_13_c	PLDAGAT_EPA_EPA_ARA_PC_2_c	ACOADAGAT_HDE_EPA_DHA_c	ACOADAGAT_HDE_EPA_ARA_c	ACOADAGAT_DHA_EPA_DHA_c	ACOADAGAT_EPA_EPA_ARA_c	LPCAT_HDE_EPA_sn2_c
no_ortho_EhistolyticaHM3IMSS	2AGPGAT141	NORRDX	UPLA4FNT	NALN6	2AGPEAT141	UPLA4NT	FEDCabc	TPK1	DMATT2	ENLIPIDAt1exc	DOLASNTc	protein_bm
no_ortho_PfalciparumKH02	HEMEOSm	ILETRSm	THRTRSm	VALTRSm	CDGGGPP3	CD2t4	ASNTRSm	HISTRSm	PHETRSm	AGPAT190	GHMT2rm	LYSTRSm	METTRSm	PPTTm	HBZOPT6	ALATL	APAPTm	HEMEOSm_1	ASPTRSm	CRNCARtm	CDGGGPP4	DOLASNT	HEMELm	HCGALm	SECYSTL	CYO1bpp_sync	CYO1b2pp_sync	ENLIPIDAt1exc	biomass
Pyoeliiyoelii17XNL	HEMEOSm	ILETRSm	THRTRSm	VALTRSm	CD2t4	UPLA4FNT	HISTRSm	PHETRSm	LYSTRSm	METTRSm	PPTTm	FEDCabc	APAPTm	HEMEOSm_1	ASPTRSm	CRNCARtm	DOLASNT	HEMELm	HCGALm	SECYSTL	CYO1bpp_sync	CYO1b2pp_sync	ENLIPIDAt1exc	GHMT2r_ap	DOLPMT3	FCLT_ap
no_ortho_PconfusumCUL13	HEMEOSm	THRTRSm	VALTRSm	MCBTS3	SQD2_160	SQD2_183_9_12_15	CD2t4	MOCOS	WCOS	NALN6	MCBTS2	MCBTS	SQD2_183_6_9_12	SQD2_181	CYANST	2HP6MPMOm	FTHFLmi	GHMT2rm	LYSTRSm	METTRSm	NNDPRm	PPTTm	HBZOPT6	HBZOPT6m_1	FEDCabc	SQD2_161	SQD2_181_9	SQD2_182_9_12	ALATL	APAPTm	HEMEOSm_1	LIPO3S24_BS	TPK1	SQD2_180	SQD2_184_6_9_12_15	DOLASNT	SULOm	NDP3ex	UDCPDPex	RE1860E	SECYSTL	ENLIPIDAt1exc	AHALc	PENAMc
no_ortho_PblacklockiG01	HEMEOSm	ILETRSm	THRTRSm	VALTRSm	CDGGGPP3	ASNTRSm	HISTRSm	PHETRSm	GHMT2rm	LYSTRSm	METTRSm	HBZOPT6	FEDCabc	ALATL	APAPTm	HEMEOSm_1	ASPTRSm	CRNCARtm	TPK1	CDGGGPP4	DOLASNT	HEMELm	HCGALm	SECYSTL	CBFCc	ENLIPIDAt1exc	biomass
no_ortho_EhellemSwiss	PANTS	4M2OPLOXRD	DIPS	HBZOPT6	FEDCabc	AGPAT120	THZPSN3	3M2OBLOXRD	3M2OPLOXRD	L_LACD	ENLIPIDAt1exc	OHPHM6nc	GTHPe
no_ortho_TparvaMuguga	CERS226	C100SN	CERS126	EPISTAT_SC	AGPAT190	TKT2	CERS124	ZYMSTAT_SC	HBZOPT6	FEDCabc	S2FE2SR	CERS224	ERGSTAT_SC	FECOSTAT_SC	LANOSTAT_SC	TPK1	AGPAT160190	CYO1b2pp_sync	HBZOPT6mc	AHALc	CYO1bpp_sync
no_ortho_GintestinalisAssemblageEP15	CERH124	NORRDX	F4H2O	PYDXO_1	NODOx	NODOy	PYAM5PO	ROO	CERH126	HBZOPT6	FEDCabc	ACGAMT	PDX5POi	THZPSN3	PYDXNO	G13MT	LLDH_ferr_xc	3NTYROXDAppc	ENLIPIDAt1exc	LLDH_ferr_mc	DOLASNTc	r2420
no_ortho_PfalciparumKH01	HEMEOSm	ILETRSm	THRTRSm	VALTRSm	CDGGGPP3	CD2t4	ASNTRSm	HISTRSm	PHETRSm	AGPAT190	GHMT2rm	LYSTRSm	METTRSm	PPTTm	HBZOPT6	ALATL	APAPTm	HEMEOSm_1	ASPTRSm	CRNCARtm	CDGGGPP4	DOLASNT	HEMELm	HCGALm	SECYSTL	CYO1bpp_sync	ENLIPIDAt1exc	CYO1b2pp_sync	biomass
no_ortho_TtheileriEdinburgh	HEMEOSm	THRTRSm	VALTRSm	UPLA4FNT	NALN6	2HP6MPMOm	FTHFLmi	GHMT2rm	LYSTRSm	METTRSm	PPTTm	SUCRe	UPLA4NT	HBZOPT6	HBZOPT6m_1	FEDCabc	ALATL	APAPTm	HEMEOSm_1	APCS	DOLASNT	SULOm	LACZe	NDP3ex	ASNNe	SECYSTL	ENLIPIDAt1exc	NDH1_4ppc	NADPNe	LPCAT_OLE_DHA_sn2_c	CHOPT_OLE_PALM_c	PLDAGAT_PALM_ARA_PALM_PE_14_c	CHOPT_OLE_DHA_c	PLDAGAT_PALM_EPA_DHA_PC_3_c	PLDAGAT_EPA_EPA_LNA_PE_16_c	CHOPT_STC_EPA_c	PLDAGAT_MYRS_EPA_LNA_PE_13_c	PLDAGAT_LNA_EPA_ARA_PC_4_c	PLDAGAT_MYRS_EPA_LNA_PC_2_c	CEPTC_16_0_18_2nhs	PLDAGAT_LNA_EPA_ARA_PC_3_c
no_ortho_ThominisUnknown	C160SN	GRTT2	C100SN	PLDAGAT16018111Z1819Z2	PLDAGAT16018111Z1819Z4	PLDAGAT1601819Z1601	PLDAGAT1601819Z18111Z1	PLDAGAT1601819Z1819Z3	PLDAGAT1601819Z1819Z4	PLDAGAT18111Z1819Z1601	PLDAGAT18111Z1819Z1602	PLDAGAT18111Z1819Z18111Z1	PLDAGAT1819Z18111Z1601	PLDAGAT1819Z18111Z1819Z1	PLDAGAT1819Z18111Z1819Z4	PLDAGAT1819Z1819Z18111Z1	PLDAGAT1819Z1819Z18111Z2	PLDAGAT1819Z1819Z18111Z3	C181SN	NaKt_1	PLDAGAT16018111Z1601	PLDAGAT16018111Z1602	PLDAGAT1601819Z18111Z2	PLDAGAT1601819Z18111Z3	PLDAGAT1801819Z18111Z1	PLDAGAT1801819Z1819Z3	PLDAGAT18111Z18111Z1601	PLDAGAT18111Z18111Z18111Z2	PLDAGAT18111Z18111Z1819Z4	PLDAGAT18111Z1819Z1819Z1	PLDAGAT18111Z1819Z1819Z3	PLDAGAT18111Z1819Z1819Z4	PLDAGAT1819Z18111Z1819Z2	PLDAGAT1819Z1819Z1601	PLDAGAT1819Z1819Z1819Z1	PLDAGAT1819Z1819Z1819Z2	PLDAGAT1819Z1819Z1819Z3	PLDAGAT1819Z1819Z1819Z4	GRTT	HBZOPT6	C180SN	FEDCabc	PLDAGAT16018111Z18111Z1	PLDAGAT16018111Z18111Z2	PLDAGAT16018111Z1819Z3	PLDAGAT1801819Z1819Z2	PLDAGAT18111Z18111Z1819Z3	PLDAGAT18111Z1819Z18111Z2	PLDAGAT18111Z1819Z18111Z3
no_ortho_LpanamensisMHOMCOL81L13	THRTRSm	VALTRSm	SQD2_160	SQD2_183_9_12_15	CD2t4	SQD2_183_6_9_12	SQD2_181	2HP6MPMOm	FTHFLmi	GHMT2rm	LYSTRSm	METTRSm	PPTTm	HBZOPT6m_1	SQD2_161	SQD2_181_9	SQD2_182_9_12	ALATL	APAPTm	HEMEOSm_1	LIPO3S24_BS	APCS	CRNCARtm	TECA2S	OMMBLHX6m	TPK1	SQD2_180	SQD2_184_6_9_12_15	DOLASNT	SULOm	r0016	SECYSTL	FEROt	ENLIPIDAt1exc	LPSSYN_HPc
no_ortho_TgondiiVEG	2AGPGAT141	THRTRSm	VALTRSm	MCBTS3	MEGLYXYLAMH	DHPS2	HISTRSm	PHETRSm	MCBTS2	MCBTS	LIDOAMH	2AGPEAT141	DHORD2	LYSTRSm	METTRSm	PPTTm	GLCR1TRB1	HBZOPT6	HBZOPT6m_1	ALATL	HEMEOSm_1	MCPST	ASPTRSm	GLCR1TRA1	DOLASNT	HEMELm	CYSS_m	SECYSTL	DVPCHLD646ORc	PCHLD646ORc	MLDEP1ppc	MLDEP2ppc	DVPCHLD450ORc	ENLIPIDAt1exc	PCHLD450ORc	FE3DCITexs
no_ortho_ChominisTU502_2012	FAS141ACPm	FAS181ACPm	THRTRSm	VALTRSm	HEXTT	PREPTHS2	MCBTS3	GRTT2	MEGLYXYLAMH	PTOR	ULA4NFT	FAS182ACPm	HBZOPT6m	HEMEOMOm	HISTRSm	TRPTRSm	MCBTS2	MCBTS	AMYe	GLYCOe	LIDOAMH	ALATA_D2	DMATT	2HP6MPMOm	FAS80ACPm_L	GHMT2rm	LYSTRSm	METTRSm	HBZOPT6	HBZOPT6m_1	FEDCabc	ALATL	THZPSN3	ASPTRSm	CRNCARtm	FAS161ACPm	UDPDPS2	AMYLe	DOLASNT	IPDPUPT	SECYSTL	AGPAT1601819Zhc	AGPAT18111Z1819Zhc	ENLIPIDAt1exc	AGPAT1801819Zhc	AGPAT1819Z1819Zhc
no_ortho_BbovisT2Bo	C100SN	UPLA4FNT	EPISTAT_SC	ALATA_D2	ZYMSTAT_SC	UPLA4NT	HBZOPT6	FEDCabc	S2FE2SR	ERGSTAT_SC	FECOSTAT_SC	LANOSTAT_SC	FAS80ACPm_Lc	CYO1bpp_sync	HEMELmc	AHALc	CYO1b2pp_sync	HBZOPT6mc	DOLASNTc	HEMELhc
no_ortho_EpraecoxHoughton	GLYCTO4	HBZOPT	PREPTHS2	MCBTS3	MEGLYXYLAMH	DHROm	CD2t4	DHPS2	LIPOS	MCBTS2	MCBTS	LIDOAMH	DMATT	TKT2	DIPS	LYSTRSm	HBZOPT6	ALATL	G12MT4	ACSERLm	AMALT1	MCPST	S2FE2SR	DOLASNT	G12MT3	G13MT	SECYSTL	TREHe	AMETt2m	HCGALm	DDPAm	ASNNe	CYSS_m	TKT2hc	ENLIPIDAt1exc	protein_bm
no_ortho_EacervulinaHoughton	THRTRSm	VALTRSm	DHPS	MCBTS3	DHROm	MCTC	DHPS2	ASNTRSm	HEMEOMOm	HISTRSm	LEUTRSm	PHETRSm	FOLD3	MCBTS2	MCBTS	2HP6MPMOm	LYSTRSm	HBZOPT6	FEDCabc	ALATL	G12MT4	MCPST	ASPTRSm	DOLASNT	G12MT3	HCGALm	ENLIPIDAt1exc	GLCBRAN3
no_ortho_PgaboniG01	HEMEOSm	ILETRSm	THRTRSm	VALTRSm	CD2t4	ASNTRSm	HISTRSm	LEUTRSm	PHETRSm	GHMT2rm	LYSTRSm	METTRSm	PPTTm	HBZOPT6	FEDCabc	ALATL	APAPTm	HEMEOSm_1	ASPTRSm	CRNCARtm	DOLASNT	HEMELm	SECYSTL	HCGALm	CBFCc	biomass
no_ortho_PknowlesiH	HEMEOSm	ILETRSm	THRTRSm	VALTRSm	CD2t4	DHPS2	UPLA4FNT	ASNTRSm	HISTRSm	PHETRSm	FTHFLmi	GHMT2rm	LYSTRSm	METTRSm	PPTTm	HBZOPT6	FEDCabc	ALATL	APAPTm	HEMEOSm_1	ASPTRSm	CRNCARtm	DOLASNT	HEMELm	HCGALm	SECYSTL	CYO1bpp_sync	ENLIPIDAt1exc	CYO1b2pp_sync	biomass	HC00900t1	PLDAGAT_HDE_PALM_LNA_PC_6_c	PLDAGAT_HDE_PALM_LNA_PE_11_c	PLDAGAT_MYRS_EPA_LNA_PE_11_c
no_ortho_TequiWA	EPISTAT_SC	AGPAT190	UREASE	ZYMSTAT_SC	HBZOPT6	FEDCabc	S2FE2SR	ERGSTAT_SC	FECOSTAT_SC	LANOSTAT_SC	ARGORNt7	AHALc	CYO1bpp_sync	PCMEH2ppc	HBZOPT6mc	DOLASNTc	CYO1b2pp_sync
no_ortho_NparisiiERTm1	2AGPGAT141	PANTS	UDCPDPS	MCCC	2AGPEAT141	ALATA_D2	HBZOPT6	FEDCabc	THZPSN3	DOLASNTc	protein_bm	GTHPe
no_ortho_CfelisWinnie	EPISTAT_SC	ZYMSTAT_SC	HBZOPT6	FEDCabc	S2FE2SR	ERGSTAT_SC	FECOSTAT_SC	LANOSTAT_SC	SUCFUMt	CBFCc	ENLIPIDAt1exc	HBZOPT6mc	AHALc	DOLASNTc	PLDAGAT_HDE_EPA_OLE_PE_13_c	PCD6DS_EPA_STA_sn2_c	PCW3DS_HDE_ALNA_sn2_c	LPCAT_STC_DHA_sn2_c
no_ortho_BovataMiyake	2AGPGAT141	2AGPGAT161	2AGPEAT141	ALATA_D2	UREASE	HBZOPT6	FEDCabc	2AGPEAT161	S2FE2SR	ERGSTAT_SC	FAS80ACPm_Lc	BCAROKTc	CBFCc	CEFc	HEMELmc	DOLASNTc	HEMELhc
no_ortho_LdonovaniCL-SL	THRTRSm	VALTRSm	SQD2_160	SQD2_183_9_12_15	CD2t4	SQD2_183_6_9_12	SQD2_181	FTHFLmi	GHMT2rm	LYSTRSm	METTRSm	PPTTm	HBZOPT6m_1	SQD2_161	SQD2_181_9	SQD2_182_9_12	ALATL	APAPTm	HEMEOSm_1	LIPO3S24_BS	TECA2S	TPK1	SQD2_180	SQD2_184_6_9_12_15	NDP3ex	SECYSTL	ENLIPIDAt1exc	LPSSYN_HPc	PLDAGAT_HDE_ARA_ARA_PE_15_c	PLDAGAT_HDE_EPA_OLE_PC_5_c	RHAT1	HDL_HSSYNnhs	PLDAGAT_HDE_EPA_OLE_PE_14_c	PLDAGAT_HDE_EPA_LNA_PC_4_c	PLDAGAT_HDE_ARA_ARA_PC_7_c	LDL_HSDEGnhs
no_ortho_PneurophiliaMK1	PANTS	PLDAGAT16018111Z1819Z2	PLDAGAT16018111Z1819Z4	PLDAGAT1601819Z1601	PLDAGAT1601819Z18111Z1	PLDAGAT1601819Z1819Z3	PLDAGAT1601819Z1819Z4	PLDAGAT18111Z1819Z1601	PLDAGAT18111Z1819Z1602	PLDAGAT18111Z1819Z18111Z1	PLDAGAT1819Z18111Z1601	PLDAGAT1819Z18111Z1819Z1	PLDAGAT1819Z18111Z1819Z4	PLDAGAT1819Z1819Z18111Z1	PLDAGAT1819Z1819Z18111Z2	PLDAGAT1819Z1819Z18111Z3	TKT1	PLDAGAT16018111Z1601	PLDAGAT16018111Z1602	PLDAGAT1601819Z18111Z2	PLDAGAT1601819Z18111Z3	PLDAGAT1801819Z18111Z1	PLDAGAT1801819Z1819Z3	PLDAGAT18111Z18111Z1601	PLDAGAT18111Z18111Z18111Z2	PLDAGAT18111Z18111Z1819Z4	PLDAGAT18111Z1819Z1819Z1	PLDAGAT18111Z1819Z1819Z3	PLDAGAT18111Z1819Z1819Z4	PLDAGAT1819Z18111Z1819Z2	PLDAGAT1819Z1819Z1601	PLDAGAT1819Z1819Z1819Z1	PLDAGAT1819Z1819Z1819Z2	PLDAGAT1819Z1819Z1819Z3	PLDAGAT1819Z1819Z1819Z4	ALATA_D2	TKT2	HBZOPT6	FEDCabc	PLDAGAT16018111Z18111Z1	PLDAGAT16018111Z18111Z2	PLDAGAT16018111Z1819Z3	PLDAGAT1801819Z1819Z2	PLDAGAT18111Z18111Z1819Z3	PLDAGAT18111Z1819Z18111Z2	PLDAGAT18111Z1819Z18111Z3	PLDAGAT1819Z18111Z1602	PLDAGAT1819Z18111Z18111Z1	PLDAGAT1819Z18111Z18111Z3
no_ortho_Pchabaudichabaudi	HEMEOSm	ILETRSm	THRTRSm	VALTRSm	DHPS	NTRARf	CD2t4	DHPS2	HISTRSm	PHETRSm	TRPTRSm	AGPAT190	GHMT2rm	LYSTRSm	METTRSm	PPTTm	HBZOPT6	FEDCabc	ALATL	APAPTm	HEMEOSm_1	ASPTRSm	CRNCARtm	DOLASNT	HEMELm	HCGALm	SECYSTL	CYO1bpp_sync	CYO1b2pp_sync	biomass
Pfalciparum3D7	HEMEOSm	ILETRSm	THRTRSm	VALTRSm	CDGGGPP3	CD2t4	ASNTRSm	HISTRSm	PHETRSm	AGPAT190	GHMT2rm	LYSTRSm	METTRSm	PPTTm	HBZOPT6	FEDCabc	ALATL	APAPTm	HEMEOSm_1	ASPTRSm	CRNCARtm	CDGGGPP4	HEMELm	HCGALm	SECYSTL	ENLIPIDAt1exc	CYO1b2pp_sync	CYO1bpp_sync	biomass	ACCOAC_ap	G3PD1ir_ap	GLUDy_ap	UDPGALtg	FUT94g_cho	PLDAGAT_HDE_PALM_LNA_PE_10_c	PLDAGAT_LNA_EPA_LNA_PC_4_c	HMR_0820nhs	LPCAT_LNA_EPA_sn2_c	ACOADAGAT_EPA_EPA_DHA_c	PLDAGAT_LNA_EPA_LNA_PE_10_c	FUT14g_cho	PLDAGAT_HDE_PALM_LNA_PE_11_c	HMR_0876nhs
no_ortho_GniphandrodesUnknown	2AGPGAT141	THRTRSm	VALTRSm	MCBTS3	CDGGGPP3	MEGLYXYLAMH	DHPS2	DHORD4i	HEMEOMOm	HISTRSm	MCCC	MCBTS2	MCBTS	LIDOAMH	AHSERL3	2AGPEAT141	GHMT2rm	LYSTRSm	METTRSm	UREASE	FEDCabc	ALATL	APAPTm	APCS	THZPSN3	CDGGGPP4	DOLASNT	ACSERL	TREHe	r0093	CYSS_m	NTD7e	LACZe	NTD9e	ASNNe	NTD4e	CD2t4	UACGALPppc	UACGAMPppc	UDPGALPppc	ENLIPIDAt1exc
PcynomolgiM	HEMEOSm	ILETRSm	THRTRSm	VALTRSm	CD2t4	ASNTRSm	HISTRSm	PHETRSm	FTHFLmi	GHMT2rm	LYSTRSm	METTRSm	PPTTm	FEDCabc	APAPTm	HEMEOSm_1	ASPTRSm	CRNCARtm	DOLASNT	HEMELm	SECYSTL	HCGALm	CYO1b2pp_sync	CYO1bpp_sync	ENLIPIDAt1exc	FCLT_ap	DOLPMT3	GHMT2r_ap	GHMT2r_m
no_ortho_AcastellaniiNeff	BTS3r	MCBTS3	DHPS2	NALN6	MCBTS2	MCBTS	AGPAT182_9_12	TECA2S	CODH2r	FEROt	r0016	r0281	3NTYROXDAppc	DOLASNTc	CLPNSm_SCc	DVPCHLD450ORc	PCHLD450ORc	DVPCHLD646ORc	PCHLD646ORc	ENLIPIDAt1exc
Pgallinaceum8A	HEMEOSm	ILETRSm	THRTRSm	VALTRSm	CD2t4	UPLA4FNT	ASNTRSm	HISTRSm	PHETRSm	TRPTRSm	AGPAT190	LYSTRSm	METTRSm	PPTTm	HBZOPT6	FEDCabc	APAPTm	ASPTRSm	CRNCARtm	DOLASNT	HEMELm	HCGALm	SECYSTL	CYO1bpp_sync	ENLIPIDAt1exc	CYO1b2pp_sync	FCLT_ap	DOLPMT3	GHMT2r_ap	GLUth
no_ortho_NbombycisCQ1	2AGPGAT141	PANTS	4M2OPLOXRD	C160SN	ARGORNt7	C181SN	2AGPEAT141	C180SN	FEDCabc	SERTRS	3M2OPLOXRD	C140SN	L_LACD	ENLIPIDAt1exc	SERTRS2c	protein_bm	GHMT2r
no_ortho_Slophii42_110	PANTS	GRTT2	PLDAGAT16018111Z1819Z2	PLDAGAT16018111Z1819Z4	PLDAGAT1601819Z1601	PLDAGAT1601819Z18111Z1	PLDAGAT1601819Z1819Z3	PLDAGAT1601819Z1819Z4	PLDAGAT18111Z1819Z1601	PLDAGAT18111Z1819Z1602	PLDAGAT18111Z1819Z18111Z1	PLDAGAT1819Z18111Z1601	PLDAGAT1819Z18111Z1819Z1	PLDAGAT1819Z18111Z1819Z4	PLDAGAT1819Z1819Z18111Z1	PLDAGAT1819Z1819Z18111Z2	PLDAGAT1819Z1819Z18111Z3	PLDAGAT16018111Z1601	PLDAGAT16018111Z1602	PLDAGAT1601819Z18111Z2	PLDAGAT1601819Z18111Z3	PLDAGAT1801819Z18111Z1	PLDAGAT1801819Z1819Z3	PLDAGAT18111Z18111Z1601	PLDAGAT18111Z18111Z18111Z2	PLDAGAT18111Z18111Z1819Z4	PLDAGAT18111Z1819Z1819Z1	PLDAGAT18111Z1819Z1819Z3	PLDAGAT18111Z1819Z1819Z4	PLDAGAT1819Z18111Z1819Z2	PLDAGAT1819Z1819Z1601	PLDAGAT1819Z1819Z1819Z1	PLDAGAT1819Z1819Z1819Z2	PLDAGAT1819Z1819Z1819Z3	PLDAGAT1819Z1819Z1819Z4	GRTT	HBZOPT6	FEDCabc	PLDAGAT16018111Z18111Z1	PLDAGAT16018111Z18111Z2	PLDAGAT16018111Z1819Z3	PLDAGAT1801819Z1819Z2	PLDAGAT18111Z18111Z1819Z3	PLDAGAT18111Z1819Z18111Z2	PLDAGAT18111Z1819Z18111Z3	PLDAGAT1819Z18111Z1602	PLDAGAT1819Z18111Z18111Z1	PLDAGAT1819Z18111Z18111Z3	PLDAGAT1819Z18111Z1819Z3
no_ortho_PfalciparumML01	HEMEOSm	ILETRSm	THRTRSm	VALTRSm	CDGGGPP3	CD2t4	ASNTRSm	HISTRSm	PHETRSm	AGPAT190	GHMT2rm	LYSTRSm	METTRSm	PPTTm	HBZOPT6	ALATL	APAPTm	HEMEOSm_1	ASPTRSm	CRNCARtm	CDGGGPP4	DOLASNT	HEMELm	HCGALm	SECYSTL	CYO1bpp_sync	ENLIPIDAt1exc	CYO1b2pp_sync	biomass
PovalecurtisiGH01	HEMEOSm	ILETRSm	THRTRSm	VALTRSm	MCBTS3	CD2t4	UPLA4FNT	HISTRSm	PHETRSm	MCBTS2	MCBTS	AGPAT190	DHORD2	GHMT2rm	LYSTRSm	METTRSm	PPTTm	HBZOPT6	FEDCabc	APAPTm	HEMEOSm_1	ASPTRSm	CERS224	CRNCARtm	DOLASNT	HEMELm	SECYSTL	HCGALm	CBFCc	ENLIPIDAt1exc	DSBAO1e	FCLT_ap	DOLPMT3	GHMT2r_m	GHMT2r_ap	LPCAT_DHA_EPA_sn2_c	PLDAGAT_LNA_EPA_ARA_PC_6_c	ACOADAGAT_LNA_EPA_ARA_c	LPCAT_LNA_EPA_sn2_c	PLDAGAT_HDE_EPA_LNA_PC_1_c
no_ortho_BbigeminaBOND	2AGPGAT141	UPLA4FNT	2AGPEAT141	ALATA_D2	UREASE	UPLA4NT	HBZOPT6	FEDCabc	S2FE2SR	ERGSTAT_SC	DOLASNTc	HEMELhc	HEMELmc	CBFCc
no_ortho_Pyoeliiyoelii17X	HEMEOSm	ILETRSm	THRTRSm	VALTRSm	DHPS	NTRARf	CD2t4	DHPS2	UPLA4FNT	HISTRSm	PHETRSm	TRPTRSm	LYSTRSm	METTRSm	PPTTm	HBZOPT6	FEDCabc	ALATL	APAPTm	HEMEOSm_1	ASPTRSm	CRNCARtm	DOLASNT	HEMELm	HCGALm	SECYSTL	CYO1bpp_sync	ENLIPIDAt1exc	CYO1b2pp_sync	biomass
no_ortho_TbruceiLister427	2AGPGAT141	HEMEOSm	CD2t4	2AGPGAT161	AHSERL3	2AGPEAT141	2HP6MPMOm	FTHFLmi	LYSTRSm	METTRSm	PPTTm	HBZOPT6	HBZOPT6m_1	APAPTm	HEMEOSm_1	2AGPEAT161	APCS	DOLASNT	ACSERL	NDP3ex	THIORDXm	CYSS_m	ENLIPIDAt1exc
no_ortho_LpanamensisMHOMPA94PSC1	THRTRSm	VALTRSm	SQD2_160	SQD2_183_9_12_15	CD2t4	SQD2_183_6_9_12	SQD2_181	2HP6MPMOm	FTHFLmi	GHMT2rm	LYSTRSm	METTRSm	PPTTm	HBZOPT6m_1	SQD2_161	SQD2_181_9	SQD2_182_9_12	ALATL	APAPTm	HEMEOSm_1	LIPO3S24_BS	APCS	CRNCARtm	TECA2S	OMMBLHX6m	TPK1	SQD2_180	SQD2_184_6_9_12_15	DOLASNT	SULOm	r0016	FEROt	SECYSTL	ENLIPIDAt1exc	LPSSYN_HPc	HMR_0844nhs
no_ortho_Pfalciparum7G8	HEMEOSm	ILETRSm	THRTRSm	VALTRSm	CDGGGPP3	CD2t4	ASNTRSm	HISTRSm	PHETRSm	AGPAT190	GHMT2rm	LYSTRSm	METTRSm	PPTTm	HBZOPT6	ALATL	APAPTm	HEMEOSm_1	ASPTRSm	CRNCARtm	CDGGGPP4	DOLASNT	HEMELm	SECYSTL	HCGALm	CYO1b2pp_sync	CYO1bpp_sync	ENLIPIDAt1exc	biomass
PvinckeipetteriCR	HEMEOSm	ILETRSm	THRTRSm	VALTRSm	CD2t4	UPLA4FNT	HISTRSm	PHETRSm	TRPTRSm	FTHFLmi	GHMT2rm	LYSTRSm	METTRSm	PPTTm	HBZOPT6	FEDCabc	APAPTm	HEMEOSm_1	ASPTRSm	CERS224	CRNCARtm	DOLASNT	HEMELm	HCGALm	SECYSTL	CBFCc	GHMT2r_m	GHMT2r_ap	FCLT_ap	DOLPMT3	CDCA3GSc	HEPT2	RHAT1
no_ortho_LinfantumJPCM5	THRTRSm	VALTRSm	SQD2_183_9_12_15	CD2t4	SQD2_183_6_9_12	2HP6MPMOm	FTHFLmi	GHMT2rm	LYSTRSm	METTRSm	PPTTm	HBZOPT6m_1	SQD2_181_9	SQD2_182_9_12	ALATL	APAPTm	HEMEOSm_1	LIPO3S24_BS	CRNCARtm	TECA2S	TPK1	SQD2_184_6_9_12_15	DOLASNT	SULOm	SECYSTL	NDP3ex	LPSSYN_HPc	ENLIPIDAt1exc	AACPDAGAT_HDE_HDE_PALM_h	GGCHLDAR	ACHMSSELCYSLh	ACP1619ZD9DS	ACALDh
no_ortho_EintestinalisATCC50506	PANTS	CERS226	4M2OPLOXRD	CERS126	ALATA_D2	DIPS	HBZOPT6	FEDCabc	THZPSN3	3M2OBLOXRD	3M2OPLOXRD	OHPHM6nc
no_ortho_EhistolyticaHM1IMSS	2AGPGAT141	NORRDX	UPLA4FNT	NALN6	2AGPEAT141	UPLA4NT	FEDCabc	TPK1	DMATT2	ENLIPIDAt1exc	DOLASNTc	r2387	LPCAT_DHA_DHA_sn2_c	PLDAGAT_HDE_EPA_LNA_PC_1_c	ARTFR56nhs	r2386
PreichenowiG01	HEMEOSm	ILETRSm	THRTRSm	VALTRSm	CDGGGPP3	CD2t4	ASNTRSm	HISTRSm	PHETRSm	AGPAT190	GHMT2rm	LYSTRSm	METTRSm	PPTTm	HBZOPT6	FEDCabc	APAPTm	HEMEOSm_1	ASPTRSm	CRNCARtm	CDGGGPP4	DOLASNT	HEMELm	SECYSTL	HCGALm	CBFCc	GHMT2r_ap	GHMT2r_m	DOLPMT3	FCLT_ap
PrelictumSGS1-like	HEMEOSm	ILETRSm	THRTRSm	VALTRSm	CD2t4	UPLA4FNT	ASNTRSm	HISTRSm	PHETRSm	TRPTRSm	AGPAT190	LYSTRSm	METTRSm	PPTTm	HBZOPT6	FEDCabc	APAPTm	HEMEOSm_1	ASPTRSm	CRNCARtm	DOLASNT	HEMELm	HCGALm	SECYSTL	CYO1bpp_sync	ENLIPIDAt1exc	CYO1b2pp_sync	FCLT_ap	DOLPMT3	GHMT2r_ap
no_ortho_PgaboniSY75	HEMEOSm	ILETRSm	THRTRSm	VALTRSm	CD2t4	ASNTRSm	HISTRSm	LEUTRSm	PHETRSm	GHMT2rm	LYSTRSm	METTRSm	PPTTm	HBZOPT6	FEDCabc	ALATL	APAPTm	HEMEOSm_1	ASPTRSm	CRNCARtm	DOLASNT	HEMELm	SECYSTL	HCGALm	CBFCc	biomass	PLDAGAT_HDE_ARA_ARA_PC_1_c	PLDAGAT_EPA_EPA_LNA_PC_4_c	PLDAGAT_HDE_ARA_ARA_PE_15_c	PLDAGAT_DHA_EPA_ARA_PC_3_c	PLDAGAT_MYRS_EPA_ARA_PE_10_c	LPCAT_LNA_ETA_sn2_c	PLDAGAT_EPA_EPA_LNA_PC_3_c	PLDAGAT_DHA_EPA_ARA_PE_10_c	PLDAGAT_MYRS_EPA_ARA_PE_15_c	GAT1_LLA	AGAT_LLA
PfalciparumGN01	HEMEOSm	ILETRSm	THRTRSm	VALTRSm	CDGGGPP3	CD2t4	ASNTRSm	HISTRSm	PHETRSm	AGPAT190	GHMT2rm	LYSTRSm	METTRSm	PPTTm	HBZOPT6	FEDCabc	APAPTm	HEMEOSm_1	ASPTRSm	CRNCARtm	CDGGGPP4	DOLASNT	HEMELm	HCGALm	SECYSTL	ENLIPIDAt1exc	CYO1bpp_sync	CYO1b2pp_sync	THZPSN_mt2	THZPSNm	GHMT2r_ap	GHMT2r_m	DOLPMT3	FCLT_ap
Pvinckeivinckeivinckei	CERS226	HEMEOSm	ILETRSm	THRTRSm	VALTRSm	CD2t4	UPLA4FNT	HISTRSm	PHETRSm	TRPTRSm	AGPAT190	DHORD2	LYSTRSm	METTRSm	PPTTm	HBZOPT6	FEDCabc	APAPTm	HEMEOSm_1	ASPTRSm	CERS224	CRNCARtm	DOLASNT	HEMELm	SECYSTL	HCGALm	CBFCc	DSBAO1e	DOLPMT3	GHMT2r_ap	FCLT_ap
no_ortho_EhellemATCC50504	PANTS	4M2OPLOXRD	AGPAT141	DHPS2	NaKt_1	ALATA_D2	DIPS	HBZOPT6	FEDCabc	AGPAT120	THZPSN3	3M2OPLOXRD	L_LACD	ENLIPIDAt1exc	OHPHM6nc	GTHPe
PknowlesiH	HEMEOSm	ILETRSm	THRTRSm	VALTRSm	CD2t4	UPLA4FNT	ASNTRSm	HISTRSm	PHETRSm	FTHFLmi	GHMT2rm	LYSTRSm	METTRSm	PPTTm	HBZOPT6	FEDCabc	APAPTm	HEMEOSm_1	ASPTRSm	CRNCARtm	DOLASNT	HEMELm	HCGALm	SECYSTL	CYO1bpp_sync	ENLIPIDAt1exc	CYO1b2pp_sync	FCLT_ap	DOLPMT3	GHMT2r_ap	GHMT2r_m
no_ortho_PfalciparumKE01	HEMEOSm	ILETRSm	THRTRSm	VALTRSm	CDGGGPP3	CD2t4	ASNTRSm	HISTRSm	PHETRSm	AGPAT190	GHMT2rm	LYSTRSm	METTRSm	PPTTm	HBZOPT6	ALATL	APAPTm	HEMEOSm_1	ASPTRSm	CRNCARtm	CDGGGPP4	DOLASNT	HEMELm	SECYSTL	HCGALm	CYO1bpp_sync	ENLIPIDAt1exc	CYO1b2pp_sync	biomass
no_ortho_SneuronaSN3	THRTRSm	VALTRSm	DHPS	MCBTS3	ACSERSULLm	DHPS2	UPLA4FNT	HISTRSm	PHETRSm	NALN6	MCBTS2	MCBTS	AGPAT190	AHSERL3	DHORD2	LYSTRSm	METTRSm	PPTTm	HBZOPT6	HBZOPT6m_1	ALATL	HEMEOSm_1	MECDPDH5	TPK1	DOLASNT	HEMELm	ACSERL	CYSS_m	SECYSTL	DVPCHLD450ORc	PCHLD450ORc	HDSc	DVPCHLD646ORc	PCHLD646ORc
no_ortho_PbillcollinsiG01	HEMEOSm	ILETRSm	THRTRSm	VALTRSm	CDGGGPP3	CD2t4	ASNTRSm	HISTRSm	PHETRSm	GHMT2rm	LYSTRSm	METTRSm	PPTTm	HBZOPT6	FEDCabc	ALATL	APAPTm	HEMEOSm_1	ASPTRSm	CRNCARtm	CDGGGPP4	DOLASNT	HEMELm	SECYSTL	HCGALm	CBFCc	biomass
no_ortho_GintestinalisAssemblageBGS_B	PPPNDO	CERH124	NORRDX	F4H2O	NODOx	NODOy	SARCOX	ROO	NaKt_1	CINNDO	CERH126	HBZOPT6	THZPSN3	3NTYROXDAppc	ENLIPIDAt1exc	LLDH_ferr_mc	DOLASNTc	LLDH_ferr_xc
no_ortho_NparisiiERTm3	2AGPGAT141	PANTS	GRTT2	NaKt_1	2AGPEAT141	ALATA_D2	GRTT	HBZOPT6	FEDCabc	THZPSN3	ERGSTAT_SC	DOLASNTc	GTHPe
no_ortho_TvivaxY486	HEMEOSm	ILETRSm	THRTRSm	VALTRSm	CD2t4	ASNTRSm	NALN6	AHSERL3	2HP6MPMOm	FTHFLmi	LYSTRSm	METTRSm	PPTTm	HBZOPT6	HBZOPT6m_1	ALATL	APAPTm	HEMEOSm_1	APCS	ACSERL	CYSS_m	SECYSTL	NDP3ex	ENLIPIDAt1exc
no_ortho_PreichenowiG01	HEMEOSm	ILETRSm	THRTRSm	VALTRSm	CDGGGPP3	CD2t4	ASNTRSm	HISTRSm	PHETRSm	AGPAT190	GHMT2rm	LYSTRSm	METTRSm	PPTTm	HBZOPT6	FEDCabc	ALATL	APAPTm	HEMEOSm_1	ASPTRSm	CRNCARtm	CDGGGPP4	DOLASNT	HEMELm	SECYSTL	HCGALm	CBFCc	biomass	PLDAGAT_OLE_EPA_DHA_PC_5_c	PLDAGAT_DHA_EPA_ARA_PC_2_c	ACOADAGAT_OLE_EPA_DHA_c	PLDAGAT_MYRS_EPA_LNA_PC_1_c	PLDAGAT_HDE_EPA_LNA_PC_1_c	ACOADAGAT_PALM_EPA_DHA_c	ACOADAGAT_HDE_EPA_DHA_c	PLDAGAT_HDE_ARA_ARA_PC_2_c	PLDAGAT_DHA_EPA_ARA_PC_4_c	PLDAGAT_HDE_EPA_LNA_PC_2_c	LPCAT_DHA_DPA_sn2_c	LPCAT_DHA_DGLA_sn2_c
PfragileNilgiri	HEMEOSm	ILETRSm	THRTRSm	VALTRSm	CD2t4	ASNTRSm	HISTRSm	LEUTRSm	PHETRSm	FTHFLmi	GHMT2rm	LYSTRSm	METTRSm	PPTTm	HBZOPT6	FEDCabc	APAPTm	HEMEOSm_1	ASPTRSm	CRNCARtm	DOLASNT	HEMELm	NDP3ex	SECYSTL	HCGALm	CBFCc	ENLIPIDAt1exc	GHMT2r_ap	GHMT2r_m	FCLT_ap	DOLPMT3
no_ortho_Chominis30976	FAS141ACPm	FAS181ACPm	THRTRSm	VALTRSm	HEXTT	PREPTHS2	MCBTS3	GRTT2	MEGLYXYLAMH	PTOR	ULA4NFT	FAS182ACPm	HBZOPT6m	HEMEOMOm	HISTRSm	TRPTRSm	MCBTS2	MCBTS	AMYe	GLYCOe	LIDOAMH	ALATA_D2	DMATT	2HP6MPMOm	FAS80ACPm_L	GHMT2rm	LYSTRSm	METTRSm	HBZOPT6	HBZOPT6m_1	FEDCabc	ALATL	THZPSN3	ASPTRSm	CRNCARtm	FAS161ACPm	UDPDPS2	AMYLe	DOLASNT	IPDPUPT	SECYSTL	AGPAT1601819Zhc	AGPAT18111Z1819Zhc	ENLIPIDAt1exc	AGPAT1801819Zhc	AGPAT1819Z1819Zhc
no_ortho_TannulataAnkara	CERS226	SELCYSLY2_1	CERS126	EPISTAT_SC	AGPAT190	TKT2	CERS124	ZYMSTAT_SC	HBZOPT6	FEDCabc	S2FE2SR	CERS224	ERGSTAT_SC	FECOSTAT_SC	LANOSTAT_SC	TPK1	AGPAT160190	AHALc	CYO1bpp_sync	DVPCHLD450ORc	PCHLD450ORc	HBZOPT6mc	DVPCHLD646ORc	PCHLD646ORc	CYO1b2pp_sync	PLDAGAT_HDE_MYRS_LNA_PC_2_c	ACOADAGAT_OLE_EPA_DHA_c	PCW3DS_DHA_ALNA_sn2_c	LPCAT_LNA_DGLA_sn2_c	PLDAGAT_HDE_HDE_HDE_PE_15_c	PCW3DS_DHA_ETA_sn2_c	PCD12DS_LNA_LNA_sn1_c
no_ortho_EdisparSAW760	2AGPGAT141	NORRDX	UPLA4FNT	NALN6	2AGPEAT141	UPLA4NT	FEDCabc	TPK1	DMATT2	NTR3B	DOLASNTc	ENLIPIDAt1exc
PreichenowiCDC	HEMEOSm	ILETRSm	THRTRSm	VALTRSm	CDGGGPP3	CD2t4	ASNTRSm	HISTRSm	PHETRSm	AGPAT190	GHMT2rm	LYSTRSm	METTRSm	PPTTm	HBZOPT6	FEDCabc	APAPTm	HEMEOSm_1	ASPTRSm	CRNCARtm	CDGGGPP4	DOLASNT	HEMELm	SECYSTL	HCGALm	CYO1b2pp_sync	CYO1bpp_sync	GHMT2r_ap	GHMT2r_m	DOLPMT3	FCLT_ap
PfalciparumDd2	HEMEOSm	ILETRSm	THRTRSm	VALTRSm	CDGGGPP3	CD2t4	ASNTRSm	HISTRSm	PHETRSm	AGPAT190	GHMT2rm	LYSTRSm	METTRSm	PPTTm	HBZOPT6	FEDCabc	APAPTm	HEMEOSm_1	ASPTRSm	CRNCARtm	CDGGGPP4	DOLASNT	HEMELm	HCGALm	SECYSTL	CYO1bpp_sync	ENLIPIDAt1exc	CYO1b2pp_sync	THZPSN_mt2	THZPSNm	GHMT2r_ap	GHMT2r_m	DOLPMT3	FCLT_ap
no_ortho_TgondiiVAND	2AGPGAT141	THRTRSm	VALTRSm	MEGLYXYLAMH	CD2t4	DHPS2	HISTRSm	PHETRSm	LIDOAMH	2AGPEAT141	LYSTRSm	METTRSm	PPTTm	HBZOPT6	HBZOPT6m_1	ALATL	HEMEOSm_1	MCPST	ASPTRSm	DOLASNT	HEMELm	CYSS_m	SECYSTL	MLDEP1ppc	MLDEP2ppc	ENLIPIDAt1exc	DVPCHLD646ORc	PCHLD646ORc	DVPCHLD450ORc	PCHLD450ORc	FE3DCITexs
no_ortho_EnecatrixHoughton	ILETRSm	THRTRSm	MCBTS3	PBALm	DHPS2	HISTRSm	PHETRSm	MCBTS2	MCBTS	LYSTRSm	PPTTm	HBZOPT6	HBZOPT6m_1	FEDCabc	ALATL	G12MT4	ACSERLm	MCPST	ASPTRSm	DOLASNT	G12MT3	HCGALm	VALTRSm	CYSS_m	SECYSTL	ENLIPIDAt1exc	ACOADAGAT_PALM_EPA_DHA_c	PLDAGAT_MYRS_ARA_HDE_PC_5_c	PLDAGAT_PALM_EPA_EPA_PC_8_c	PLDAGAT_PALM_EPA_EPA_PE_11_c	PLDAGAT_PALM_EPA_LNA_PE_15_c	PLDAGAT_HDE_EPA_EPA_PE_9_c	PLDAGAT_PALM_EPA_LNA_PE_13_c	PLDAGAT_DHA_EPA_DHA_PE_15_c	SMS	PLDAGAT_DHA_EPA_ARA_PC_7_c	GLCBRAN3	PLDAGAT_MYRS_EPA_LNA_PE_15_c	PLDAGAT_PALM_EPA_DHA_PE_15_c	PLDAGAT_HDE_EPA_EPA_PC_8_c
no_ortho_AalgeraePRA109	ACONMT	PANTS	PC6YM	CPC6MT	DIPS	HBZOPT6	FEDCabc	THZPSN3	L_LACD	OHPHM6nc	protein_bm
no_ortho_EcanceriGB1	2AGPGAT120	2AGPGAT141	AACPS9	PANTS	MGDG160	MGDG180	MGDG181_9	MGDG183_9_12_15	GRTT2	2AGPEAT140	AACPS1	AACPS7	PPDIMAS	MGDG161	MGDG181	AGAIAGT	2AGPEAT141	ALATA_D2	GRTT	DIPS	UDPDPS	HBZOPT6	FEDCabc	MGDG182_9_12	MGDG183_6_9_12	MGDG184_6_9_12_15	2AGPEAT120	2AGPGAT140	AACPS2	THZPSN3	PDIMAS	PINOS	CHOPT_HDE_OLE_c	PLDAGAT_HDE_MYRS_LNA_PC_7_c	PLDAGAT_PALM_PALM_LNA_PC_2_c	ETHAPT_HDE_OLE_c	ETHAPT_OLE_DHA_c	PCD6DS_PALM_GLNA_sn2_c	CHOPT_EPA_DHA_c	CHOPT_PALM_EPA_c	ETHAPT_PALM_EPA_c	PLDAGAT_HDE_HDE_LNA_PE_12_c	PCD4DS_EPA_DHA_sn2_c	GTHPe	CHOPT_OLE_DHA_c	PLDAGAT_HDE_HDE_LNA_PC_6_c	PLDAGAT_HDE_MYRS_LNA_PE_16_c	PLDAGAT_PALM_PALM_LNA_PE_16_c	LPEAT_PALM_EPA_sn2_c
PblacklockiG01	HEMEOSm	ILETRSm	THRTRSm	VALTRSm	CDGGGPP3	ASNTRSm	HISTRSm	PHETRSm	GHMT2rm	LYSTRSm	METTRSm	HBZOPT6	FEDCabc	APAPTm	HEMEOSm_1	ASPTRSm	CRNCARtm	TPK1	CDGGGPP4	DOLASNT	HEMELm	HCGALm	SECYSTL	CBFCc	ENLIPIDAt1exc	THZPSNm	THZPSN_mt2	GHMT2r_m	GHMT2r_ap	DOLPMT3	FCLT_ap
no_ortho_BmicrotiRI	2AGPGAT120	2AGPGAT141	2AGPGAT180	CERS226	SELCYSLY2_1	2AGPEAT140	2AGPEAT160	2AGPGAT161	FAS240_L	AGPAT190	2AGPEAT141	2AGPGAT160	TKT2	HBZOPT6	FEDCabc	2AGPEAT120	2AGPEAT161	2AGPEAT180	2AGPEAT181	2AGPGAT140	2AGPGAT181	S2FE2SR	CERS224	ERGSTAT_SC	TPK1	SUCFUMt	AHALc	CYO1bpp_sync	HBZOPT6mc	CYO1b2pp_sync
no_ortho_BsaltansLakeKonstanz	ILETRSm	MCBTS3	SQD2_183_9_12_15	UPLA4FNT	HEMEOMOm	PLBP1I_SCe	MCBTS2	MCBTS	TREHe	SQD2_183_6_9_12	SQD2_181	AMYe	GLYCOe	DHORD2	2HP6MPMOm	FTHFLmi	LYSTRSm	METTRSm	NNDPRm	PPTTm	UPLA4NT	HBZOPT6m_1	FEDCabc	SQD2_161	SQD2_181_9	SQD2_182_9_12	PLBPC_SCe	TPK1	SQD2_180	SQD2_184_6_9_12_15	AMYLe	LMNe	DOLASNT	SULOm	NDP3ex	NADDPe	ASNNe	RE1860E	LACZe	ENLIPIDAt1exc	CBFC_u	GGCHLDAR
no_ortho_PfalciparumSN01	HEMEOSm	ILETRSm	THRTRSm	VALTRSm	CDGGGPP3	CD2t4	ASNTRSm	HISTRSm	PHETRSm	AGPAT190	GHMT2rm	LYSTRSm	METTRSm	PPTTm	HBZOPT6	FEDCabc	ALATL	APAPTm	HEMEOSm_1	ASPTRSm	CRNCARtm	CDGGGPP4	DOLASNT	HEMELm	SECYSTL	HCGALm	CYO1bpp_sync	ENLIPIDAt1exc	CYO1b2pp_sync	biomass
no_ortho_LbraziliensisMHOMBR75M2903	THRTRSm	VALTRSm	SQD2_160	SQD2_183_9_12_15	SQD2_183_6_9_12	SQD2_181	2HP6MPMOm	FTHFLmi	GHMT2rm	LYSTRSm	METTRSm	PPTTm	HBZOPT6m_1	SQD2_161	SQD2_181_9	ALATL	APAPTm	HEMEOSm_1	LIPO3S24_BS	APCS	CRNCARtm	TECA2S	OMMBLHX6m	TPK1	SQD2_180	SQD2_184_6_9_12_15	DOLASNT	SULOm	r0016	SECYSTL	FEROt	LPSSYN_HPc	3NTYROXDAppc	ENLIPIDAt1exc	CHOPT_STC_DHA_c	PLDAGAT_EPA_EPA_LNA_PE_16_c	CHOPT_EPA_HDE_c	PLDAGAT_LNA_EPA_LNA_PC_4_c	PLDAGAT_PALM_EPA_LNA_PC_1_c	2_7_8_3	ACOADAGAT_PALM_EPA_DHA_c	PLDAGAT_HDE_MYRS_LNA_PE_16_c	CHOPT_OLE_EPA_c	PLDAGAT_LNA_EPA_LNA_PC_1_c	HC00900t1	CHOPT_STC_EPA_c	PLDAGAT_EPA_EPA_LNA_PC_6_c	PLDAGAT_HDE_MYRS_LNA_PC_4_c
no_ortho_TgondiiRH	S2FE2SS2	SADT2	S2FE2SR	S2FE2SS	protein_bm	PSUDS	YUMPS	DNDPt40m	DNDPt54m
no_ortho_EcuniculiEC2	PANTS	CERS226	CERS126	ALATA_D2	DIPS	HBZOPT6	FEDCabc	AGPAT120	L_LACD	OHPHM6nc	ENLIPIDAt1exc
no_ortho_PfalciparumDd2	HEMEOSm	ILETRSm	THRTRSm	VALTRSm	CDGGGPP3	CD2t4	ASNTRSm	HISTRSm	PHETRSm	AGPAT190	GHMT2rm	LYSTRSm	METTRSm	PPTTm	HBZOPT6	ALATL	APAPTm	HEMEOSm_1	ASPTRSm	CRNCARtm	CDGGGPP4	DOLASNT	HEMELm	HCGALm	SECYSTL	CYO1bpp_sync	ENLIPIDAt1exc	CYO1b2pp_sync	biomass
no_ortho_LmajorSD75	THRTRSm	VALTRSm	MCBTS3	SQD2_183_9_12_15	MCBTS2	MCBTS	SQD2_183_6_9_12	2HP6MPMOm	FTHFLmi	GHMT2rm	LYSTRSm	PPTTm	HBZOPT6m_1	SQD2_181_9	SQD2_182_9_12	APAPTm	HEMEOSm_1	LIPO3S24_BS	TECA2S	SQD2_184_6_9_12_15	DOLASNT	UDCPDPex	SECYSTL	NDP3ex	ENLIPIDAt1exc	LPSSYN_HPc	PLDAGAT_PALM_EPA_LNA_PE_13_c	HDL_HSSYNnhs	PLDAGAT_MYRS_EPA_DHA_PE_13_c	IDL_HSDEGnhs	PLDAGAT_HDE_ARA_HDE_PC_8_c	PLDAGAT_PALM_EPA_DHA_PE_13_c	PLDAGAT_LNA_EPA_LNA_PE_12_c	ACOADAGAT_DHA_EPA_DHA_c	PLDAGAT_PALM_EPA_LNA_PC_5_c	CDGS1	LDL_HSDEGnhs
no_ortho_SneuronaSOSN1	HEMEOSm	THRTRSm	VALTRSm	MCBTS3	GRTT2	ACSERSULLm	CD2t4	DHPS2	UPLA4FNT	HISTRSm	PHETRSm	NALN6	FOLD3	MCBTS2	MCBTS	AGPAT190	AHSERL3	DMATT	LYSTRSm	METTRSm	PPTTm	UDPDPS	HBZOPT6m_1	ALATL	HEMEOSm_1	TPK1	UDPDPS2	DOLASNT	HEMELm	ACSERL	CYSS_m	SECYSTL
no_ortho_Bdivergens1802A	C100SN	UPLA4FNT	EPISTAT_SC	ALATA_D2	UREASE	ZYMSTAT_SC	UPLA4NT	HBZOPT6	FEDCabc	S2FE2SR	ERGSTAT_SC	FECOSTAT_SC	LANOSTAT_SC	SHSL2	FAS80ACPm_Lc	HEMELmc	CBFCc	HBZOPT6mc	HEMELhc	DOLASNTc
no_ortho_TgondiiME49	2AGPGAT141	THRTRSm	VALTRSm	MCBTS3	MEGLYXYLAMH	DHPS2	HISTRSm	PHETRSm	MCBTS2	MCBTS	LIDOAMH	2AGPEAT141	LYSTRSm	METTRSm	PPTTm	GLCR1TRB1	HBZOPT6	HBZOPT6m_1	ALATL	HEMEOSm_1	LIPO3S24_BS	MCPST	ASPTRSm	GLCR1TRA1	DOLASNT	HEMELm	SECYSTL	CYSS_m	ENLIPIDAt1exc	MLDEP1ppc	MLDEP2ppc	DVPCHLD450ORc	PCHLD450ORc	DVPCHLD646ORc	PCHLD646ORc	FE3DCITexs
no_ortho_LspMARLEM2494	THRTRSm	VALTRSm	SQD2_160	SQD2_183_9_12_15	CD2t4	LEUTRSm	NALN6	SQD2_183_6_9_12	SQD2_181	2HP6MPMOm	FTHFLmi	GHMT2rm	LYSTRSm	METTRSm	PPTTm	HBZOPT6m_1	SQD2_161	SQD2_181_9	SQD2_182_9_12	ALATL	APAPTm	HEMEOSm_1	APCS	TPK1	SQD2_180	SQD2_184_6_9_12_15	DOLASNT	SULOm	r0016	FEROt	SECYSTL	LPSSYN_HPc	ENLIPIDAt1exc
no_ortho_Candersoni30847	THRTRSm	VALTRSm	PREPTHS2	MCBTS3	GRTT2	MEGLYXYLAMH	PTOR	CD2t4	3OAS121	3OAS80	HEMEOMOm	HISTRSm	MCBTS2	MCBTS	AGPAT190	LIDOAMH	3OAS60	GRTT	OPMEACPS	2HP6MPMOm	GHMT2rm	LYSTRSm	METTRSm	PPTTm	HBZOPT6	HBZOPT6m_1	FEDCabc	ALATL	3OAS141	THZPSN3	CRNCARtm	TPK1	DOLASNT	IPDPUPT	SHSL2	SECYSTL	FPPShc	PLDAGAT_DHA_EPA_ARA_PE_10_c	PLDAGAT_DHA_EPA_DHA_PE_14_c	PLDAGAT_MYRS_EPA_ARA_PE_10_c	ACOADAGAT_EPA_EPA_EPA_c	LPCAT_MYRS_DHA_sn2_c	PLDAGAT_DHA_EPA_ARA_PC_5_c	LPCAT_MYRS_EPA_sn2_c	PLDAGAT_MYRS_EPA_ARA_PE_11_c	PLDAGAT_MYRS_EPA_MYRS_PC_5_c
no_ortho_GintestinalisAssemblageAWB	CERH124	NORRDX	F4H2O	NODOx	NODOy	PYAM5PO	ROO	CERH126	HBZOPT6	FEDCabc	PDX5POi	THZPSN3	PYDXNO	3NTYROXDAppc	ENLIPIDAt1exc	LLDH_ferr_mc	DOLASNTc	LLDH_ferr_xc
no_ortho_PcynomolgiM	HEMEOSm	ILETRSm	THRTRSm	VALTRSm	NTRARf	CD2t4	DHPS2	ASNTRSm	HISTRSm	PHETRSm	FTHFLmi	GHMT2rm	LYSTRSm	METTRSm	PPTTm	FEDCabc	ALATL	APAPTm	HEMEOSm_1	ASPTRSm	CRNCARtm	DOLASNT	HEMELm	SECYSTL	HCGALm	CYO1b2pp_sync	CYO1bpp_sync	ENLIPIDAt1exc	biomass
no_ortho_PyoeliiyoeliiYM	HEMEOSm	ILETRSm	THRTRSm	VALTRSm	DHPS	NTRARf	CD2t4	DHPS2	UPLA4FNT	HISTRSm	PHETRSm	TRPTRSm	LYSTRSm	METTRSm	PPTTm	HBZOPT6	ALATL	APAPTm	HEMEOSm_1	ASPTRSm	CRNCARtm	DOLASNT	HEMELm	SECYSTL	HCGALm	ENLIPIDAt1exc	CYO1bpp_sync	CYO1b2pp_sync	biomass	3OAR140_ap	EAR140x_ap	3OAS140_ap
PfalciparumKH02	HEMEOSm	ILETRSm	THRTRSm	VALTRSm	CDGGGPP3	CD2t4	ASNTRSm	HISTRSm	PHETRSm	AGPAT190	GHMT2rm	LYSTRSm	METTRSm	PPTTm	HBZOPT6	FEDCabc	APAPTm	HEMEOSm_1	ASPTRSm	CRNCARtm	CDGGGPP4	DOLASNT	HEMELm	HCGALm	SECYSTL	CYO1bpp_sync	CYO1b2pp_sync	ENLIPIDAt1exc	THZPSN_mt2	THZPSNm	GHMT2r_ap	GHMT2r_m	DOLPMT3	FCLT_ap
no_ortho_EhistolyticaHM1IMSS-B	2AGPGAT141	ACONMT	NORRDX	UPLA4FNT	NALN6	TECA1S45	TECA2S45	2AGPEAT141	DIPS	TECA3S	UPLA4NT	FEDCabc	TECA1S	TECA2S	TPK1	CDGS1	TECA3S45	DOLASNTc	OHPHM6nc	DMTc	ENLIPIDAt1exc
no_ortho_VcorneaeATCC50505	2AGPGAT141	AACPS9	PANTS	4M2OPLOXRD	UPLA4FNT	2AGPEAT141	ALATA_D2	DIPS	HBZOPT6	FEDCabc	AACPS2	THZPSN3	3M2OBLOXRD	3M2OPLOXRD	ENLIPIDAt1exc	OHPHM6nc
no_ortho_Pgallinaceum8A	HEMEOSm	ILETRSm	THRTRSm	VALTRSm	DHPS	CD2t4	DHPS2	UPLA4FNT	ASNTRSm	HISTRSm	PHETRSm	TRPTRSm	AGPAT190	LYSTRSm	METTRSm	PPTTm	HBZOPT6	FEDCabc	ALATL	APAPTm	CRNCARtm	DOLASNT	HEMELm	HCGALm	SECYSTL	CYO1bpp_sync	ENLIPIDAt1exc	CYO1b2pp_sync	biomass
no_ortho_MdaphniaeUGP3	PLDAGAT16018111Z1819Z2	PLDAGAT16018111Z1819Z4	PLDAGAT1601819Z1601	PLDAGAT1601819Z18111Z1	PLDAGAT1601819Z1819Z3	PLDAGAT1601819Z1819Z4	PLDAGAT18111Z1819Z1601	PLDAGAT18111Z1819Z1602	PLDAGAT18111Z1819Z18111Z1	PLDAGAT1819Z18111Z1601	PLDAGAT1819Z18111Z1819Z1	PLDAGAT1819Z18111Z1819Z4	PLDAGAT1819Z1819Z18111Z1	PLDAGAT1819Z1819Z18111Z2	PLDAGAT1819Z1819Z18111Z3	PLDAGAT16018111Z1601	PLDAGAT16018111Z1602	PLDAGAT1601819Z18111Z2	PLDAGAT1601819Z18111Z3	PLDAGAT1801819Z18111Z1	PLDAGAT1801819Z1819Z3	PLDAGAT18111Z18111Z1601	PLDAGAT18111Z18111Z18111Z2	PLDAGAT18111Z18111Z1819Z4	PLDAGAT18111Z1819Z1819Z1	PLDAGAT18111Z1819Z1819Z3	PLDAGAT18111Z1819Z1819Z4	PLDAGAT1819Z18111Z1819Z2	PLDAGAT1819Z1819Z1601	PLDAGAT1819Z1819Z1819Z1	PLDAGAT1819Z1819Z1819Z2	PLDAGAT1819Z1819Z1819Z3	PLDAGAT1819Z1819Z1819Z4	HBZOPT6	FEDCabc	PBAL	PLDAGAT16018111Z18111Z1	PLDAGAT16018111Z18111Z2	PLDAGAT16018111Z1819Z3	PLDAGAT1801819Z1819Z2	PLDAGAT18111Z18111Z1819Z3	PLDAGAT18111Z1819Z18111Z2	PLDAGAT18111Z1819Z18111Z3	PLDAGAT1819Z18111Z1602	PLDAGAT1819Z18111Z18111Z1	PLDAGAT1819Z18111Z18111Z3	PLDAGAT1819Z18111Z1819Z3	BC10_new	PLDAGAT16018111Z18111Z3
no_ortho_CparvumIowaII	FAS141ACPm	FAS181ACPm	THRTRSm	VALTRSm	HEXTT	MCBTS3	GRTT2	PTOR	ULA4NFT	FAS182ACPm	HBZOPT6m	HEMEOMOm	HISTRSm	TRPTRSm	MCBTS2	MCBTS	ALATA_D2	DMATT	2HP6MPMOm	FAS80ACPm_L	GHMT2rm	LYSTRSm	METTRSm	HBZOPT6	HBZOPT6m_1	FEDCabc	THZPSN3	ASPTRSm	FAS161ACPm	UDPDPS2	DOLASNT	IPDPUPT	SECYSTL	DVPCHLD450ORc	ENLIPIDAt1exc	PCHLD450ORc	DVPCHLD646ORc	PCHLD646ORc
no_ortho_NfowleriATCC30863	BTS3r	MCBTS3	NALN6	MCBTS2	MCBTS	S2FE2SR	TPK1	FEROt	r0016	DOLASNTc	DVPCHLD646ORc	PCHLD646ORc	DVPCHLD450ORc	ENLIPIDAt1exc	PCHLD450ORc	CYO1b2pp_sync	CYO1bpp_sync	PCMEH2ppc
no_ortho_TgrayiANR4	HEMEOSm	PREPTHS2	FASm220	NALN6	2HP6MPMOm	FTHFLmi	LYSTRSm	METTRSm	PPTTm	HBZOPT6	HBZOPT6m_1	APAPTm	HEMEOSm_1	APCS	DES_6	DES_6B	DOLASNT	FEROt	r0016	ENLIPIDAt1exc	PLDAGAT_LNA_EPA_LNA_PC_4_c	CHOPT_STC_HDE_c	PLDAGAT_HDE_MYRS_LNA_PC_7_c	PLDAGAT_PALM_EPA_LNA_PC_7_c	PLDAGAT_HDE_EPA_LNA_PC_8_c	PLDAGAT_HDE_MYRS_LNA_PC_2_c	MOGAT_cho	CHOPT_DHA_DHA_c	CEPTCnhs	PLDAGAT_PALM_EPA_LNA_PC_1_c	GLCBRAN3	PLDAGAT_EPA_EPA_LNA_PC_2_c	CHOPT_OLE_DHA_c	CHOPT_MYRS_DHA_c	CHOPT_EPA_DHA_c	LPCAT_LNA_DPA_sn2_c	CHOPT_MYRS_HDE_c	PLDAGAT_HDE_EPA_LNA_PE_16_c
no_ortho_LbraziliensisMHOMBR75M2904	THRTRSm	VALTRSm	SQD2_160	SQD2_183_9_12_15	SQD2_183_6_9_12	SQD2_181	AHSERL3	2HP6MPMOm	FTHFLmi	GHMT2rm	LYSTRSm	METTRSm	PPTTm	HBZOPT6m_1	SQD2_161	SQD2_181_9	SQD2_182_9_12	ALATL	APAPTm	HEMEOSm_1	LIPO3S24_BS	APCS	CRNCARtm	TECA2S	OMMBLHX6m	TPK1	SQD2_180	SQD2_184_6_9_12_15	DOLASNT	ACSERL	SULOm	SECYSTL	FEROt	r0016	CYSS_m	LPSSYN_HPc	ENLIPIDAt1exc
no_ortho_PfalciparumHB3	HEMEOSm	ILETRSm	THRTRSm	VALTRSm	CDGGGPP3	CD2t4	ASNTRSm	HISTRSm	PHETRSm	AGPAT190	GHMT2rm	LYSTRSm	METTRSm	PPTTm	HBZOPT6	FEDCabc	ALATL	APAPTm	HEMEOSm_1	ASPTRSm	CRNCARtm	CDGGGPP4	DOLASNT	HEMELm	HCGALm	SECYSTL	CYO1bpp_sync	ENLIPIDAt1exc	CYO1b2pp_sync	biomass
no_ortho_EcuniculiGBM1	PANTS	CERS226	4M2OPLOXRD	CERS126	ALATA_D2	DIPS	HBZOPT6	FEDCabc	AGPAT120	3M2OBLOXRD	3M2OPLOXRD	L_LACD	ENLIPIDAt1exc	OHPHM6nc
no_ortho_TgondiiTgCatPRC2	2AGPGAT141	THRTRSm	VALTRSm	MEGLYXYLAMH	DHPS2	HISTRSm	PHETRSm	LIDOAMH	2AGPEAT141	DHORD2	LYSTRSm	METTRSm	PPTTm	GLCR1TRB1	HBZOPT6	HBZOPT6m_1	ALATL	HEMEOSm_1	MCPST	ASPTRSm	GLCR1TRA1	DOLASNT	HEMELm	CYSS_m	SECYSTL	DVPCHLD450ORc	PCHLD450ORc	MLDEP1ppc	MLDEP2ppc	ENLIPIDAt1exc	DVPCHLD646ORc	PCHLD646ORc	FE3DCITexs
PknowlesiMalayanPk1A	HEMEOSm	ILETRSm	THRTRSm	VALTRSm	CD2t4	UPLA4FNT	ASNTRSm	HISTRSm	PHETRSm	FTHFLmi	GHMT2rm	LYSTRSm	METTRSm	PPTTm	HBZOPT6	FEDCabc	APAPTm	HEMEOSm_1	ASPTRSm	DOLASNT	HEMELm	SECYSTL	HCGALm	CBFCc	ENLIPIDAt1exc	DOLPMT3	FCLT_ap	GHMT2r_ap	GHMT2r_m	IDL_HSSYNnhs	PLDAGAT_PALM_EPA_DHA_PC_2_c	LDL_HSSYNnhs	PLDAGAT_HDE_EPA_LNA_PC_7_c	PLDAGAT_OLE_EPA_DHA_PC_2_c	PLDAGAT_HDE_ARA_ARA_PC_8_c	PLDAGAT_HDE_MYRS_GLNA_PE_15_c	ACOADAGAT_PALM_EPA_DHA_c	PLDAGAT_HDE_ARA_ARA_PC_6_c
PfalciparumKE01	HEMEOSm	ILETRSm	THRTRSm	VALTRSm	CDGGGPP3	CD2t4	ASNTRSm	HISTRSm	PHETRSm	AGPAT190	GHMT2rm	LYSTRSm	METTRSm	PPTTm	HBZOPT6	FEDCabc	APAPTm	HEMEOSm_1	ASPTRSm	CRNCARtm	CDGGGPP4	DOLASNT	HEMELm	SECYSTL	HCGALm	CYO1bpp_sync	ENLIPIDAt1exc	CYO1b2pp_sync	THZPSN_mt2	THZPSNm	GHMT2r_ap	GHMT2r_m	DOLPMT3	FCLT_ap
no_ortho_TvaginalisG3	2AGPGAT141	NORRDX	C100SN	PHOMSELCYSL	CD2t4	DAGCPT_SC	NaKt_1	SUCHMSSELCYSL	2AGPEAT141	HBZOPT6	FEDCabc	LIPO3S24_BS	THZPSN3	TPK1	LMNe	LACZe	NDP3ex	TREHe	DOLASNTc	ENLIPIDAt1exc
no_ortho_LamazonensisMHOMBR71973M2269	THRTRSm	VALTRSm	SQD2_160	SQD2_183_9_12_15	SQD2_183_6_9_12	SQD2_181	2HP6MPMOm	FTHFLmi	GHMT2rm	LYSTRSm	METTRSm	PPTTm	HBZOPT6m_1	FEDCabc	SQD2_181_9	SQD2_182_9_12	ALATL	APAPTm	HEMEOSm_1	CRNCARtm	TPK1	SQD2_180	SQD2_184_6_9_12_15	DOLASNT	NDP3ex	SECYSTL	ENLIPIDAt1exc	LPSSYN_HPc	GLUth	NADPNe	MOGAT_cho	PLDAGAT_HDE_EPA_ARA_PC_5_c	PLDAGAT_MYRS_EPA_ARA_PC_3_c	DXS	DAGCPT	PLDAGAT_HDE_EPA_ARA_PC_3_c
PadleriG01	HEMEOSm	ILETRSm	THRTRSm	VALTRSm	CD2t4	ASNTRSm	HISTRSm	LEUTRSm	PHETRSm	DHORD2	GHMT2rm	LYSTRSm	METTRSm	PPTTm	HBZOPT6	FEDCabc	APAPTm	HEMEOSm_1	ASPTRSm	CRNCARtm	TPK1	DOLASNT	HEMELm	SECYSTL	HCGALm	CBFCc	DSBAO1e	GHMT2r_ap	GHMT2r_m	DOLPMT3	FCLT_ap
no_ortho_EmitisHoughton	VALTRSm	NADS1m	DHPS	MCBTS3	MCTC	3OAS121	DHPS2	METSOXR2	HEMEOMOm	LEUTRSm	PHETRSm	MCBTS2	MCBTS	AHSERL3	DMATT	TKT2	LYSTRSm	ALATL	G12MT4	ACSERLm	S2FE2SR	DOLASNT	G12MT3	ACSERL	AHSERL4	CYSS_m	HCGALm	CBFCc	TKT2hc	protein_bm
PfalciparumSD01	HEMEOSm	ILETRSm	THRTRSm	VALTRSm	CDGGGPP3	CD2t4	ASNTRSm	HISTRSm	PHETRSm	AGPAT190	GHMT2rm	LYSTRSm	METTRSm	PPTTm	HBZOPT6	FEDCabc	APAPTm	HEMEOSm_1	ASPTRSm	CDGGGPP4	DOLASNT	HEMELm	SECYSTL	HCGALm	ENLIPIDAt1exc	CYO1bpp_sync	CYO1b2pp_sync	THZPSN_mt2	THZPSNm	GHMT2r_ap	GHMT2r_m	DOLPMT3	FCLT_ap
no_ortho_TgondiiMAS	2AGPGAT141	THRTRSm	VALTRSm	MEGLYXYLAMH	DHPS2	HISTRSm	PHETRSm	LIDOAMH	2AGPEAT141	DHORD2	LYSTRSm	PPTTm	HBZOPT6	HBZOPT6m_1	HEMEOSm_1	MCPST	DOLASNT	HEMELm	CYSS_m	SECYSTL	DVPCHLD450ORc	ENLIPIDAt1exc	PCHLD450ORc	MLDEP1ppc	MLDEP2ppc	DVPCHLD646ORc	PCHLD646ORc	FE3DCITexs	r0494
no_ortho_LtropicaL590	THRTRSm	VALTRSm	SQD2_160	SQD2_183_9_12_15	CD2t4	ASNTRSm	SQD2_183_6_9_12	SQD2_181	2HP6MPMOm	FTHFLmi	GHMT2rm	LYSTRSm	METTRSm	PPTTm	HBZOPT6m_1	SQD2_161	SQD2_181_9	SQD2_182_9_12	ALATL	APAPTm	HEMEOSm_1	LIPO3S24_BS	CRNCARtm	TECA2S	TPK1	SQD2_180	SQD2_184_6_9_12_15	DOLASNT	SECYSTL	LPSSYN_HPc	ENLIPIDAt1exc	DAGCPT
no_ortho_EfalciformisBayerHaberkorn1970	HEMEOSm	ILETRSm	THRTRSm	VALTRSm	MCBTS3	DHPS2	HISTRSm	PHETRSm	MCBTS2	MCBTS	AGPAT190	LYSTRSm	METTRSm	PPTTm	HBZOPT6	HBZOPT6m_1	ALATL	G12MT4	HEMEOSm_1	MCPST	ASPTRSm	CRNCARtm	DOLASNT	G12MT3	HEMELm	CYSS_m	HCGALm	GRGTc
no_ortho_Pfalciparum3D7	HEMEOSm	ILETRSm	THRTRSm	VALTRSm	CDGGGPP3	CD2t4	ASNTRSm	HISTRSm	PHETRSm	AGPAT190	GHMT2rm	LYSTRSm	METTRSm	PPTTm	HBZOPT6	FEDCabc	ALATL	APAPTm	HEMEOSm_1	ASPTRSm	CRNCARtm	CDGGGPP4	DOLASNT	HEMELm	HCGALm	SECYSTL	ENLIPIDAt1exc	CYO1b2pp_sync	CYO1bpp_sync	biomass
no_ortho_PpraefalciparumG01	HEMEOSm	ILETRSm	THRTRSm	VALTRSm	CDGGGPP3	CD2t4	ASNTRSm	HISTRSm	PHETRSm	AGPAT190	GHMT2rm	LYSTRSm	METTRSm	PPTTm	HBZOPT6	FEDCabc	ALATL	APAPTm	HEMEOSm_1	ASPTRSm	CRNCARtm	CDGGGPP4	DOLASNT	HEMELm	HCGALm	SECYSTL	CBFCc	biomass	PLDAGAT_HDE_MYRS_LNA_PC_1_c	PLDAGAT_HDE_EPA_LNA_PE_9_c	PLDAGAT_HDE_EPA_LNA_PC_7_c	RHAT1	PLDAGAT_EPA_EPA_LNA_PE_9_c	PLDAGAT_EPA_EPA_LNA_PC_2_c
no_ortho_LseymouriATCC30220	THRTRSm	VALTRSm	MCBTS3	SQD2_160	SQD2_183_9_12_15	NALN6	MCBTS2	MCBTS	SQD2_183_6_9_12	SQD2_181	FTHFLmi	GHMT2rm	LYSTRSm	METTRSm	PPTTm	HBZOPT6	HBZOPT6m_1	SQD2_161	SQD2_181_9	SQD2_182_9_12	ALATL	APAPTm	HEMEOSm_1	APCS	TPK1	SQD2_180	SQD2_184_6_9_12_15	LACZe	NDP3ex	SECYSTL	ASNNe	LPSSYN_HPc	ENLIPIDAt1exc
Pyoeliiyoelii17X	HEMEOSm	ILETRSm	THRTRSm	VALTRSm	CD2t4	UPLA4FNT	HISTRSm	PHETRSm	TRPTRSm	LYSTRSm	METTRSm	PPTTm	HBZOPT6	FEDCabc	APAPTm	HEMEOSm_1	ASPTRSm	CRNCARtm	DOLASNT	HEMELm	HCGALm	SECYSTL	CYO1bpp_sync	ENLIPIDAt1exc	CYO1b2pp_sync	FCLT_ap	DOLPMT3	GHMT2r_ap
no_ortho_PadleriG01	HEMEOSm	ILETRSm	THRTRSm	VALTRSm	CD2t4	ASNTRSm	HISTRSm	LEUTRSm	PHETRSm	GHMT2rm	LYSTRSm	METTRSm	PPTTm	HBZOPT6	ALATL	APAPTm	HEMEOSm_1	CRNCARtm	TPK1	DOLASNT	HEMELm	SECYSTL	HCGALm	CBFCc	biomass
no_ortho_TcruziCLBrenerEsmeraldo-like	HEMEOSm	ITCY	UPLA4FNT	2HP6MPMOm	FTHFLmi	LYSTRSm	METTRSm	PPTTm	URIK3	UPLA4NT	HBZOPT6	HBZOPT6m_1	FEDCabc	APAPTm	HEMEOSm_1	APCS	DOLASNT	SULOm	NDP3ex	NDH1_4ppc	NDH1_3uc	ADOCBLPPc	protein_bm
no_ortho_LarabicaLEM1108	THRTRSm	VALTRSm	MCBTS3	SQD2_160	SQD2_183_9_12_15	CD2t4	MCBTS2	MCBTS	SQD2_183_6_9_12	SQD2_181	2HP6MPMOm	FTHFLmi	GHMT2rm	LYSTRSm	METTRSm	PPTTm	HBZOPT6m_1	SQD2_161	SQD2_181_9	SQD2_182_9_12	ALATL	APAPTm	HEMEOSm_1	LIPO3S24_BS	CRNCARtm	SQD2_180	SQD2_184_6_9_12_15	DOLASNT	SECYSTL	UDCPDPex	ASNNe	NDP3ex	ENLIPIDAt1exc	LPSSYN_HPc
no_ortho_Cubiquitum39726	FAS141ACPm	FAS181ACPm	SUCFUMtm	THRTRSm	VALTRSm	PREPTHS2	MCBTS3	GRTT2	MEGLYXYLAMH	PTOR	ULA4NFT	FAS182ACPm	HEMEOMOm	HISTRSm	TRPTRSm	MCBTS2	MCBTS	AGPAT190	AMYe	GLYCOe	LIDOAMH	GRTT	FAS80ACPm_L	GHMT2rm	METTRSm	OXO2Ctm	HBZOPT6	FEDCabc	ALATL	THZPSN3	ASPTRSm	CRNCARtm	FAS161ACPm	UDPDPS2	AGPAT160190	AMYLe	DOLASNT	IPDPUPT	SECYSTL	AGPAT1601819Zhc	ENLIPIDAt1exc	DVPCHLD646ORc	PCHLD646ORc	DVPCHLD450ORc	PCHLD450ORc	LPEAT_PALM_DHA_sn2_c	PLDAGAT_HDE_EPA_ARA_PC_7_c	PLDAGAT_EPA_EPA_ARA_PC_7_c	PLDAGAT_PALM_EPA_LNA_PC_3_c
no_ortho_EromaleaeSJ2008	PANTS	4M2OPLOXRD	NaKt_1	ALATA_D2	DIPS	HBZOPT6	3M2OPLOXRD	L_LACD	DXHPScmc	OHPHM6nc	ENLIPIDAt1exc	GTHPe
no_ortho_PfalciparumCD01	HEMEOSm	ILETRSm	THRTRSm	VALTRSm	CDGGGPP3	CD2t4	ASNTRSm	HISTRSm	PHETRSm	AGPAT190	GHMT2rm	LYSTRSm	METTRSm	PPTTm	HBZOPT6	FEDCabc	ALATL	APAPTm	HEMEOSm_1	ASPTRSm	CRNCARtm	CDGGGPP4	DOLASNT	HEMELm	HCGALm	SECYSTL	ENLIPIDAt1exc	CBFCc	biomass
no_ortho_TorientalisShintoku	2AGPGAT141	C100SN	SELCYSLY2_1	EPISTAT_SC	AGPAT190	2AGPEAT141	ZYMSTAT_SC	GLCR1TRB1	HBZOPT6	FEDCabc	2AGPEAT181	2AGPGAT181	S2FE2SR	ERGSTAT_SC	FECOSTAT_SC	LANOSTAT_SC	GLCR1TRA1	AGPAT160190	ARGORNt7	CYO1bpp_sync	ENLIPIDAt1exc	CYO1b2pp_sync	HBZOPT6mc	PLDAGAT_DHA_EPA_ARA_PE_10_c	LPCAT_MYRS_DGLA_sn2_c	ENO_h	PLDAGAT_DHA_EPA_ARA_PC_2_c	PCW3DS_HDE_EPA_sn2_c
no_ortho_Pvivax-likePvl01	HEMEOSm	ILETRSm	THRTRSm	VALTRSm	DHPS	CD2t4	DHPS2	HISTRSm	LEUTRSm	PHETRSm	FTHFLmi	GHMT2rm	LYSTRSm	METTRSm	HBZOPT6	ALATL	APAPTm	G12MT4	HEMEOSm_1	ASPTRSm	CRNCARtm	DOLASNT	G12MT3	HEMELm	SECYSTL	HCGALm	CBFCc	ENLIPIDAt1exc	biomass
no_ortho_EbrunettiHoughton	2AGPGAT141	VALTRSm	DHPS	MCBTS3	MEGLYXYLAMH	PTOR	PHOMSELCYSL	DHPS2	ASNTRSm	HEMEOMOm	HISTRSm	LEUTRSm	FOLD3	MCBTS2	MCBTS	LIDOAMH	SUCHMSSELCYSL	2AGPEAT141	DHORD2	TKT2	LYSTRSm	METTRSm	FEDCabc	ALATL	G12MT4	ASPTRSm	DOLASNT	G12MT3	G13MT	HEMELm	AHSERL4	SECYSTL	TREHe	ENLIPIDAt1exc	TKT2hc	protein_bm	PCW3DS_HDE_EPA_sn2_c	ALCDH_nadp_hi	PLDAGAT_EPA_EPA_LNA_PE_10_c	PLDAGAT_EPA_EPA_LNA_PC_4_c	AGAT_LLA	DGDGW6DS1829Z12Z1617Z	LPCAT_MYRS_EPA_sn2_c	PLDAGAT_HDE_HDE_LNA_PE_10_c	BCAROXR_h	LPCAT_EPA_EPA_sn2_c	PLDAGAT_HDE_EPA_LNA_PC_4_c	GAT1_LLA	PCD6DS_STC_GLNA_sn2_c
no_ortho_PfalciparumGN01	HEMEOSm	ILETRSm	THRTRSm	VALTRSm	CDGGGPP3	CD2t4	ASNTRSm	HISTRSm	PHETRSm	AGPAT190	GHMT2rm	LYSTRSm	METTRSm	PPTTm	HBZOPT6	ALATL	APAPTm	HEMEOSm_1	ASPTRSm	CRNCARtm	CDGGGPP4	DOLASNT	HEMELm	HCGALm	SECYSTL	ENLIPIDAt1exc	CYO1bpp_sync	CYO1b2pp_sync	biomass
no_ortho_TcruziSylvioX10-1	HBZOPT	VALTRSm	SQD2_160	SQD2_183_9_12_15	LIPOS	UPLA4FNT	HBZOPT6m	HEMEOMOm	TRPTRSm	NALN6	SQD2_183_6_9_12	SQD2_181	AHSERL3	DMATT	2HP6MPMOm	CDPDGPm_SC	FTHFLmi	LYSTRSm	METTRSm	UPLA4NT	HBZOPT6	HBZOPT6m_1	FEDCabc	SQD2_161	SQD2_181_9	SQD2_182_9_12	APAPTm	MCPST	THZPSN3	TPK1	SQD2_180	SQD2_184_6_9_12_15	ACSERL	CYSS_m	ENLIPIDAt1exc	protein_bm	PLDAGAT_HDE_EPA_LNA_PC_2_c	PLDAGAT_PALM_PALM_LNA_PC_4_c	PLDAGAT_OLE_PALM_HDE_PC_3_c	ACOADAGAT_HDE_EPA_EPA_c	PLDAGAT_HDE_EPA_OLE_PC_3_c	HMR_0867nhs	AGPATCOA_MYRS_DHA_c	PLDAGAT_HDE_EPA_HDE_PC_3_c	PLDAGAT_HDE_EPA_LNA_PC_1_c	AGPATCOA_MYRS_EPA_c	PLDAGAT_EPA_EPA_ARA_PC_7_c	PLDAGAT_LNA_EPA_LNA_PC_4_c	AGPATCOA_STC_DHA_c
no_ortho_EcuniculiEcunIII-L	PANTS	CERS226	CERS126	NaKt_1	ALATA_D2	DIPS	HBZOPT6	FEDCabc	AGPAT120	L_LACD	OHPHM6nc	ENLIPIDAt1exc
no_ortho_LmexicanaMHOMGT2001U1103	THRTRSm	VALTRSm	SQD2_160	SQD2_183_9_12_15	SQD2_183_6_9_12	SQD2_181	2HP6MPMOm	FTHFLmi	GHMT2rm	LYSTRSm	METTRSm	PPTTm	HBZOPT6m_1	FEDCabc	SQD2_161	SQD2_181_9	SQD2_182_9_12	ALATL	APAPTm	HEMEOSm_1	CRNCARtm	TPK1	SQD2_180	SQD2_184_6_9_12_15	DOLASNT	SULOm	SECYSTL	NDP3ex	ENLIPIDAt1exc	LPSSYN_HPc
no_ortho_EmaximaWeybridge	2AGPGAT141	FAS141ACPm	FAS181ACPm	THRTRSm	VALTRSm	MCBTS3	MEGLYXYLAMH	PTOR	PHOMSELCYSL	DHPS2	FAS182ACPm	HEMEOMOm	HISTRSm	PHETRSm	MCBTS2	MCBTS	MYCTR2	ACSERSULL	LIDOAMH	SUCHMSSELCYSL	2AGPEAT141	TKT2	2HP6MPMOm	LYSTRSm	HBZOPT6	FEDCabc	ALATL	AMALT1	FAS161ACPm	SLCYSS	OMMBLHX6m	TPK1	DOLASNT	SECYSTL	CYOOm2	ACSERSULLm	HCGALm	A3GALT2c	A3GALT4c	A3GALT5c	ENLIPIDAt1exc	GRGTc	A2GALT4c	A2GALT6c	A2GALT1c	A2GALT2c	A2GALT5c	TKT2hc	CBFCc
no_ortho_BayalaiB08-376	HEMEOSm	ILETRSm	THRTRSm	VALTRSm	MCBTS3	SQD2_160	SQD2_183_9_12_15	MEGLYXYLAMH	PLDAGAT16018111Z1819Z2	PLDAGAT16018111Z1819Z4	PLDAGAT1601819Z1601	PLDAGAT1601819Z18111Z1	PLDAGAT1601819Z1819Z3	PLDAGAT1601819Z1819Z4	PLDAGAT18111Z1819Z1601	PLDAGAT18111Z1819Z1602	PLDAGAT18111Z1819Z18111Z1	PLDAGAT1819Z18111Z1601	PLDAGAT1819Z18111Z1819Z1	PLDAGAT1819Z18111Z1819Z4	PLDAGAT1819Z1819Z18111Z1	PLDAGAT1819Z1819Z18111Z2	PLDAGAT1819Z1819Z18111Z3	ASNTRSm	MCBTS2	MCBTS	SQD2_183_6_9_12	SQD2_181	LIDOAMH	PLDAGAT16018111Z1601	PLDAGAT16018111Z1602	PLDAGAT1601819Z18111Z2	PLDAGAT1601819Z18111Z3	PLDAGAT1801819Z18111Z1	PLDAGAT1801819Z1819Z3	PLDAGAT18111Z18111Z1601	PLDAGAT18111Z18111Z18111Z2	PLDAGAT18111Z18111Z1819Z4	PLDAGAT18111Z1819Z1819Z1	PLDAGAT18111Z1819Z1819Z3	PLDAGAT18111Z1819Z1819Z4	PLDAGAT1819Z18111Z1819Z2	PLDAGAT1819Z1819Z1601	PLDAGAT1819Z1819Z1819Z1	PLDAGAT1819Z1819Z1819Z2	PLDAGAT1819Z1819Z1819Z3	PLDAGAT1819Z1819Z1819Z4	2HP6MPMOm	FTHFLmi
no_ortho_TgondiiGT1	2AGPGAT141	THRTRSm	VALTRSm	MCBTS3	MEGLYXYLAMH	DHPS2	HISTRSm	PHETRSm	MCBTS2	MCBTS	LIDOAMH	2AGPEAT141	DHORD2	LYSTRSm	METTRSm	PPTTm	GLCR1TRB1	HBZOPT6	HBZOPT6m_1	ALATL	HEMEOSm_1	MCPST	ASPTRSm	GLCR1TRA1	DOLASNT	HEMELm	SECYSTL	CYSS_m	MLDEP1ppc	MLDEP2ppc	DVPCHLD646ORc	PCHLD646ORc	DVPCHLD450ORc	ENLIPIDAt1exc	PCHLD450ORc	FE3DCITexs
no_ortho_LtarentolaeParrotTarII	THRTRSm	VALTRSm	MCBTS3	SQD2_160	SQD2_183_9_12_15	ASNTRSm	MCBTS2	MCBTS	SQD2_183_6_9_12	SQD2_181	2HP6MPMOm	FTHFLmi	GHMT2rm	LYSTRSm	METTRSm	PPTTm	HBZOPT6m_1	SQD2_161	SQD2_181_9	SQD2_182_9_12	ALATL	APAPTm	HEMEOSm_1	CRNCARtm	TECA2S	TPK1	SQD2_180	SQD2_184_6_9_12_15	DOLASNT	SULOm	SECYSTL	ENLIPIDAt1exc	LPSSYN_HPc
no_ortho_PfalciparumGB4	HEMEOSm	ILETRSm	THRTRSm	VALTRSm	CDGGGPP3	CD2t4	ASNTRSm	HISTRSm	PHETRSm	AGPAT190	GHMT2rm	LYSTRSm	METTRSm	PPTTm	HBZOPT6	ALATL	APAPTm	HEMEOSm_1	ASPTRSm	CRNCARtm	CDGGGPP4	DOLASNT	HEMELm	HCGALm	SECYSTL	CYO1bpp_sync	ENLIPIDAt1exc	CYO1b2pp_sync	biomass
no_ortho_PovalecurtisiGH01	HEMEOSm	ILETRSm	THRTRSm	VALTRSm	MCBTS3	CD2t4	UPLA4FNT	HISTRSm	PHETRSm	MCBTS2	MCBTS	AGPAT190	GHMT2rm	LYSTRSm	METTRSm	PPTTm	HBZOPT6	FEDCabc	ALATL	APAPTm	HEMEOSm_1	CERS224	CRNCARtm	DOLASNT	HEMELm	SECYSTL	HCGALm	CBFCc	ENLIPIDAt1exc	biomass	ACOADAGAT_PALM_EPA_DHA_c	ACOADAGAT_OLE_EPA_DHA_c	PLDAGAT_DHA_EPA_DHA_PC_3_c	PLDAGAT_OLE_HDE_OLE_PC_8_c	ACOADAGAT_EPA_EPA_DHA_c	LPCAT_DHA_ETA_sn2_c	PLDAGAT_EPA_EPA_ARA_PC_3_c	ACOADAGAT_EPA_EPA_EPA_c	PLDAGAT_EPA_EPA_ARA_PC_7_c	PLDAGAT_HDE_EPA_ARA_PC_2_c	PLDAGAT_HDE_MYRS_LNA_PC_4_c	LPCAT_MYRS_ETA_sn2_c	PLDAGAT_EPA_EPA_DHA_PC_3_c	PLDAGAT_EPA_EPA_ARA_PC_4_c	PLDAGAT_DHA_EPA_ARA_PC_5_c	PLDAGAT_HDE_EPA_ARA_PC_6_c
PbergheiANKA	HEMEOSm	THRTRSm	VALTRSm	CD2t4	UPLA4FNT	HISTRSm	PHETRSm	TRPTRSm	AGPAT190	GHMT2rm	LYSTRSm	METTRSm	PPTTm	FEDCabc	APAPTm	HEMEOSm_1	ASPTRSm	CRNCARtm	DOLASNT	HEMELm	HCGALm	SECYSTL	CYO1b2pp_sync	CYO1bpp_sync	FCLT_ap	DOLPMT3	GHMT2r_ap	GHMT2r_m	PLDAGAT_LNA_EPA_LNA_PC_7_c	r2510	HMR_2862	HMR_1077	CRVS23M24hc	FAOXC16OHC16r	PLDAGAT_LNA_EPA_LNA_PC_1_c	AGPATCOA_EPA_EPA_c	PLDAGAT_MYRS_EPA_LNA_PE_13_c	PLDAGAT_LNA_EPA_LNA_PC_5_c	PLDAGAT_MYRS_EPA_LNA_PC_1_c	PLDAGAT_OLE_EPA_DHA_PE_14_c
PinuiSanAntonio1	ERGSTESTH_SCe	HEMEOSm	ILETRSm	THRTRSm	VALTRSm	CD2t4	ASNTRSm	HISTRSm	PHETRSm	ZYMSTESTH_SCe	EPISTESTH_SCe	FECOSTESTH_SCe	FTHFLmi	GHMT2rm	LYSTRSm	METTRSm	PPTTm	FEDCabc	APAPTm	HEMEOSm_1	ASPTRSm	CRNCARtm	LANOSTESTH_SCe	DOLASNT	HEMELm	SECYSTL	NDP3ex	HCGALm	ENLIPIDAt1exc	CBFCc	FCLT_ap	DOLPMT3	GHMT2r_ap	GHMT2r_m
no_ortho_PvivaxSal1	HEMEOSm	ILETRSm	THRTRSm	VALTRSm	DHPS	NTRARf	CD2t4	DHPS2	ASNTRSm	HISTRSm	PHETRSm	FTHFLmi	GHMT2rm	LYSTRSm	METTRSm	PPTTm	FEDCabc	ALATL	APAPTm	HEMEOSm_1	ASPTRSm	CRNCARtm	DOLASNT	HEMELm	SECYSTL	HCGALm	CYO1bpp_sync	ENLIPIDAt1exc	CYO1b2pp_sync	biomass	ACOADAGAT_EPA_EPA_DHA_c
no_ortho_PfalciparumIT	HEMEOSm	ILETRSm	THRTRSm	VALTRSm	CDGGGPP3	CD2t4	ASNTRSm	HISTRSm	PHETRSm	AGPAT190	GHMT2rm	LYSTRSm	METTRSm	PPTTm	HBZOPT6	FEDCabc	ALATL	APAPTm	HEMEOSm_1	ASPTRSm	CRNCARtm	CDGGGPP4	DOLASNT	HEMELm	SECYSTL	HCGALm	CYO1bpp_sync	ENLIPIDAt1exc	CYO1b2pp_sync	biomass
no_ortho_EnuttalliP19	2AGPGAT141	ACONMT	NORRDX	UPLA4FNT	NALN6	2AGPEAT141	DIPS	UPLA4NT	FEDCabc	TPK1	CDGS1	NTR3B	ENLIPIDAt1exc	OHPHM6nc	DMTc	DOLASNTc	protein_bm	ATPS_h	ATPSh
PfalciparumGA01	HEMEOSm	ILETRSm	THRTRSm	VALTRSm	CDGGGPP3	CD2t4	ASNTRSm	HISTRSm	PHETRSm	AGPAT190	GHMT2rm	LYSTRSm	METTRSm	PPTTm	HBZOPT6	FEDCabc	APAPTm	HEMEOSm_1	ASPTRSm	CRNCARtm	CDGGGPP4	DOLASNT	HEMELm	HCGALm	SECYSTL	CYO1bpp_sync	CYO1b2pp_sync	ENLIPIDAt1exc	THZPSN_mt2	THZPSNm	GHMT2r_ap	GHMT2r_m	DOLPMT3	FCLT_ap
PpraefalciparumG01	HEMEOSm	ILETRSm	THRTRSm	VALTRSm	CDGGGPP3	CD2t4	ASNTRSm	HISTRSm	PHETRSm	AGPAT190	GHMT2rm	LYSTRSm	METTRSm	PPTTm	HBZOPT6	FEDCabc	APAPTm	HEMEOSm_1	ASPTRSm	CRNCARtm	CDGGGPP4	DOLASNT	HEMELm	HCGALm	SECYSTL	CBFCc	THZPSN_mt2	THZPSNm	GHMT2r_ap	GHMT2r_m	DOLPMT3	FCLT_ap
no_ortho_EhistolyticaKU27	2AGPGAT141	NORRDX	UPLA4FNT	NALN6	2AGPEAT141	UPLA4NT	TPK1	DMATT2	ENLIPIDAt1exc	DOLASNTc	HMR_0876nhs
[truncated: 59 more columns]

## Sheet: both
	0	1	2	3	4	5	6	7	8	9	10	11	12	13	14	15	16	17	18	19	20	21	22	23	24	25	26	27	28	29	30	31	32	33	34	35	36	37	38	39	40	41	42	43	44	45	46	47	48
no_ortho_EcuniculiEC3	DIPS	FEDCabc	OHPHM6nc
no_ortho_TevansiSTIB805	APAPTm	DOLASNT
PfalciparumTG01	APAPTm	CRNCARtm	DOLASNT	HCGALm	THZPSN_mt2	THZPSNm	GHMT2r_ap
no_ortho_TgondiiARI	DHORD2	DOLASNT	GTHAMPORh
no_ortho_TcruziCLBrenerNon-Esmeraldo-like	FAS141ACPm	FAS181ACPm	FAS182ACPm	FAS80ACPm_L	APAPTm	FAS161ACPm	DOLASNT
no_ortho_TgondiiRUB	DOLASNT
no_ortho_PfragileNilgiri	APAPTm	CRNCARtm	DOLASNT	CBFCc
no_ortho_LdonovaniBPK282A1	APAPTm	DOLASNT
no_ortho_TgondiiGAB2-2007-GAL-DOM2	DOLASNT
no_ortho_CmurisRN66	FAS141ACPm	FAS181ACPm	PTOR	FAS182ACPm	FAS80ACPm_L	CRNCARtm	FAS161ACPm	DOLASNT
no_ortho_CmeleagridisUKMEL1	FAS141ACPm	FAS181ACPm	FAS182ACPm	CRNCARtm	FAS161ACPm	DOLASNT	AGAT_LLA
PgaboniG01	DHORD2	APAPTm	CRNCARtm	DOLASNT	HCGALm	CBFCc	THZPSN_mt2	THZPSNm	GHMT2r_ap
no_ortho_TbruceigambienseDAL972	ACSERSULLm	DOLASNT
no_ortho_Vculicisfloridensis	PLDAGAT16018111Z1819Z2	PLDAGAT16018111Z1819Z4	PLDAGAT1601819Z1601	PLDAGAT1601819Z18111Z1	PLDAGAT1601819Z1819Z3	PLDAGAT1601819Z1819Z4	PLDAGAT18111Z1819Z1601	PLDAGAT18111Z1819Z1602	PLDAGAT18111Z1819Z18111Z1	PLDAGAT1819Z18111Z1601	PLDAGAT1819Z18111Z1819Z1	PLDAGAT1819Z18111Z1819Z4	PLDAGAT1819Z1819Z18111Z1	PLDAGAT1819Z1819Z18111Z2	PLDAGAT1819Z1819Z18111Z3	PLDAGAT16018111Z1601	PLDAGAT16018111Z1602	PLDAGAT1601819Z18111Z2	PLDAGAT1601819Z18111Z3	PLDAGAT1801819Z18111Z1	PLDAGAT1801819Z1819Z3	PLDAGAT18111Z18111Z1601	PLDAGAT18111Z18111Z18111Z2	PLDAGAT18111Z18111Z1819Z4	PLDAGAT18111Z1819Z1819Z1	PLDAGAT18111Z1819Z1819Z3	PLDAGAT18111Z1819Z1819Z4	PLDAGAT1819Z18111Z1819Z2	PLDAGAT1819Z1819Z1601	PLDAGAT1819Z1819Z1819Z1	PLDAGAT1819Z1819Z1819Z2	PLDAGAT1819Z1819Z1819Z3	PLDAGAT1819Z1819Z1819Z4	C180SN	FEDCabc	PLDAGAT16018111Z18111Z1	PLDAGAT16018111Z18111Z2	PLDAGAT16018111Z1819Z3	PLDAGAT1801819Z1819Z2	PLDAGAT18111Z18111Z1819Z3	PLDAGAT18111Z1819Z18111Z2	PLDAGAT18111Z1819Z18111Z3	PLDAGAT1819Z18111Z1602	PLDAGAT1819Z18111Z18111Z1	PLDAGAT1819Z18111Z18111Z3	PLDAGAT1819Z18111Z1819Z3	C140SN	PLDAGAT16018111Z18111Z3	PLDAGAT16018111Z1819Z1
PfalciparumGB4	APAPTm	CRNCARtm	DOLASNT	HCGALm	THZPSNm	THZPSN_mt2	GHMT2r_ap
no_ortho_PfalciparumGA01	APAPTm	CRNCARtm	DOLASNT	ANXANOR
PcoatneyiHackeri	DHORD2	APAPTm	CRNCARtm	DOLASNT	CBFCc	GHMT2r_ap
no_ortho_NdisplodereJUm2807	FEDCabc	DOLASNTc
no_ortho_TrangeliSC58	DOLASNT
no_ortho_LturanicaLEM423	APAPTm	DOLASNT
no_ortho_LenriettiiLEM3045	PLDAGAT16018111Z1819Z4	PLDAGAT16018111Z1601	PLDAGAT16018111Z1602	PLDAGAT18111Z18111Z1601	PLDAGAT18111Z18111Z18111Z2	PLDAGAT18111Z18111Z1819Z4	PLDAGAT16018111Z18111Z1	PLDAGAT16018111Z18111Z2	PLDAGAT16018111Z1819Z3	PLDAGAT18111Z18111Z1819Z3	APAPTm	PLDAGAT16018111Z18111Z3	PLDAGAT16018111Z1819Z1	PLDAGAT18111Z18111Z1602	PLDAGAT18111Z18111Z18111Z1	PLDAGAT18111Z18111Z18111Z3	PLDAGAT18111Z18111Z1819Z1
no_ortho_PknowlesiMalayanPk1A	APAPTm	CRNCARtm	DOLASNT	CBFCc
no_ortho_Tgondiip89	DOLASNT
no_ortho_TgondiiFOU	DOLASNT
no_ortho_NausubeliERTm2	FEDCabc	DOLASNTc
no_ortho_LgerbilliLEM452	APAPTm	DOLASNT	PLDAGAT_PALM_EPA_DHA_PE_15_c	PLDAGAT_DHA_EPA_DHA_PE_15_c	PLDAGAT_DHA_EPA_DHA_PE_9_c	PLDAGAT_MYRS_EPA_DHA_PE_9_c
no_ortho_PreichenowiCDC	APAPTm	DOLASNT
no_ortho_TcongolenseIL3000	DOLASNT	PLDAGAT_HDE_EPA_LNA_PC_1_c	PLDAGAT_HDE_HDE_HDE_PE_15_c	PLDAGAT_MYRS_EPA_HDE_PC_3_c	PLDAGAT_EPA_EPA_ARA_PC_3_c	PLDAGAT_HDE_PALM_LNA_PC_2_c	PLDAGAT_PALM_PALM_LNA_PC_1_c	PLDAGAT_HDE_EPA_LNA_PC_2_c
no_ortho_LaethiopicaL147	APAPTm	DOLASNT
no_ortho_ChominisUdeA01	FAS141ACPm	FAS181ACPm	PTOR	FAS182ACPm	FAS80ACPm_L	CRNCARtm	FAS161ACPm	DOLASNT
no_ortho_CsuisWienI	DHORD2	DOLASNT	GGH_6DHFl
no_ortho_PbergheiANKA	APAPTm	DOLASNT
no_ortho_TcruziDm28c2018	APAPTm	DOLASNT
PgaboniSY75	DHORD2	APAPTm	DOLASNT	HCGALm	CBFCc	THZPSN_mt2	THZPSNm	GHMT2r_ap
no_ortho_PmalariaeUG01	APAPTm	CRNCARtm	DOLASNT	PLDAGAT_LNA_EPA_ARA_PE_11_c	PLDAGAT_HDE_MYRS_LNA_PC_8_c	PLDAGAT_HDE_MYRS_LNA_PC_6_c	PLDAGAT_PALM_EPA_ARA_PE_11_c	PLDAGAT_MYRS_EPA_LNA_PC_8_c	PLDAGAT_LNA_EPA_GLNA_PC_6_c	PLDAGAT_PALM_EPA_LNA_PC_7_c
no_ortho_EcuniculiEC1	DIPS	FEDCabc	OHPHM6nc
PmalariaeUG01	APAPTm	CRNCARtm	DOLASNT	HCGALm	THZPSN_mt2	THZPSNm	GHMT2r_ap
no_ortho_PfalciparumSD01	APAPTm	CRNCARtm	DOLASNT
no_ortho_LmajorLV39c5	APAPTm
no_ortho_SsalmonicidaATCC50377	FEDCabc	DOLASNTc
no_ortho_TcruziDm28c2014	FAS141ACPm	FAS181ACPm	FAS182ACPm	NALN6	FAS161ACPm	DOLASNT
no_ortho_PfalciparumTG01	APAPTm	CRNCARtm	DOLASNT	PLDAGAT_MYRS_HDE_PALM_PC_5_c	PLDAGAT_OLE_HDE_HDE_PC_5_c	PLDAGAT_PALM_EPA_LNA_PC_3_c	PLDAGAT_HDE_MYRS_PALM_PC_5_c	PLDAGAT_LNA_EPA_GLNA_PC_3_c
no_ortho_EmonterogeiiLV88	APAPTm	DOLASNT
no_ortho_ChominisTU502	DOLASNT	ALPATE160pp_1
no_ortho_TcruziTCC	APAPTm	DOLASNT
no_ortho_LmajorFriedlin	APAPTm	DOLASNT
no_ortho_TcruziCLBrener	GLYCLm	RE2912M	FACOAL_160_m	VALTRSm
no_ortho_NcaninumLIV	DOLASNT	PLDAGAT_EPA_EPA_DHA_PC_8_c	PLDAGAT_HDE_ARA_ARA_PC_7_c	PLDAGAT_OLE_EPA_DHA_PC_8_c	PLDAGAT_HDE_EPA_OLE_PE_15_c
PbillcollinsiG01	APAPTm	CRNCARtm	DOLASNT	CBFCc	THZPSN_mt2	THZPSNm	GHMT2r_ap
no_ortho_GintestinalisAssemblageADH	FEDCabc	DOLASNTc	ATPS4m
no_ortho_EtenellaHoughton	DOLASNT	PLDAGAT_MYRS_MYRS_HDE_PE_9_c	PLDAGAT_PALM_EPA_EPA_PE_11_c	PLDAGAT_HDE_EPA_EPA_PE_11_c
no_ortho_NceranaePA08_1199	DXHPScmc
PfalciparumKH01	APAPTm	DOLASNT	HCGALm	THZPSN_mt2	THZPSNm	GHMT2r_ap
PyoeliiyoeliiYM	APAPTm	CRNCARtm	DOLASNT	GHMT2r_ap
no_ortho_PcynomolgiB	APAPTm	DOLASNT	CBFCc
no_ortho_EbieneusiH348	FEDCabc	DXHPScmc
no_ortho_PcoatneyiHackeri	APAPTm	CRNCARtm	DOLASNT	CBFCc
PfalciparumIT	APAPTm	CRNCARtm	DOLASNT	HCGALm	THZPSN_mt2	THZPSNm	GHMT2r_ap
no_ortho_AalgeraePRA339	ACONMT	PC6YM	CPC6MT	DIPS	FEDCabc	OHPHM6nc
no_ortho_PinuiSanAntonio1	APAPTm	DOLASNT	CBFCc
PvivaxP01	APAPTm	CRNCARtm	DOLASNT	GHMT2r_ap
no_ortho_TcruziDm28c2017	APAPTm	DOLASNT
no_ortho_TbruceiTREU927	APAPTm	DOLASNT
no_ortho_Pyoeliiyoelii17XNL	APAPTm	CRNCARtm	DOLASNT
PfalciparumSN01	APAPTm	DOLASNT	HCGALm	THZPSN_mt2	THZPSNm	GHMT2r_ap	r1134	RE3289R	HMR_2983
no_ortho_NausubeliERTm6	FEDCabc	DOLASNTc
no_ortho_HeriocheirGB1	DIPS	FEDCabc	ETHAPT_HDE_OLE_c
no_ortho_PrelictumSGS1-like	APAPTm	CRNCARtm	DOLASNT	ALCDH_nadp_hi	MDH_nadp_hi
Pchabaudichabaudi	APAPTm	CRNCARtm	DOLASNT	GHMT2r_ap
no_ortho_VbrassicaformisCCMP3155	DOLASNT	PLDAGAT_LNA_EPA_GLNA_PC_4_c
no_ortho_Pvinckeivinckeivinckei	DHORD2	APAPTm	CRNCARtm	DOLASNT	CBFCc
no_ortho_EhistolyticaHM1IMSS-A	NALN6	DOLASNTc
no_ortho_NceranaeBRL01	DXHPScmc
no_ortho_TcruzimarinkelleiB7	LIPOS	APAPTm	ACSERLm	BC10_new	DOLASNT	PLDAGAT_DHA_EPA_DHA_PC_4_c	PLDAGAT_HDE_PALM_EPA_PE_9_c	PLDAGAT_HDE_EPA_DHA_PC_4_c	HDL_HSDEGnhs	PLDAGAT_HDE_EPA_LNA_PE_13_c
PcynomolgiB	APAPTm	DOLASNT	CBFCc	GHMT2r_ap
no_ortho_CfasciculataCfCl	APAPTm	DOLASNT
no_ortho_LpyrrhocorisH10	DOLASNT
no_ortho_GintestinalisAssemblageBGS	NORRDX	DOLASNTc
PfalciparumML01	APAPTm	CRNCARtm	DOLASNT	HCGALm	THZPSN_mt2	THZPSNm	GHMT2r_ap
no_ortho_EaedisUSNM41457	4M2OPLOXRD	PLDAGAT16018111Z1819Z2	PLDAGAT16018111Z1819Z4	PLDAGAT16018111Z1601	PLDAGAT16018111Z1602	PLDAGAT18111Z18111Z1601	PLDAGAT18111Z18111Z18111Z2	PLDAGAT18111Z18111Z1819Z4	FEDCabc	NTRARz	PLDAGAT16018111Z18111Z1	PLDAGAT16018111Z18111Z2	PLDAGAT16018111Z1819Z3	PLDAGAT18111Z18111Z1819Z3	THZPSN3	3M2OBLOXRD	3M2OPLOXRD	PLDAGAT16018111Z18111Z3	PLDAGAT16018111Z1819Z1	PLDAGAT18111Z18111Z1602	PLDAGAT18111Z18111Z18111Z1	PLDAGAT18111Z18111Z18111Z3	PLDAGAT18111Z18111Z1819Z1	PLDAGAT18111Z18111Z1819Z2
no_ortho_EinvadensIP1	NALN6	FEDCabc	DOLASNTc
no_ortho_CveliaCCMP2878	DHORD3	DHORD2	DOLASNT
no_ortho_EhepatopenaeiTH1	DIPS	DXHPScmc
no_ortho_CtyzzeriUGA55	FAS141ACPm	FAS181ACPm	PTOR	FAS182ACPm	FAS80ACPm_L	FAS161ACPm	DOLASNT	PLDAGAT_MYRS_EPA_LNA_PC_7_c	PLDAGAT_LNA_EPA_ARA_PC_7_c	PLDAGAT_MYRS_EPA_MYRS_PC_8_c	PLDAGAT_OLE_EPA_DHA_PC_6_c	PLDAGAT_DHA_EPA_DHA_PC_6_c	PLDAGAT_LNA_EPA_LNA_PC_3_c
no_ortho_CcayetanensisCHN_HEN01	DHORD2	CRNCARtm	DOLASNT
Pfalciparum7G8	APAPTm	CRNCARtm	DOLASNT	HCGALm	THZPSN_mt2	THZPSNm	GHMT2r_ap
no_ortho_Heriocheircanceri	DIPS	FEDCabc
no_ortho_EmoshkovskiiLaredo	NALN6	FEDCabc	DOLASNTc	HPT_h	G1PUT_h
no_ortho_HhammondiHH34	DHORD2	DOLASNT
no_ortho_OcolligataOC4	DIPS	FEDCabc	DXHPScmc	OHPHM6nc
PfalciparumHB3	APAPTm	CRNCARtm	DOLASNT	HCGALm	THZPSN_mt2	THZPSNm	GHMT2r_ap
no_ortho_TcruziSylvioX10-1-2012	FAS141ACPm	FAS181ACPm	FAS182ACPm	APAPTm	FAS161ACPm	DOLASNT	PLDAGAT_HDE_PALM_LNA_PC_7_c	PLDAGAT_HDE_PALM_LNA_PC_3_c	PLDAGAT_LNA_EPA_LNA_PC_8_c
PfalciparumCD01	APAPTm	CRNCARtm	DOLASNT	HCGALm	CBFCc	THZPSN_mt2	THZPSNm	GHMT2r_ap
PvivaxSal1	APAPTm	CRNCARtm	DOLASNT	GHMT2r_ap
no_ortho_TbruceiLister427_2018	APAPTm	DOLASNT
no_ortho_PvivaxP01	APAPTm	CRNCARtm	DOLASNT
no_ortho_AspWSBS2006	DIPS	NNMT	FEDCabc	OHPHM6nc
no_ortho_PvinckeipetteriCR	APAPTm	CRNCARtm	DOLASNT	CBFCc	PLDAGAT_HDE_EPA_ARA_PE_13_c
no_ortho_EhistolyticaHM3IMSS	NALN6	DOLASNTc
no_ortho_PfalciparumKH02	APAPTm	CRNCARtm	DOLASNT
Pyoeliiyoelii17XNL	APAPTm	CRNCARtm	DOLASNT	GHMT2r_ap
no_ortho_PconfusumCUL13	NALN6	APAPTm	DOLASNT
no_ortho_PblacklockiG01	APAPTm	CRNCARtm	DOLASNT	HCGALm	CBFCc
no_ortho_EhellemSwiss	DIPS	FEDCabc	OHPHM6nc
no_ortho_TparvaMuguga
no_ortho_GintestinalisAssemblageEP15	DOLASNTc
no_ortho_PfalciparumKH01	APAPTm	CRNCARtm	DOLASNT
no_ortho_TtheileriEdinburgh	APAPTm	DOLASNT	PLDAGAT_PALM_ARA_PALM_PE_14_c	PLDAGAT_EPA_EPA_LNA_PE_16_c
no_ortho_ThominisUnknown	PLDAGAT16018111Z1819Z2	PLDAGAT16018111Z1819Z4	PLDAGAT1601819Z1601	PLDAGAT1601819Z18111Z1	PLDAGAT1601819Z1819Z3	PLDAGAT1601819Z1819Z4	PLDAGAT18111Z1819Z1601	PLDAGAT18111Z1819Z1602	PLDAGAT18111Z1819Z18111Z1	PLDAGAT1819Z18111Z1601	PLDAGAT1819Z18111Z1819Z1	PLDAGAT1819Z18111Z1819Z4	PLDAGAT1819Z1819Z18111Z1	PLDAGAT1819Z1819Z18111Z2	PLDAGAT1819Z1819Z18111Z3	PLDAGAT16018111Z1601	PLDAGAT16018111Z1602	PLDAGAT1601819Z18111Z2	PLDAGAT1601819Z18111Z3	PLDAGAT1801819Z18111Z1	PLDAGAT1801819Z1819Z3	PLDAGAT18111Z18111Z1601	PLDAGAT18111Z18111Z18111Z2	PLDAGAT18111Z18111Z1819Z4	PLDAGAT18111Z1819Z1819Z1	PLDAGAT18111Z1819Z1819Z3	PLDAGAT18111Z1819Z1819Z4	PLDAGAT1819Z18111Z1819Z2	PLDAGAT1819Z1819Z1601	PLDAGAT1819Z1819Z1819Z1	PLDAGAT1819Z1819Z1819Z2	PLDAGAT1819Z1819Z1819Z3	PLDAGAT1819Z1819Z1819Z4	FEDCabc	PLDAGAT16018111Z18111Z1	PLDAGAT16018111Z18111Z2	PLDAGAT16018111Z1819Z3	PLDAGAT1801819Z1819Z2	PLDAGAT18111Z18111Z1819Z3	PLDAGAT18111Z1819Z18111Z2	PLDAGAT18111Z1819Z18111Z3	PLDAGAT1819Z18111Z1602	PLDAGAT1819Z18111Z18111Z1	PLDAGAT1819Z18111Z18111Z3	PLDAGAT1819Z18111Z1819Z3	PLDAGAT16018111Z18111Z3	PLDAGAT16018111Z1819Z1	PLDAGAT1601819Z1602	PLDAGAT1601819Z1819Z1
no_ortho_LpanamensisMHOMCOL81L13	APAPTm	DOLASNT
no_ortho_TgondiiVEG	DHORD2	DOLASNT
no_ortho_ChominisTU502_2012	FAS141ACPm	FAS181ACPm	PTOR	FAS182ACPm	FAS80ACPm_L	CRNCARtm	FAS161ACPm	DOLASNT
no_ortho_BbovisT2Bo	DOLASNTc
no_ortho_EpraecoxHoughton	LIPOS	DIPS	ACSERLm	DOLASNT	AMETt2m	CYSS_m
no_ortho_EacervulinaHoughton	G12MT4	DOLASNT	G12MT3
no_ortho_PgaboniG01	APAPTm	CRNCARtm	DOLASNT	HCGALm	CBFCc
no_ortho_PknowlesiH	APAPTm	CRNCARtm	DOLASNT	PLDAGAT_HDE_PALM_LNA_PE_11_c	PLDAGAT_MYRS_EPA_LNA_PE_11_c
no_ortho_TequiWA	DOLASNTc
no_ortho_NparisiiERTm1	FEDCabc	THZPSN3	DOLASNTc
no_ortho_CfelisWinnie	CBFCc	DOLASNTc	PLDAGAT_HDE_EPA_OLE_PE_13_c
no_ortho_BovataMiyake	BCAROKTc	CBFCc	CEFc	DOLASNTc
no_ortho_LdonovaniCL-SL	APAPTm	PLDAGAT_HDE_ARA_ARA_PE_15_c	PLDAGAT_HDE_EPA_OLE_PE_14_c
no_ortho_PneurophiliaMK1	PLDAGAT16018111Z1819Z2	PLDAGAT16018111Z1819Z4	PLDAGAT1601819Z1601	PLDAGAT1601819Z18111Z1	PLDAGAT1601819Z1819Z3	PLDAGAT1601819Z1819Z4	PLDAGAT18111Z1819Z1601	PLDAGAT18111Z1819Z1602	PLDAGAT18111Z1819Z18111Z1	PLDAGAT1819Z18111Z1601	PLDAGAT1819Z18111Z1819Z1	PLDAGAT1819Z18111Z1819Z4	PLDAGAT1819Z1819Z18111Z1	PLDAGAT1819Z1819Z18111Z2	PLDAGAT1819Z1819Z18111Z3	PLDAGAT16018111Z1601	PLDAGAT16018111Z1602	PLDAGAT1601819Z18111Z2	PLDAGAT1601819Z18111Z3	PLDAGAT1801819Z18111Z1	PLDAGAT1801819Z1819Z3	PLDAGAT18111Z18111Z1601	PLDAGAT18111Z18111Z18111Z2	PLDAGAT18111Z18111Z1819Z4	PLDAGAT18111Z1819Z1819Z1	PLDAGAT18111Z1819Z1819Z3	PLDAGAT18111Z1819Z1819Z4	PLDAGAT1819Z18111Z1819Z2	PLDAGAT1819Z1819Z1601	PLDAGAT1819Z1819Z1819Z1	PLDAGAT1819Z1819Z1819Z2	PLDAGAT1819Z1819Z1819Z3	PLDAGAT1819Z1819Z1819Z4	FEDCabc	PLDAGAT16018111Z18111Z1	PLDAGAT16018111Z18111Z2	PLDAGAT16018111Z1819Z3	PLDAGAT1801819Z1819Z2	PLDAGAT18111Z18111Z1819Z3	PLDAGAT18111Z1819Z18111Z2	PLDAGAT18111Z1819Z18111Z3	PLDAGAT1819Z18111Z1602	PLDAGAT1819Z18111Z18111Z1	PLDAGAT1819Z18111Z18111Z3	PLDAGAT1819Z18111Z1819Z3	PLDAGAT16018111Z18111Z3	PLDAGAT16018111Z1819Z1	PLDAGAT1601819Z1602	PLDAGAT1601819Z1819Z1
no_ortho_Pchabaudichabaudi	APAPTm	DOLASNT
Pfalciparum3D7	APAPTm	CRNCARtm	ACCOAC_ap	G3PD1ir_ap	GLUDy_ap	FUT94g_cho	FUT14g_cho
no_ortho_GniphandrodesUnknown	DHORD4i	AHSERL3	APAPTm	DOLASNT
PcynomolgiM	APAPTm	CRNCARtm	DOLASNT	GHMT2r_ap
no_ortho_AcastellaniiNeff	NALN6
Pgallinaceum8A	APAPTm	CRNCARtm	DOLASNT	GHMT2r_ap
no_ortho_NbombycisCQ1	FEDCabc
no_ortho_Slophii42_110	PLDAGAT16018111Z1819Z2	PLDAGAT16018111Z1819Z4	PLDAGAT1601819Z1601	PLDAGAT1601819Z18111Z1	PLDAGAT1601819Z1819Z3	PLDAGAT1601819Z1819Z4	PLDAGAT18111Z1819Z1601	PLDAGAT18111Z1819Z1602	PLDAGAT18111Z1819Z18111Z1	PLDAGAT1819Z18111Z1601	PLDAGAT1819Z18111Z1819Z1	PLDAGAT1819Z18111Z1819Z4	PLDAGAT1819Z1819Z18111Z1	PLDAGAT1819Z1819Z18111Z2	PLDAGAT1819Z1819Z18111Z3	PLDAGAT16018111Z1601	PLDAGAT16018111Z1602	PLDAGAT1601819Z18111Z2	PLDAGAT1601819Z18111Z3	PLDAGAT1801819Z18111Z1	PLDAGAT1801819Z1819Z3	PLDAGAT18111Z18111Z1601	PLDAGAT18111Z18111Z18111Z2	PLDAGAT18111Z18111Z1819Z4	PLDAGAT18111Z1819Z1819Z1	PLDAGAT18111Z1819Z1819Z3	PLDAGAT18111Z1819Z1819Z4	PLDAGAT1819Z18111Z1819Z2	PLDAGAT1819Z1819Z1601	PLDAGAT1819Z1819Z1819Z1	PLDAGAT1819Z1819Z1819Z2	PLDAGAT1819Z1819Z1819Z3	PLDAGAT1819Z1819Z1819Z4	FEDCabc	PLDAGAT16018111Z18111Z1	PLDAGAT16018111Z18111Z2	PLDAGAT16018111Z1819Z3	PLDAGAT1801819Z1819Z2	PLDAGAT18111Z18111Z1819Z3	PLDAGAT18111Z1819Z18111Z2	PLDAGAT18111Z1819Z18111Z3	PLDAGAT1819Z18111Z1602	PLDAGAT1819Z18111Z18111Z1	PLDAGAT1819Z18111Z18111Z3	PLDAGAT1819Z18111Z1819Z3	PLDAGAT16018111Z18111Z3	PLDAGAT16018111Z1819Z1	PLDAGAT1601819Z1602	PLDAGAT1601819Z1819Z1
no_ortho_PfalciparumML01	APAPTm	CRNCARtm	DOLASNT
PovalecurtisiGH01	DHORD2	APAPTm	DOLASNT	CBFCc	GHMT2r_ap	PLDAGAT_HDE_EPA_LNA_PC_1_c
no_ortho_BbigeminaBOND	DOLASNTc	CBFCc
no_ortho_Pyoeliiyoelii17X	APAPTm	CRNCARtm	DOLASNT
no_ortho_TbruceiLister427	APAPTm	DOLASNT
no_ortho_LpanamensisMHOMPA94PSC1	APAPTm	DOLASNT
no_ortho_Pfalciparum7G8	APAPTm	CRNCARtm	DOLASNT
PvinckeipetteriCR	APAPTm	CRNCARtm	DOLASNT	CBFCc	GHMT2r_ap
no_ortho_LinfantumJPCM5	APAPTm	DOLASNT
no_ortho_EintestinalisATCC50506	DIPS	FEDCabc	OHPHM6nc
no_ortho_EhistolyticaHM1IMSS	NALN6	FEDCabc	DOLASNTc
PreichenowiG01	APAPTm	CRNCARtm	DOLASNT	CBFCc	GHMT2r_ap
PrelictumSGS1-like	APAPTm	CRNCARtm	GHMT2r_ap
no_ortho_PgaboniSY75	APAPTm	DOLASNT	CBFCc	PLDAGAT_EPA_EPA_LNA_PC_4_c	PLDAGAT_HDE_ARA_ARA_PE_15_c	PLDAGAT_DHA_EPA_ARA_PC_3_c	PLDAGAT_EPA_EPA_LNA_PC_3_c	PLDAGAT_MYRS_EPA_ARA_PE_15_c	AGAT_LLA
PfalciparumGN01	APAPTm	CRNCARtm	DOLASNT	HCGALm	THZPSN_mt2	THZPSNm	GHMT2r_ap
Pvinckeivinckeivinckei	DHORD2	APAPTm	CRNCARtm	DOLASNT	CBFCc	GHMT2r_ap
no_ortho_EhellemATCC50504	DIPS	FEDCabc	OHPHM6nc
PknowlesiH	APAPTm	CRNCARtm	DOLASNT	GHMT2r_ap
no_ortho_PfalciparumKE01	APAPTm	CRNCARtm	DOLASNT
no_ortho_SneuronaSN3	ACSERSULLm	DHORD2	DOLASNT
no_ortho_PbillcollinsiG01	APAPTm	CRNCARtm	DOLASNT	CBFCc
no_ortho_GintestinalisAssemblageBGS_B	DOLASNTc
no_ortho_NparisiiERTm3	FEDCabc	THZPSN3	DOLASNTc
no_ortho_TvivaxY486	APAPTm
no_ortho_PreichenowiG01	APAPTm	CRNCARtm	DOLASNT	CBFCc	PLDAGAT_DHA_EPA_ARA_PC_2_c	PLDAGAT_MYRS_EPA_LNA_PC_1_c	PLDAGAT_HDE_EPA_LNA_PC_1_c	PLDAGAT_HDE_ARA_ARA_PC_2_c	PLDAGAT_DHA_EPA_ARA_PC_4_c	PLDAGAT_HDE_EPA_LNA_PC_2_c
PfragileNilgiri	APAPTm	CRNCARtm	DOLASNT	CBFCc	GHMT2r_ap
no_ortho_Chominis30976	FAS141ACPm	FAS181ACPm	PTOR	FAS182ACPm	FAS80ACPm_L	CRNCARtm	FAS161ACPm	DOLASNT
no_ortho_TannulataAnkara	PCW3DS_DHA_ALNA_sn2_c	PLDAGAT_HDE_HDE_HDE_PE_15_c
no_ortho_EdisparSAW760	NALN6	FEDCabc	DOLASNTc
PreichenowiCDC	APAPTm	CRNCARtm	DOLASNT	GHMT2r_ap
PfalciparumDd2	APAPTm	CRNCARtm	DOLASNT	HCGALm	THZPSN_mt2	THZPSNm	GHMT2r_ap
no_ortho_TgondiiVAND	DOLASNT
no_ortho_EnecatrixHoughton	ILETRSm	THRTRSm	MCBTS3	PBALm	HISTRSm	PHETRSm	MCBTS2	MCBTS	LYSTRSm	HBZOPT6m_1	ALATL	ACSERLm	ASPTRSm	DOLASNT	VALTRSm	SECYSTL	PLDAGAT_MYRS_ARA_HDE_PC_5_c	PLDAGAT_PALM_EPA_EPA_PC_8_c	PLDAGAT_PALM_EPA_EPA_PE_11_c	PLDAGAT_HDE_EPA_EPA_PC_8_c
no_ortho_AalgeraePRA109	ACONMT	PC6YM	CPC6MT	DIPS	FEDCabc	OHPHM6nc
no_ortho_EcanceriGB1	DIPS	FEDCabc	PLDAGAT_HDE_MYRS_LNA_PC_7_c	PCD4DS_EPA_DHA_sn2_c	PLDAGAT_HDE_MYRS_LNA_PE_16_c	PLDAGAT_PALM_PALM_LNA_PE_16_c
PblacklockiG01	APAPTm	CRNCARtm	DOLASNT	HCGALm	CBFCc	THZPSNm	THZPSN_mt2	GHMT2r_ap
no_ortho_BmicrotiRI
no_ortho_BsaltansLakeKonstanz	DHORD2	NNDPRm	DOLASNT	GGCHLDAR
no_ortho_PfalciparumSN01	APAPTm	CRNCARtm	DOLASNT
no_ortho_LbraziliensisMHOMBR75M2903	APAPTm	DOLASNT	PLDAGAT_EPA_EPA_LNA_PE_16_c	PLDAGAT_PALM_EPA_LNA_PC_1_c	PLDAGAT_HDE_MYRS_LNA_PE_16_c	PLDAGAT_LNA_EPA_LNA_PC_1_c	PLDAGAT_EPA_EPA_LNA_PC_6_c
no_ortho_TgondiiRH	DNDPt40m	DNDPt54m
no_ortho_EcuniculiEC2	DIPS	FEDCabc	OHPHM6nc
no_ortho_PfalciparumDd2	APAPTm	CRNCARtm	DOLASNT
no_ortho_LmajorSD75	APAPTm	DOLASNT	PLDAGAT_MYRS_EPA_DHA_PE_13_c	IDL_HSDEGnhs	PLDAGAT_HDE_ARA_HDE_PC_8_c	PLDAGAT_PALM_EPA_DHA_PE_13_c	PLDAGAT_LNA_EPA_LNA_PE_12_c	PLDAGAT_PALM_EPA_LNA_PC_5_c	CDGS1	LDL_HSDEGnhs
no_ortho_SneuronaSOSN1	ACSERSULLm	DOLASNT
no_ortho_Bdivergens1802A	CBFCc	DOLASNTc
no_ortho_TgondiiME49	DOLASNT
no_ortho_LspMARLEM2494	APAPTm	DOLASNT
no_ortho_Candersoni30847	PTOR	CRNCARtm	DOLASNT	PLDAGAT_DHA_EPA_ARA_PE_10_c	PLDAGAT_DHA_EPA_DHA_PE_14_c	PLDAGAT_MYRS_EPA_ARA_PE_10_c	PLDAGAT_DHA_EPA_ARA_PC_5_c	PLDAGAT_MYRS_EPA_ARA_PE_11_c
no_ortho_GintestinalisAssemblageAWB	DOLASNTc
no_ortho_PcynomolgiM	APAPTm	CRNCARtm	DOLASNT
no_ortho_PyoeliiyoeliiYM	APAPTm	CRNCARtm	DOLASNT	3OAS140_ap
PfalciparumKH02	APAPTm	CRNCARtm	DOLASNT	HCGALm	THZPSN_mt2	THZPSNm	GHMT2r_ap
no_ortho_EhistolyticaHM1IMSS-B	NALN6	FEDCabc	DOLASNTc
no_ortho_VcorneaeATCC50505	4M2OPLOXRD	DIPS	FEDCabc	THZPSN3	3M2OBLOXRD	3M2OPLOXRD	OHPHM6nc
no_ortho_Pgallinaceum8A	APAPTm	CRNCARtm	DOLASNT
no_ortho_MdaphniaeUGP3	PLDAGAT16018111Z1819Z2	PLDAGAT16018111Z1819Z4	PLDAGAT1601819Z1601	PLDAGAT1601819Z18111Z1	PLDAGAT1601819Z1819Z3	PLDAGAT1601819Z1819Z4	PLDAGAT18111Z1819Z1601	PLDAGAT18111Z1819Z1602	PLDAGAT18111Z1819Z18111Z1	PLDAGAT1819Z18111Z1601	PLDAGAT1819Z18111Z1819Z1	PLDAGAT1819Z18111Z1819Z4	PLDAGAT1819Z1819Z18111Z1	PLDAGAT1819Z1819Z18111Z2	PLDAGAT1819Z1819Z18111Z3	PLDAGAT16018111Z1601	PLDAGAT16018111Z1602	PLDAGAT1601819Z18111Z2	PLDAGAT1601819Z18111Z3	PLDAGAT1801819Z18111Z1	PLDAGAT1801819Z1819Z3	PLDAGAT18111Z18111Z1601	PLDAGAT18111Z18111Z18111Z2	PLDAGAT18111Z18111Z1819Z4	PLDAGAT18111Z1819Z1819Z1	PLDAGAT18111Z1819Z1819Z3	PLDAGAT18111Z1819Z1819Z4	PLDAGAT1819Z18111Z1819Z2	PLDAGAT1819Z1819Z1601	PLDAGAT1819Z1819Z1819Z1	PLDAGAT1819Z1819Z1819Z2	PLDAGAT1819Z1819Z1819Z3	PLDAGAT1819Z1819Z1819Z4	PLDAGAT16018111Z18111Z1	PLDAGAT16018111Z18111Z2	PLDAGAT16018111Z1819Z3	PLDAGAT1801819Z1819Z2	PLDAGAT18111Z18111Z1819Z3	PLDAGAT18111Z1819Z18111Z2	PLDAGAT18111Z1819Z18111Z3	PLDAGAT1819Z18111Z1602	PLDAGAT1819Z18111Z18111Z1	PLDAGAT1819Z18111Z18111Z3	PLDAGAT1819Z18111Z1819Z3	BC10_new	PLDAGAT16018111Z18111Z3	PLDAGAT16018111Z1819Z1	PLDAGAT1601819Z1602	PLDAGAT1601819Z1819Z1
no_ortho_CparvumIowaII	FAS141ACPm	FAS181ACPm	FAS182ACPm	FAS80ACPm_L	FAS161ACPm	DOLASNT
no_ortho_NfowleriATCC30863	NALN6
no_ortho_TgrayiANR4	APAPTm	APCS	DES_6	DES_6B	DOLASNT	PLDAGAT_LNA_EPA_LNA_PC_4_c	PLDAGAT_HDE_MYRS_LNA_PC_2_c	PLDAGAT_PALM_EPA_LNA_PC_1_c	PLDAGAT_EPA_EPA_LNA_PC_2_c
no_ortho_LbraziliensisMHOMBR75M2904	APAPTm	DOLASNT
no_ortho_PfalciparumHB3	APAPTm	CRNCARtm	DOLASNT
no_ortho_EcuniculiGBM1	DIPS	FEDCabc	OHPHM6nc
no_ortho_TgondiiTgCatPRC2	DHORD2	DOLASNT
PknowlesiMalayanPk1A	APAPTm	DOLASNT	CBFCc	GHMT2r_ap	PLDAGAT_PALM_EPA_DHA_PC_2_c	PLDAGAT_OLE_EPA_DHA_PC_2_c	PLDAGAT_HDE_MYRS_GLNA_PE_15_c
PfalciparumKE01	APAPTm	CRNCARtm	DOLASNT	HCGALm	THZPSN_mt2	THZPSNm	GHMT2r_ap
no_ortho_TvaginalisG3	DOLASNTc
no_ortho_LamazonensisMHOMBR71973M2269	APAPTm	DOLASNT	DXS
PadleriG01	DHORD2	APAPTm	CRNCARtm	DOLASNT	CBFCc	GHMT2r_ap
no_ortho_EmitisHoughton	MCBTS3	MCBTS2	MCBTS	AHSERL3	G12MT4	ACSERLm	DOLASNT	G12MT3	ACSERL	AHSERL4	CBFCc
PfalciparumSD01	APAPTm	HCGALm	THZPSN_mt2	THZPSNm	GHMT2r_ap
no_ortho_TgondiiMAS	DHORD2	DOLASNT
no_ortho_LtropicaL590	APAPTm	DOLASNT
no_ortho_EfalciformisBayerHaberkorn1970	DOLASNT	GRGTc
no_ortho_Pfalciparum3D7	APAPTm	CRNCARtm	DOLASNT
no_ortho_PpraefalciparumG01	APAPTm	CRNCARtm	DOLASNT	CBFCc
no_ortho_LseymouriATCC30220	NALN6	APAPTm
Pyoeliiyoelii17X	APAPTm	CRNCARtm	DOLASNT	GHMT2r_ap
no_ortho_PadleriG01	APAPTm	CRNCARtm	DOLASNT	CBFCc
no_ortho_TcruziCLBrenerEsmeraldo-like	APAPTm	DOLASNT
no_ortho_LarabicaLEM1108	APAPTm	DOLASNT
no_ortho_Cubiquitum39726	FAS141ACPm	FAS181ACPm	SUCFUMtm	PTOR	FAS182ACPm	FAS80ACPm_L	CRNCARtm	FAS161ACPm	DOLASNT
no_ortho_EromaleaeSJ2008	DIPS	DXHPScmc	OHPHM6nc
no_ortho_PfalciparumCD01	APAPTm	CRNCARtm	DOLASNT	CBFCc
no_ortho_TorientalisShintoku	PLDAGAT_DHA_EPA_ARA_PE_10_c	PCW3DS_HDE_EPA_sn2_c
no_ortho_Pvivax-likePvl01	APAPTm	CRNCARtm	DOLASNT	CBFCc
no_ortho_EbrunettiHoughton	DHORD2	G12MT4	DOLASNT	G12MT3	PCW3DS_HDE_EPA_sn2_c	ALCDH_nadp_hi	AGAT_LLA	DGDGW6DS1829Z12Z1617Z	BCAROXR_h
no_ortho_PfalciparumGN01	APAPTm	CRNCARtm	DOLASNT
no_ortho_TcruziSylvioX10-1	LIPOS	CDPDGPm_SC	APAPTm	THZPSN3	PLDAGAT_PALM_PALM_LNA_PC_4_c	PLDAGAT_OLE_PALM_HDE_PC_3_c	PLDAGAT_HDE_EPA_OLE_PC_3_c	PLDAGAT_HDE_EPA_HDE_PC_3_c	PLDAGAT_EPA_EPA_ARA_PC_7_c	PLDAGAT_LNA_EPA_LNA_PC_4_c	PLDAGAT_EPA_EPA_ARA_PC_6_c
no_ortho_EcuniculiEcunIII-L	DIPS	FEDCabc	OHPHM6nc
no_ortho_LmexicanaMHOMGT2001U1103	APAPTm	DOLASNT
no_ortho_EmaximaWeybridge	DOLASNT	ACSERSULLm	GRGTc	CBFCc
no_ortho_BayalaiB08-376	PLDAGAT16018111Z1819Z2	PLDAGAT16018111Z1819Z4	PLDAGAT1601819Z1601	PLDAGAT1601819Z18111Z1	PLDAGAT1601819Z1819Z3	PLDAGAT1601819Z1819Z4	PLDAGAT18111Z1819Z1601	PLDAGAT18111Z1819Z1602	PLDAGAT18111Z1819Z18111Z1	PLDAGAT1819Z18111Z1601	PLDAGAT1819Z18111Z1819Z1	PLDAGAT1819Z18111Z1819Z4	PLDAGAT1819Z1819Z18111Z1	PLDAGAT1819Z1819Z18111Z2	PLDAGAT1819Z1819Z18111Z3	PLDAGAT16018111Z1601	PLDAGAT16018111Z1602	PLDAGAT1601819Z18111Z2	PLDAGAT1601819Z18111Z3	PLDAGAT1801819Z18111Z1	PLDAGAT1801819Z1819Z3	PLDAGAT18111Z18111Z1601	PLDAGAT18111Z18111Z18111Z2	PLDAGAT18111Z18111Z1819Z4	PLDAGAT18111Z1819Z1819Z1	PLDAGAT18111Z1819Z1819Z3	PLDAGAT18111Z1819Z1819Z4	PLDAGAT1819Z18111Z1819Z2	PLDAGAT1819Z1819Z1601	PLDAGAT1819Z1819Z1819Z1	PLDAGAT1819Z1819Z1819Z2	PLDAGAT1819Z1819Z1819Z3	PLDAGAT1819Z1819Z1819Z4	PLDAGAT16018111Z18111Z1	PLDAGAT16018111Z18111Z2	PLDAGAT16018111Z1819Z3	PLDAGAT1801819Z1819Z2	PLDAGAT18111Z18111Z1819Z3	PLDAGAT18111Z1819Z18111Z2	PLDAGAT18111Z1819Z18111Z3	PLDAGAT1819Z18111Z1602	PLDAGAT1819Z18111Z18111Z1	PLDAGAT1819Z18111Z18111Z3	PLDAGAT1819Z18111Z1819Z3	APAPTm	PLDAGAT16018111Z18111Z3	PLDAGAT16018111Z1819Z1	PLDAGAT1601819Z1602	PLDAGAT1601819Z1819Z1
no_ortho_TgondiiGT1	DHORD2	DOLASNT
no_ortho_LtarentolaeParrotTarII	APAPTm	DOLASNT
no_ortho_PfalciparumGB4	APAPTm	CRNCARtm	DOLASNT
no_ortho_PovalecurtisiGH01	APAPTm	DOLASNT	CBFCc	PLDAGAT_DHA_EPA_DHA_PC_3_c	PLDAGAT_EPA_EPA_ARA_PC_3_c	PLDAGAT_EPA_EPA_ARA_PC_7_c	PLDAGAT_EPA_EPA_DHA_PC_3_c
PbergheiANKA	APAPTm	DOLASNT	GHMT2r_ap	PLDAGAT_LNA_EPA_LNA_PC_7_c	CRVS23M24hc	PLDAGAT_LNA_EPA_LNA_PC_1_c	PLDAGAT_MYRS_EPA_LNA_PE_13_c	PLDAGAT_LNA_EPA_LNA_PC_5_c	PLDAGAT_MYRS_EPA_LNA_PC_1_c	PLDAGAT_OLE_EPA_DHA_PE_14_c
PinuiSanAntonio1	APAPTm	CRNCARtm	DOLASNT	CBFCc	GHMT2r_ap
no_ortho_PvivaxSal1	APAPTm	CRNCARtm	DOLASNT
no_ortho_PfalciparumIT	APAPTm	CRNCARtm	DOLASNT
no_ortho_EnuttalliP19	NALN6	DOLASNTc	ATPS_h	ATPSh
PfalciparumGA01	APAPTm	CRNCARtm	DOLASNT	HCGALm	THZPSN_mt2	THZPSNm	GHMT2r_ap
PpraefalciparumG01	APAPTm	CRNCARtm	DOLASNT	CBFCc	THZPSN_mt2	THZPSNm	GHMT2r_ap
no_ortho_EhistolyticaKU27	NALN6	DOLASNTc
[truncated: 19 more columns]
